# Supplementary material for: Antiviral drugs prolong survival in murine recessive dystrophic epidermolysis bullosa
Source: EMBO Mol Med. 2024 Mar 10;16(4):870–84. doi: 10.1038/s44321-024-00048-8 (PMC11018630; doi:10.1038/s44321-024-00048-8)
Supplement: Supplementary file 2 — Source Data Fig. 1 [file 44321_2024_48_MOESM2_ESM.zip]

Archive with 18 entries (9 files):
- Figure 1/1A/
- Figure 1/1A/Days of Initial Detachment between EB and non-EB.xlsx
- Figure 1/1B/
- Figure 1/1B/Days of Initial Detachment between Control RDEB and SB Treatment.xlsx
- Figure 1/1C/
- Figure 1/1C/Days of Initial Detachment between Untreated EB and SIS3 Treatment.xlsx
- Figure 1/1D/
- Figure 1/1D/Days to Initial Detachment in Non-EB control and TGFb Treatment.xlsx
- Figure 1/1E/
- Figure 1/1E/Viability Assay between RDEB and Non-EB.xlsx
- Figure 1/1F/
- Figure 1/1F/Elastic Modulus between RDEB and Non-EB.xlsx
- Figure 1/1G/
- Figure 1/1G/Elastic Modulus in RDEB Matrix with Control, TGFB, and SB Treatment.xlsx
- Figure 1/1H/
- Figure 1/1H/Collagen Assay - Matrix vs total Layer.xlsx
- Figure 1/1I/
- Figure 1/1I/Hydroxyproline content between media and matrix in RDEB and Non-EB with or without treatment.xlsx
