# Supplementary material for: Antiviral drugs prolong survival in murine recessive dystrophic epidermolysis bullosa
Source: EMBO Mol Med. 2024 Mar 10;16(4):870–84. doi: 10.1038/s44321-024-00048-8 (PMC11018630; doi:10.1038/s44321-024-00048-8)
Supplement: Supplementary file 2 — Source Data Fig. 1 [file 44321_2024_48_MOESM2_ESM.zip › Figure 1/1A/Days of Initial Detachment between EB and non-EB.xlsx]

## Sheet: Sheet1
	EB	Non-EB
Days	9	13
	10	13
	10	13
	10	7
	7	27
	7	27
	7	15
	6	18
	6	15
	10	18
	14	15
	15
	10
	11
	14
