# Supplementary material for: Antiviral drugs prolong survival in murine recessive dystrophic epidermolysis bullosa
Source: EMBO Mol Med. 2024 Mar 10;16(4):870–84. doi: 10.1038/s44321-024-00048-8 (PMC11018630; doi:10.1038/s44321-024-00048-8)
Supplement: Supplementary file 2 — Source Data Fig. 1 [file 44321_2024_48_MOESM2_ESM.zip › Figure 1/1B/Days of Initial Detachment between Control RDEB and SB Treatment.xlsx]

## Sheet: Sheet1
	Untreated	SB431542
Days	8	10
	8	10
	8	10
	8	17
	8	17
	8	17
	8	11
	8	14
	8	16
	7	17
	7	18
	7
	7
	7
	7
	8
