# Supplementary material for: Antiviral drugs prolong survival in murine recessive dystrophic epidermolysis bullosa
Source: EMBO Mol Med. 2024 Mar 10;16(4):870–84. doi: 10.1038/s44321-024-00048-8 (PMC11018630; doi:10.1038/s44321-024-00048-8)
Supplement: Supplementary file 2 — Source Data Fig. 1 [file 44321_2024_48_MOESM2_ESM.zip › Figure 1/1C/Days of Initial Detachment between Untreated EB and SIS3 Treatment.xlsx]

## Sheet: Sheet1
	Untreated	SIS3
Days	9	9
	7	10
	9	10
	9	12
	7	14
	7	9
	7	15
	7
	8
	7
	7
