# Supplementary material for: Antiviral drugs prolong survival in murine recessive dystrophic epidermolysis bullosa
Source: EMBO Mol Med. 2024 Mar 10;16(4):870–84. doi: 10.1038/s44321-024-00048-8 (PMC11018630; doi:10.1038/s44321-024-00048-8)
Supplement: Supplementary file 2 — Source Data Fig. 1 [file 44321_2024_48_MOESM2_ESM.zip › Figure 1/1D/Days to Initial Detachment in Non-EB control and TGFb Treatment.xlsx]

## Sheet: Sheet1
	Untreated	TGFβ
Days	15	3
	8	15
	8	9
	8	12
	8	9
	16	22
	16	7
	14	7
	10	7
	16	6
	16	7
	10	6
	10	9
	10	7
	8	9
	10	6
	10	6
	20	9
	14	5
	11	6
	20	11
	14	8
	20	8
	19	7
	19	9
	17	8
	18	9
	17	9
	24	8
	39	9
	36	6
	35	1
	14	7
	35	7
	39	6
	8	7
	8	7
	8	6
	8	6
	8	5
	8	6
		2
