# Supplementary material for: Antiviral drugs prolong survival in murine recessive dystrophic epidermolysis bullosa
Source: EMBO Mol Med. 2024 Mar 10;16(4):870–84. doi: 10.1038/s44321-024-00048-8 (PMC11018630; doi:10.1038/s44321-024-00048-8)
Supplement: Supplementary file 2 — Source Data Fig. 1 [file 44321_2024_48_MOESM2_ESM.zip › Figure 1/1E/Viability Assay between RDEB and Non-EB.xlsx]

## Sheet: Sheet1
	Days	RDEB			Non-EB
	X	Mean	SD	N	Mean	SD	N
	1	100	0	4	100	0	3
	4	198.226	129.079	4	184.935	48.2869	3
	7	301.697	160.032	4	231.425	115.869	3
	10	307.789	202.5	4	326.997	110.084	3
