# Supplementary material for: Antiviral drugs prolong survival in murine recessive dystrophic epidermolysis bullosa
Source: EMBO Mol Med. 2024 Mar 10;16(4):870–84. doi: 10.1038/s44321-024-00048-8 (PMC11018630; doi:10.1038/s44321-024-00048-8)
Supplement: Supplementary file 2 — Source Data Fig. 1 [file 44321_2024_48_MOESM2_ESM.zip › Figure 1/1F/Elastic Modulus between RDEB and Non-EB.xlsx]

## Sheet: Sheet1
	Non-EB	EB
	2472.05	2959.61
	2840.73	4128.02
	1841.65	3017.5
	1052.87	3757.15
	1430.63	4744.1
	846.822	5413.31
	2120.83	2705.11
	1778.18	2538.23
	1288.82	3172.8
	1785.26	2638.85
	1355.38	2727.48
	819.258	2973.6
	1726.24	1694.4
	1246.81	3130.81
	881.796	4672.16
	4072.68	1845.7
	5258.28	1946.15
	4678.72	3078.03
	2848.24	2802.32
	3016.09	2704.3
	1867.73	1624.64
	1974.85	1168.42
	1184.85	1389.3
	2555.92	1489.5
	2843.2	2076.81
		2791.2
		1246.46
		2471.45
		2721.43
		1830.51
		3013.33
		3040
		4462.56
		3776.66
		7162.21
		8950.32
		4762.1
		2504.17
		3638.45
		3364.78
		4032.48
		2411.52
		2940.74
		2571.74
		2647.56
