# Supplementary material for: Antiviral drugs prolong survival in murine recessive dystrophic epidermolysis bullosa
Source: EMBO Mol Med. 2024 Mar 10;16(4):870–84. doi: 10.1038/s44321-024-00048-8 (PMC11018630; doi:10.1038/s44321-024-00048-8)
Supplement: Supplementary file 2 — Source Data Fig. 1 [file 44321_2024_48_MOESM2_ESM.zip › Figure 1/1G/Elastic Modulus in RDEB Matrix with Control, TGFB, and SB Treatment.xlsx]

## Sheet: Sheet1
	Control	TGFB	SB431542
	3071.88	2619.92	1958.29
	3401.39	1694.28	2138.77
	1220.27	2531.55	1130.57
	1829.16	1361.92	1636.66
	4044.84	2149.63	1593.12
	1189.96	2016.97	732.532
	1885.52	2614.79	1379.41
	1839.26	3905.43	2152.41
	3104.68	3000.89	803.632
	2446.62	2754.17	2508.21
	2711.91	1810.55	1909.05
	4650.98	1976.74	1778.32
	4381.56	6752.19	1524.25
	2691.67	7266.1	3834.45
	4974.68	8687.99	3522.63
	3020.44	4983.86	3395.19
	3082.13	3207.71	2084.34
	2901.39	2854.22	4833.85
	5170.79	4120.1	7039.36
	5776.81	1897.58	5986.23
	4661.23	2405.6	3566.43
	2905.59	3610.23	3109.11
	3281.03	3410.85	2331.53
	2622.54	4280.01	3295.41
	2550.75	4250.79	5005.95
	2304.14	5283.86	4405.3
	3045.82	2725.59	4280.01
	2982.45	3294.76	4250.79
	2807.15	3972.13	5283.86
	2109.98	9919.63	2725.59
	4475.94	7032.5	3294.76
	2667.43	5619.57	3972.13
	1908.74	7183.54	5619.57
	1734.79	5167.71	3579.99
	1931.59	3579.99	3675.41
	1706.05	3675.41	3962.64
		3962.64
