# Supplementary material for: Antiviral drugs prolong survival in murine recessive dystrophic epidermolysis bullosa
Source: EMBO Mol Med. 2024 Mar 10;16(4):870–84. doi: 10.1038/s44321-024-00048-8 (PMC11018630; doi:10.1038/s44321-024-00048-8)
Supplement: Supplementary file 2 — Source Data Fig. 1 [file 44321_2024_48_MOESM2_ESM.zip › Figure 1/1H/Collagen Assay - Matrix vs total Layer.xlsx]

## Sheet: Sheet1
	Cell Layer	Matrix (no cells)
	1.60247	2.00988
	3.4358	0.434568
	2.87901	3.04197
	6.26049	5.64938
	1.14074	0.420988
