# Supplementary material for: Antiviral drugs prolong survival in murine recessive dystrophic epidermolysis bullosa
Source: EMBO Mol Med. 2024 Mar 10;16(4):870–84. doi: 10.1038/s44321-024-00048-8 (PMC11018630; doi:10.1038/s44321-024-00048-8)
Supplement: Supplementary file 2 — Source Data Fig. 1 [file 44321_2024_48_MOESM2_ESM.zip › Figure 1/1I/Hydroxyproline content between media and matrix in RDEB and Non-EB with or without treatment.xlsx]

## Sheet: Sheet1
		Cell Layer			Media
		Mean	SD	N	Mean	SD	N
	EB	10.1629	11.8932	6	7.10658	11.0147	6
	Non-EB	3.99233	2.70423	6	23.539	18.1518	6
	EB + SB431542	5.60011	8.83731	6	12.2737	16.7241	6
	Non-EB + TGFβ	11.9601	7.53822	6	6.22851	2.23848	6
