# Supplementary material for: Antiviral drugs prolong survival in murine recessive dystrophic epidermolysis bullosa
Source: EMBO Mol Med. 2024 Mar 10;16(4):870–84. doi: 10.1038/s44321-024-00048-8 (PMC11018630; doi:10.1038/s44321-024-00048-8)
Supplement: Supplementary file 3 — Source Data Fig. 2 [file 44321_2024_48_MOESM3_ESM.zip]

Archive with 14 entries (9 files):
- Figure 2/2B/
- Figure 2/2B/Days to Detachment in EB isogenic sample set.xlsx
- Figure 2/2C/
- Figure 2/2C/TGFB1 mRNA.xlsx
- Figure 2/2D/
- Figure 2/2D/Collagen I blot.tif
- Figure 2/2D/Collagen I Western Blot quantification.xlsx
- Figure 2/2D/GAPDH blot.tif
- Figure 2/2E/
- Figure 2/2E/Collagen I Blot.tif
- Figure 2/2E/Collagen I Western Blot quantification.xlsx
- Figure 2/2E/GAPDH Blot.tif
- Figure 2/2F/
- Figure 2/2F/Collagen 1A1 mRNA.xlsx
