# Supplementary material for: Antiviral drugs prolong survival in murine recessive dystrophic epidermolysis bullosa
Source: EMBO Mol Med. 2024 Mar 10;16(4):870–84. doi: 10.1038/s44321-024-00048-8 (PMC11018630; doi:10.1038/s44321-024-00048-8)
Supplement: Supplementary file 3 — Source Data Fig. 2 [file 44321_2024_48_MOESM3_ESM.zip › Figure 2/2B/Days to Detachment in EB isogenic sample set.xlsx]

## Sheet: Sheet1
	Distal	Peri-Tumor	Tumor
Days	18	16	8
	34	20	2
	10	20	5
	18	14	8
	31	20	5
	11	18	5
		14	8
		18	2
		18	2
