# Supplementary material for: Antiviral drugs prolong survival in murine recessive dystrophic epidermolysis bullosa
Source: EMBO Mol Med. 2024 Mar 10;16(4):870–84. doi: 10.1038/s44321-024-00048-8 (PMC11018630; doi:10.1038/s44321-024-00048-8)
Supplement: Supplementary file 3 — Source Data Fig. 2 [file 44321_2024_48_MOESM3_ESM.zip › Figure 2/2C/TGFB1 mRNA.xlsx]

## Sheet: Sheet1
	Distal	Tumor
	0.0547879	0.0890031
	0.0493776	0.0758872
	0.0540336	0.0758872
