# Supplementary material for: Antiviral drugs prolong survival in murine recessive dystrophic epidermolysis bullosa
Source: EMBO Mol Med. 2024 Mar 10;16(4):870–84. doi: 10.1038/s44321-024-00048-8 (PMC11018630; doi:10.1038/s44321-024-00048-8)
Supplement: Supplementary file 3 — Source Data Fig. 2 [file 44321_2024_48_MOESM3_ESM.zip › Figure 2/2E/Collagen I Western Blot quantification.xlsx]

## Sheet: Sheet1
	Peri	Tumor
	7.88774	12.4713
	3.24787	9.22558
	3.55564	10.897
