# Supplementary material for: Antiviral drugs prolong survival in murine recessive dystrophic epidermolysis bullosa
Source: EMBO Mol Med. 2024 Mar 10;16(4):870–84. doi: 10.1038/s44321-024-00048-8 (PMC11018630; doi:10.1038/s44321-024-00048-8)
Supplement: Supplementary file 3 — Source Data Fig. 2 [file 44321_2024_48_MOESM3_ESM.zip › Figure 2/2F/Collagen 1A1 mRNA.xlsx]

## Sheet: Sheet1
	Peri	Tumor
	0.765779	2.96905
	2.0209	5.22344
	2.97777	4.65287
