# Supplementary material for: Antiviral drugs prolong survival in murine recessive dystrophic epidermolysis bullosa
Source: EMBO Mol Med. 2024 Mar 10;16(4):870–84. doi: 10.1038/s44321-024-00048-8 (PMC11018630; doi:10.1038/s44321-024-00048-8)
Supplement: Supplementary file 4 — Source Data Fig. 3 [file 44321_2024_48_MOESM4_ESM.zip]

Archive with 18 entries (10 files):
- Figure 3/1443 compound screen.xlsx
- Figure 3/3D/
- Figure 3/3D/steroids detachment days average by EB population.xlsx
- Figure 3/3E/
- Figure 3/3E/steroids viability by EB population.xlsx
- Figure 3/3F/
- Figure 3/3F/kinase inhibitors detachment days averages by EB population.xlsx
- Figure 3/3G/
- Figure 3/3G/kinase inhibitors viability by EB population.xlsx
- Figure 3/3H/
- Figure 3/3H/antivirals detachment days by EB population.xlsx
- Figure 3/3I/
- Figure 3/3I/antivirals viability by EB population.xlsx
- Figure 3/3J/
- Figure 3/3J/other drugs detachment days by EB population.xlsx
- Figure 3/3K/
- Figure 3/3K/other drugs viability by EB population.xlsx
- Figure 3/Antiviral Screen - Supp Fig 2A.xlsx
