# Supplementary material for: Antiviral drugs prolong survival in murine recessive dystrophic epidermolysis bullosa
Source: EMBO Mol Med. 2024 Mar 10;16(4):870–84. doi: 10.1038/s44321-024-00048-8 (PMC11018630; doi:10.1038/s44321-024-00048-8)
Supplement: Supplementary file 4 — Source Data Fig. 3 [file 44321_2024_48_MOESM4_ESM.zip › Figure 3/1443 compound screen.xlsx]

## Sheet: 1443 FDA compounds
Catalog Number	Product Name	STATUS	Plate Location	Rack Number	M.w.	CAS Number	Target	DMSO (mg/mL)Max Solubility	DMSO (mM)Max Solubility	water (mg/mL)Max Solubility	water (mM)Max Solubility	URL	Information	Pathway	Formula	Form	Synonyms	SMILES	ALogP	HBA_Count	HBD_Count	RotatableBond
S1001	Navitoclax (ABT-263)	INN	a1	L1300-01	974.61	923564-51-6	Bcl-2	100	102.605	<1		http://www.selleckchem.com/products/ABT-263.html	ABT-263 (Navitoclax) is a potent inhibitor of Bcl-xL, Bcl-2 and Bcl-w with Ki of ≤ 0.5 nM, ≤1 nM and ≤1 nM, but binds more weakly to Mcl-1 and A1. Phase 1/2.	Apoptosis	C47H55ClF3N5O6S3	Free Base	N/A	CC1(C)CCC(=C(CN2CCN(CC2)C2=CC=C(C=C2)C(=O)NS(=O)(=O)C2=CC(=C(N[C@H](CCN3CCOCC3)CSC3=CC=CC=C3)C=C2)S(=O)(=O)C(F)(F)F)C1)C1=CC=C(Cl)C=C1 |r,c:17,19,47,49,52,69,t:5,15,28,30,45,64,66|	10.495	6	2	17
S1003	Linifanib (ABT-869)	INN	b1	L1300-01	375.41	796967-16-3	CSF-1R,PDGFR,VEGFR	75	199.782	<1		http://www.selleckchem.com/products/ABT-869.html	Linifanib (ABT-869) is a novel, potent ATP-competitive VEGFR/PDGFR inhibitor for KDR, CSF-1R, Flt-1/3 and PDGFRβ with IC50 of 4 nM, 3 nM, 3 nM/4 nM and 66 nM respectively, mostly effective in mutant kinase-dependent cancer cells (i.e. FLT3). Phase 3.	Protein Tyrosine Kinase	C21H18FN5O	Free Base	AL-39324	CC1=CC(NC(=O)NC2=CC=C(C=C2)C2=C3C(N)=NNC3=CC=C2)=C(F)C=C1 |c:10,12,15,18,22,24,29,t:1,8,26|	4.169	2	4	3
S1004	Veliparib (ABT-888)	INN	c1	L1300-01	244.29	912444-00-9	PARP	17	69.5894	<1		http://www.selleckchem.com/products/ABT-888.html	Veliparib (ABT-888) is a potent inhibitor of PARP1 and PARP2 with Ki of 5.2 nM and 2.9 nM, respectively. It is inactive to SIRT2. Phase 1/2.	DNA Damage	C13H16N4O	Free Base	N/A	C[C@@]1(CCCN1)C1=NC2=C(C=CC=C2N1)C(N)=O |r,c:11,13,t:7,9|	0.986	2	3	2
S1005	Axitinib	USP, JAN	d1	L1300-01	386.47	319460-85-0	c-Kit,PDGFR,VEGFR	35	90.5633	<1		http://www.selleckchem.com/products/Axitinib.html	Axitinib is a multi-target inhibitor of VEGFR1, VEGFR2, VEGFR3, PDGFRβ and c-Kit with IC50 of 0.1 nM, 0.2 nM, 0.1-0.3 nM, 1.6 nM and 1.7 nM, respectively.	Protein Tyrosine Kinase	C22H18N4OS	Free Base	AG 013736	CNC(=O)C1=CC=CC=C1SC1=CC2=C(C=C1)C(\C=C\C1=CC=CC=N1)=NN2 |c:6,8,14,16,24,26,28,t:4,12,22|	4.492	3	2	5
S1006	Saracatinib (AZD0530)	INN	e1	L1300-01	542.03	379231-04-6	Bcr-Abl,Src	35	64.5721	<1		http://www.selleckchem.com/products/AZD0530.html	Saracatinib (AZD0530) is a potent Src inhibitor with IC50 of 2.7 nM, and potent to c-Yes, Fyn, Lyn, Blk, Fgr and Lck; less active for Abl and EGFR (L858R and L861Q). Phase 1/2.	Angiogenesis	C27H32ClN5O5	Free Base	N/A	CN1CCN(CCOC2=CC(OC3CCOCC3)=C3C(NC4=C(Cl)C=CC5=C4OCO5)=NC=NC3=C2)CC1 |c:22,25,27,33,35,38,t:8,18|	3.814	7	1	8
S1007	Roxadustat (FG-4592)	INN	f1	L1300-01	352.34	808118-40-3	HIF	70	198.672	<1		http://www.selleckchem.com/products/fg-4592.html	FG-4592 is an HIF α prolyl hydroxylase inhibitor, stabilizes HIF-2 and induces EPO production. Phase 2/3.	Angiogenesis	C19H16N2O5	Free Base	N/A	CC1=NC(C(=O)NCC(O)=O)=C(O)C2=C1C=C(OC1=CC=CC=C1)C=C2 |c:13,21,23,26,t:1,10,16,19|	2.306	4	2	5
S1008	Selumetinib (AZD6244)	INN,EMA	g1	L1300-01	457.68	606143-52-6	MEK	91	198.829	<1		http://www.selleckchem.com/products/AZD6244.html	Selumetinib (AZD6244) is a potent, highly selective MEK1 inhibitor with IC50 of 14 nM, also inhibits ERK1/2 phosphorylation with IC50 of 10 nM, no inhibition to p38α, MKK6, EGFR, ErbB2, ERK2, B-Raf, etc. Phase 1/2.	MAPK	C17H15BrClFN4O3	Free Base	ARRY-142886	CN1C=NC2=C(F)C(NC3=CC=C(Br)C=C3Cl)=C(C=C12)C(=O)NOCCO |c:2,4,14,17,t:9,11,19|	3.234	3	3	6
S1010	Nintedanib (BIBF 1120)	INN, USAN	h1	L1300-01	539.62	656247-17-5	FGFR,PDGFR,VEGFR	6	11.1189	<1		http://www.selleckchem.com/products/BIBF1120.html	Nintedanib (BIBF 1120) is a potent triple angiokinase inhibitor for VEGFR1/2/3, FGFR1/2/3 and PDGFRα/β with IC50 of 34 nM/13 nM/13 nM, 69 nM/37 nM/108 nM and 59 nM/65 nM. Phase 3.	Protein Tyrosine Kinase	C31H33N5O4	Free Base	N/A	COC(=O)C1=CC=C2C(NC(=O)\C2=C(/NC2=CC=C(C=C2)N(C)C(=O)CN2CCN(C)CC2)C2=CC=CC=C2)=C1 |c:6,18,20,38,40,42,t:4,16,36|	2.965	4	2	8
S1011	Afatinib (BIBW2992)	FDA	a2	L1300-01	485.94	439081-18-2	EGFR,HER2	97	199.613	<1		http://www.selleckchem.com/products/BIBW2992.html	Afatinib (BIBW2992) irreversibly inhibits EGFR/HER2 including EGFR(wt), EGFR(L858R), EGFR(L858R/T790M) and HER2 with IC50 of 0.5 nM, 0.4 nM, 10 nM and 14 nM, respectively; 100-fold more active against Gefitinib-resistant L858R-T790M EGFR mutant. Phase 3.	Protein Tyrosine Kinase	C24H25ClFN5O3	Free Base	N/A	CN(C)C\C=C\C(=O)NC1=CC2=C(NC3=CC=C(F)C(Cl)=C3)N=CN=C2C=C1O[C@H]1CCOC1 |r,c:11,20,23,25,28,t:9,14,16|	3.917	5	2	8
S1013	Bortezomib (PS-341)	USP, INN, BAN, JAN	b2	L1300-01	384.24	179324-69-7	Proteasome	76	197.793	<1		http://www.selleckchem.com/products/Bortezomib.html	Bortezomib (PS-341) is a potent 20S proteasome inhibitor with Ki of 0.6 nM.	Proteases	C19H25BN4O4	Free Base	MG-341, PS-341	CC(C)C[C@H](NC(=O)[C@H](CC1=CC=CC=C1)NC(=O)C1=NC=CN=C1)B(O)O |r,c:12,14,22,24,t:10,20|	2.183	4	2	9
S1014	Bosutinib (SKI-606)	USP, INN, BAN	c2	L1300-01	530.45	380843-75-4	Src	100	188.519	<1		http://www.selleckchem.com/products/Bosutinib.html	Bosutinib (SKI-606) is a novel, dual Src/Abl inhibitor with IC50 of 1.2 nM and 1 nM, respectively.	Angiogenesis	C26H29Cl2N5O3	Free Base	N/A	COC1=C(Cl)C=C(Cl)C(NC2=C(C=NC3=CC(OCCCN4CCN(C)CC4)=C(OC)C=C23)C#N)=C1 |c:2,12,37,t:5,10,14,28,32|	4.883	4	1	9
S1017	Cediranib (AZD2171)	INN	d2	L1300-01	450.51	288383-20-0	VEGFR	90	199.774	<1		http://www.selleckchem.com/products/Cediranib.html	Cediranib (AZD2171) is a highly potent VEGFR(KDR) inhibitor with IC50 of <1 nM, also inhibits Flt1/4 with IC50 of 5 nM/≤3 nM, similar activity against c-Kit and PDGFRβ, 36-, 110-fold and >1000-fold selective more for VEGFR than PDGFR-α, CSF-1R and Flt3, Phase 2/3.	Protein Tyrosine Kinase	C25H27FN4O3	Free Base	Recentin	COC1=C(OCCCN2CCCC2)C=C2N=CN=C(OC3=C(F)C4=C(NC(C)=C4)C=C3)C2=C1 |c:2,16,21,28,31,35,t:14,18,24|	4.761	5	1	8
S1018	Dovitinib (TKI-258, CHIR-258)	Dovitinib，INN	e2	L1300-01	392.43	405169-16-6	c-Kit,FGFR,FLT3,PDGFR,VEGFR	30	76.4468	<1		http://www.selleckchem.com/products/CHIR-258.html	Dovitinib (TKI258, CHIR258) is a multitargeted RTK inhibitor, mostly for class III (FLT3/c-Kit) with IC50 of 1 nM/2 nM, also potent to class IV (FGFR1/3) and class V (VEGFR1-4) RTKs with IC50 of 8-13 nM, less potent to InsR, EGFR, c-Met, EphA2, Tie2, IGF-1R and HER2. Phase 4.	Angiogenesis	C21H21FN6O	Citrate	CHIR-258	CN1CCN(CC1)C1=CC2=C(C=C1)N=C(N2)C1=C(N)C2=C(NC1=O)C=CC=C2F |c:10,12,15,19,22,28,30,t:8|	1.781	2	3	2
S1021	Dasatinib	USP	f2	L1300-01	488.01	302962-49-8	Bcr-Abl,c-Kit,Src	98	200.816	<1		http://www.selleckchem.com/products/Dasatinib.html	Dasatinib is a novel, potent and multi-targeted inhibitor that targets Abl, Src and c-Kit, with IC50 of ＜1 nM, 0.8 nM and 79 nM, respectively.	Angiogenesis	C22H26ClN7O2S	Free Base	Sprycel	CC1=NC(NC2=NC=C(S2)C(=O)NC2=C(Cl)C=CC=C2C)=CC(=N1)N1CCN(CCO)CC1 |c:7,14,17,19,22,24,t:1,5|	3.439	4	3	7
S1023	Erlotinib HCl (OSI-744)	(Erlotinib), INN, BAN	g2	L1300-01	429.9	183319-69-9	Autophagy,EGFR		10			http://www.selleckchem.com/products/Erlotinib-Hydrochloride.	Erlotinib HCl (OSI-744) is an EGFR inhibitor with IC50 of 2 nM, >1000-fold more sensitive for EGFR than human c-Src or v-Abl. Phase 3.	Protein Tyrosine Kinase	C22H24ClN3O4	Hydrochloride	(CP358774, NSC 718781) HCl	Cl.COCCOC1=C(OCCOC)C=C2C(NC3=CC=CC(=C3)C#C)=NC=NC2=C1 |c:5,18,20,24,26,29,t:12,16|	4.691	6	1	10
S1025	Gefitinib (ZD1839)	USP	h2	L1300-01	446.9	184475-35-2	EGFR	89	199.15	<1		http://www.selleckchem.com/products/Gefitinib.html	Gefitinib (ZD-1839) is an EGFR inhibitor for Tyr1173, Tyr992, Tyr1173 and Tyr992 in the NR6wtEGFR and NR6W cells with IC50 of 37 nM, 37nM, 26 nM and 57 nM, respectively.	Protein Tyrosine Kinase	C22H24ClFN4O3	Free Base	ZD-1839	COC1=C(OCCCN2CCOCC2)C=C2C(NC3=CC=C(F)C(Cl)=C3)=NC=NC2=C1 |c:2,25,27,29,32,t:15,19,21|	4.203	5	1	8
S1026	Imatinib Mesylate (STI571)	FDA	a3	L1300-01	589.71	220127-57-1	Bcr-Abl,c-Kit,PDGFR	118	200.098	118	200.098	http://www.selleckchem.com/products/Imatinib-Mesylate.html	Imatinib Mesylate (STI571) is an orally bioavailability mesylate salt of Imatinib, which is a multi-target inhibitor of v-Abl, c-Kit and PDGFR with IC50 of 0.6 μM, 0.1 μM and 0.1 μM, respectively.	Protein Tyrosine Kinase	C30H35N7O4S	Mesylate	Glivec, CGP-57148B, STI-571	CS(O)(=O)=O.CN1CCN(CC2=CC=C(C=C2)C(=O)NC2=CC=C(C)C(NC3=NC=CC(=N3)C3=CC=CN=C3)=C2)CC1 |c:12,14,29,31,36,38,40,t:10,20,22,27,34|	3.806	4	2	7
S1028	Lapatinib (GW-572016) Ditosylate	EMA	b3	L1300-01	925.46	388082-77-7	EGFR,HER2	100	108.054	<1		http://www.selleckchem.com/products/Lapatinib-Ditosylate.html	Lapatinib Ditosylate (GW572016, GW2016) is a potent EGFR and ErbB2 inhibitor with IC50 of 10.8 and 9.2 nM, respectively.	Protein Tyrosine Kinase	C43H42ClFN4O10S3	Ditosylat	GW-57201	CC1=CC=C(C=C1)S(O)(=O)=O.CC1=CC=C(C=C1)S(O)(=O)=O.CS(=O)(=O)CCNCC1=CC=C(O1)C1=CC=C2N=CN=C(NC3=CC=C(OCC4=CC=CC(F)=C4)C(Cl)=C3)C2=C1 |c:3,5,14,16,32,40,53,56,60,64,t:1,12,30,36,38,42,45,47,51|	9.339	6	2	13
S1029	Lenalidomide (CC-5013)	USAN	c3	L1300-01	259.26	191732-72-6	TNF-alpha	52	200.571	<1		http://www.selleckchem.com/products/Lenalidomide.html	Lenalidomide (CC-5013) is a TNF-α secretion inhibitor with IC50 of 13 nM.	Apoptosis	C13H13N3O3	Free Base	CC-5013	NC1=C2CN(C3CCC(=O)NC3=O)C(=O)C2=CC=C1 |c:1,17,19|	-0.515	3	2	1
S1030	Panobinostat (LBH589)	EMA	d3	L1300-01	349.43	404950-80-7	HDAC	69	197.464	<1		http://www.selleckchem.com/products/LBH-589.html	Panobinostat (LBH589) is a novel broad-spectrum HDAC inhibitor with IC50 of 5 nM. Phase 3.	Epigenetics	C21H23N3O2	Free Base	N/A	CC1=C(CCNCC2=CC=C(\C=C\C(=O)NO)C=C2)C2=C(N1)C=CC=C2 |c:1,17,20,24,26,t:7,9|	3.194	1	3	7
S1033	Nilotinib (AMN-107)	USP	e3	L1300-01	529.52	641571-10-0	Bcr-Abl	27	50.9896	<1		http://www.selleckchem.com/products/Nilotinib.html	Nilotinib (AMN-107) is a Bcr-Abl inhibitor with IC50 less than 30 nM.	Angiogenesis	C28H22F3N7O	Free Base	Tasigna	CC1=CN(C=N1)C1=CC(NC(=O)C2=CC=C(C)C(NC3=NC=CC(=N3)C3=CN=CC=C3)=C2)=CC(=C1)C(F)(F)F |c:4,22,24,29,31,33,35,37,t:1,7,13,15,20,27|	5.084	5	2	7
S1035	Pazopanib HCl (GW786034 HCl)	(Pazopanib), INN, BAN	f3	L1300-01	473.98	635702-64-6	c-Kit,PDGFR,VEGFR	17	35.8665	<1		http://www.selleckchem.com/products/Pazopanib-Hydrochloride.html	Pazopanib (GW786034) is a novel multi-target inhibitor of VEGFR1, VEGFR2, VEGFR3, PDGFR, FGFR, c-Kit and c-Fms with IC50 of 10 nM, 30 nM, 47 nM, 84 nM, 74 nM, 140 nM and 146 nM, respectively.	Protein Tyrosine Kinase	C21H24ClN7O2S	Hydrochloride	GW786034	Cl.CN(C1=CC2=NN(C)C(C)=C2C=C1)C1=NC(NC2=CC=C(C)C(=C2)S(N)(=O)=O)=NC=C1 |c:9,12,24,30,32,t:2,4,15,19,21|	4.123	5	2	5
S1039	Rapamycin (Sirolimus)	USP	g3	L1300-01	914.18	53123-88-9	Autophagy,mTOR	20	21.8775	<1		http://www.selleckchem.com/products/Rapamycin.html	Rapamycin (Sirolimus, AY-22989, WY-090217) is a specific mTOR inhibitor with IC50 of ~0.1 nM.	DNA Damage	C51H79NO13	Free Base	N/A	CO[C@@H]1C[C@H](C[C@@H](C)[C@@H]2CC(=O)[C@H](C)\C=C(C)\[C@@H](O)[C@@H](OC)C(=O)[C@H](C)C[C@H](C)\C=C\C=C\C=C(C)\[C@H](C[C@@H]3CC[C@@H](C)[C@@](O)(O3)C(=O)C(=O)N3CCCC[C@H]3C(=O)O2)OC)CC[C@H]1O |r,c:14,33,t:29,31|	6.295	10	2	6
S1040	Sorafenib Tosylate	USP, INN, BAN, JAN	h3	L1300-01	637.03	475207-59-1	PDGFR,Raf,VEGFR	127	199.363	0.01	0.0156978	http://www.selleckchem.com/products/Sorafenib-Tosylate.html	Sorafenib Tosylate (Bay 43-9006) is a multikinase inhibitor of Raf-1, B-Raf and VEGFR-2 with IC50 of 6 nM, 22 nM and 90 nM, respectively.	Neuronal Signaling	C28H24ClF3N4O6S	Tosylate	Bay 43-9006	CC1=CC=C(C=C1)S(O)(=O)=O.CNC(=O)C1=CC(OC2=CC=C(NC(=O)NC3=CC=C(Cl)C(=C3)C(F)(F)F)C=C2)=CC=N1 |c:3,5,32,39,41,43,t:1,15,19,21,27,29|	5.824	4	3	7
S1042	Sunitinib Malate	USP, INN, BAN, JAN	a4	L1300-01	532.56	341031-54-7	c-Kit,PDGFR,VEGFR	15	28.1658	<1		http://www.selleckchem.com/products/Sunitinib-Malate-(Sutent).html	Sunitinib Malate is a multi-targeted RTK inhibitor targeting VEGFR2 (Flk-1) and PDGFRβ with IC50 of 80 nM and 2 nM, and also inhibits c-Kit.	Microbiology	C26H33FN4O7	Malate	SU-11248	O[C@@H](CC(O)=O)C(O)=O.CCN(CC)CCNC(=O)C1=C(C)NC(\C=C2/C(=O)NC3=CC=C(F)C=C23)=C1C |r,c:18,36,t:28,30,33|	-1.049	4	4	10
S1044	Temsirolimus (CCI-779, NSC 683864)	USP, INN, BAN, JAN	b4	L1300-01	1030.29	162635-04-3	mTOR	75	72.795	<1		http://www.selleckchem.com/products/Temsirolimus.html	Temsirolimus (CCI-779) is a specific mTOR inhibitor with IC50 of 1.76 μM.	Neuronal Signaling	C56H87NO16	Free Base	N/A	CO[C@@H]1C[C@H](C[C@@H](C)[C@@H]2CC(=O)[C@H](C)\C=C(C)\[C@@H](O)[C@@H](OC)C(=O)[C@H](C)C[C@H](C)\C=C\C=C\C=C(C)\[C@H](C[C@@H]3CC[C@@H](C)[C@@](O)(O3)C(=O)C(=O)N3CCCC[C@H]3C(=O)O2)OC)CC[C@H]1OC(=O)C(C)(CO)CO |r,c:14,33,t:29,31|	6.039	12	3	11
S1046	Vandetanib (ZD6474)	USP	c4	L1300-01	475.35	443913-73-3	VEGFR		10			http://www.selleckchem.com/products/Vandetanib.html	Vandetanib (ZD6474) is a potent inhibitor of VEGFR2 with IC50 of 40 nM.	Endocrinology & Hormones	C22H24BrFN4O2	Free Base	ZD6474	COC1=CC2=C(C=C1OCC1CCN(C)CC1)N=CN=C2NC1=C(F)C=C(Br)C=C1 |c:4,6,19,21,25,31,t:2,28|	5.087	4	1	6
S1047	Vorinostat (SAHA, MK0683)	USP, INN, BAN	d4	L1300-01	264.3	149647-78-9	Autophagy,HDAC	53	200.53	<1		http://www.selleckchem.com/products/Vorinostat-(SAHA).html	Vorinostat (suberoylanilide hydroxamic acid, SAHA) is an HDAC inhibitor with IC50 of ~10 nM.	Endocrinology & Hormones	C14H20N2O3	Free Base	Zolinza, MK-0683	ONC(=O)CCCCCCC(=O)NC1=CC=CC=C1 |c:15,17,t:13|	2.005	2	2	8
S1048	Tozasertib (VX-680, MK-0457)	INN	e4	L1300-01	464.59	639089-54-6	Aurora Kinase	93	200.176	<1		http://www.selleckchem.com/products/VX-680(MK-0457).html	VX-680 (Tozasertib, MK-0457) is a pan-Aurora inhibitor, mostly against Aurora A with Kiapp of 0.6 nM, less potent towards Aurora B/Aurora C and 100-fold more selective for Aurora A than 55 other kinases. Phase 2.	Endocrinology & Hormones	C23H28N8OS	Free Base	N/A	CN1CCN(CC1)C1=NC(SC2=CC=C(NC(=O)C3CC3)C=C2)=NC(NC2=NNC(C)=C2)=C1 |c:23,25,33,35,t:8,12,14,29|	4.445	4	3	7
S1053	Entinostat (MS-275)	INN	f4	L1300-01	376.41	209783-80-2	HDAC	75	199.251	<1		http://www.selleckchem.com/products/MS-275.html	Entinostat (MS-275) strongly inhibits HDAC1 and HDAC3 with IC50 of 0.51 μM and 1.7 μM, compared with HDACs 4, 6, 8, and 10. Phase 1/2.	Transmembrane Transporters	C21H20N4O3	Free Base	SNDX-275	NC1=CC=CC=C1NC(=O)C1=CC=C(CNC(=O)OCC2=CN=CC=C2)C=C1 |c:3,5,23,25,28,t:1,11,13,21|	2.071	4	3	7
S1055	Enzastaurin (LY317615)	INN	g4	L1300-01	515.61	170364-57-5	PKC	30	58.1835	<1		http://www.selleckchem.com/products/Enzastaurin.html	Enzastaurin (LY317615) is a potent PKCβ selective inhibitor with IC50 of 6 nM, 6- to 20-fold selectivity against PKCα, PKCγ and PKCε. Phase 3.	Neuronal Signaling	C32H29N5O2	Free Base	N/A	CN1C=C(C2=CC=CC=C12)C1=C(C(=O)NC1=O)C1=CN(C2CCN(CC3=NC=CC=C3)CC2)C2=CC=CC=C12 |c:2,6,30,32,40,t:4,8,12,20,28,38,42|	4.32	3	1	5
S1060	Olaparib (AZD2281, Ku-0059436)	JAN,USAN,INN	h4	L1300-01	434.46	763113-22-0	PARP	86	197.947	0.002	0.00460342	http://www.selleckchem.com/products/AZD2281(Olaparib).html	Olaparib (AZD2281, KU0059436) is a selective inhibitor of PARP1/2 with IC50 of 5 nM/1 nM, 300-times less effective against tankyrase-1. Phase 1/2.	Protein Tyrosine Kinase	C24H23FN4O3	Free Base	KU-0059436	FC1=C(C=C(CC2=NNC(=O)C3=C2C=CC=C3)C=C1)C(=O)N1CCN(CC1)C(=O)C1CC1 |c:11,14,16,19,t:1,3,6|	2.127	4	1	4
S1064	Masitinib (AB1010)	INN	a5	L1300-01	498.64	790299-79-5	c-Kit,PDGFR	100	200.545	<1		http://www.selleckchem.com/products/Masitinib-(AB1010).html	Masitinib is a novel inhibitor for Kit and PDGFRα/β with IC50 of 200 nM and 540 nM/800 nM, weak inhibition to ABL and c-Fms. Phase 2/3.	Others	C28H30N6OS	Free Base	N/A	CN1CCN(CC2=CC=C(C=C2)C(=O)NC2=CC(NC3=NC(=CS3)C3=CC=CN=C3)=C(C)C=C2)CC1 |c:8,10,22,28,30,35,t:6,16,20,26,32|	4.475	3	2	7
S1065	Pictilisib (GDC-0941)	INN	b5	L1300-01	513.64	957054-30-7	PI3K	44	85.6631	<1		http://www.selleckchem.com/products/GDC-0941.html	GDC-0941 is a potent inhibitor of PI3Kα/δ with IC50 of 3 nM, with modest selectivity against p110β (11-fold) and p110γ (25-fold).	Metabolism	C23H27N7O3S2	Free Base	N/A	CS(=O)(=O)N1CCN(CC2=CC3=NC(=NC(N4CCOCC4)=C3S2)C2=CC=CC3=C2C=NN3)CC1 |c:13,22,29,31,34,t:9,11,27|	2.153	6	1	5
S1068	Crizotinib (PF-02341066)	INN, BAN, JAN, USAN	c5	L1300-01	450.34	877399-52-5, 877399-53-6 (acetate)	ALK,c-Met	9	19.9849	<1		http://www.selleckchem.com/products/PF-2341066.html	PF-2341066 (Crizotinib) is a potent inhibitor of c-Met and ALK with IC50 of 11 nM and 24 nM, respectivley.	Others	C21H22Cl2FN5O	Free Base	N/A	C[C@@H](OC1=C(N)N=CC(=C1)C1=CN(N=C1)C1CCNCC1)C1=C(Cl)C=CC(F)=C1Cl |r,c:3,6,8,14,24,27,30,t:11|	3.693	3	2	5
S1082	Vismodegib (GDC-0449)	USP, INN, BAN, JAN	d5	L1300-01	421.3	879085-55-9	Hedgehog/Smoothened	84	199.383	<1		http://www.selleckchem.com/products/GDC-0449.html	Vismodegib (GDC-0449) is a potent, novel and specific hedgehog inhibitor with IC50 of 3 nM and also inhibits P-gp with IC50 of 3.0 μM.	Neuronal Signaling	C19H14Cl2N2O3S	Free Base	N/A	CS(=O)(=O)C1=CC=C(C(=O)NC2=CC(=C(Cl)C=C2)C2=NC=CC=C2)C(Cl)=C1 |c:16,21,23,27,t:4,6,11,13,19|	4.265	4	1	4
S1085	Belinostat (PXD101)	FDA	e5	L1300-01	318.35	414864-00-9	HDAC	64	201.037	<1		http://www.selleckchem.com/products/Belinostat.html	Belinostat (PXD101) is a novel HDAC inhibitor with IC50 of 27 nM, with activity demonstrated in cisplatin-resistant tumors. Phase 1/2.	Others	C15H14N2O4S	Free Base	N/A	ONC(=O)\C=C\C1=CC(=CC=C1)S(=O)(=O)NC1=CC=CC=C1 |c:8,10,19,21,t:6,17|	1.8	3	2	5
S1087	Iniparib (BSI-201)	INN	f5	L1300-01	292.03	160003-66-7	PARP	58	198.61	<1		http://www.selleckchem.com/products/BSI-201.html	BSI-201 (Iniparib, SAR240550) is a PARP1 inhibitor with demonstrated effectiveness in triple-negative breast cancer (TNBC). Phase 3.	Others	C7H5IN2O3	Free Base	SAR240550	NC(=O)C1=CC(=C(I)C=C1)[N+]([O-])=O |c:8,t:3,5|	1.304	1	1	2
S1090	Abexinostat (PCI-24781)	INN	g5	L1300-01	397.42	783355-60-2	HDAC	80	201.298	<1		http://www.selleckchem.com/products/PCI-24781.html	PCI-24781 is a novel pan-HDAC inhibitor mostly targeting HDAC1 with Ki of 7 nM, modest potent to HDACs 2, 3, 6, and 10 and greater than 40-fold selectivity against HDAC8. Phase 1/2.	Others	C21H23N3O5	Free Base	CRA-02478	CN(C)CC1=C(OC2=CC=CC=C12)C(=O)NCCOC1=CC=C(C=C1)C(=O)NO |c:9,23,25,t:4,7,11,21|	2.353	4	2	8
S1091	Linsitinib (OSI-906)	INN	h5	L1300-01	421.49	867160-71-2	IGF-1R	84	199.293	<1		http://www.selleckchem.com/products/OSI-906.html	OSI-906 (Linsitinib) is a selective inhibitor of IGF-1R with IC50 of 35 nM; modestly potent to InsR with IC50 of 75 nM, and no activity towards Abl, ALK, BTK, EGFR, FGFR1/2, PKA etc. Phase 3.	Others	C26H23N5O	Free Base	N/A	C[C@@]1(O)C[C@@H](C1)C1=NC(=C2N1C=CN=C2N)C1=CC=C2C=CC(=NC2=C1)C1=CC=CC=C1 |r,c:9,13,15,23,25,28,33,35,t:7,19,21,31|	3.757	3	1	3
S1096	Quisinostat (JNJ-26481585) 2HCl	Quisinostat，INN	a6	L1300-01	394.476	875320-31-3	HDAC	79	200.266	<1		http://www.selleckchem.com/products/JNJ-26481585.html	JNJ-26481585 is a novel second-generation HDAC inhibitor with highest potency for HDAC1 with IC50 of 0.11 nM, modest potent to HDACs 2, 4, 10, and 11; greater than 30-fold selectivity against HDACs 3, 5, 8, and 9 and lowest potency to HDACs 6 and 7. Phase 2.	Others	C21H28Cl2N6O2	Dihydrochloride	N/A	Cl.Cl.CN1C=C(CNCC2CCN(CC2)C2=NC=C(C=N2)C(=O)NO)C2=CC=CC=C12 |c:16,18,27,t:2,14,25,29|	2.749	3	2	6
S1098	Rucaparib (AG-014699,PF-01367338) phosphate	INN	b6	L1300-01	421.36	459868-92-9	PARP	84	199.354	<1		http://www.selleckchem.com/products/AG-014699.html	Rucaparib (AG-014699, PF-01367338) is an inhibitor of PARP with Ki of 1.4 nM for PARP1, also showing binding affinity to eight other PARP domains. Phase 1/2.	Others	C19H21FN3O5P	Phosphate	AG-014447	OP(O)(O)=O.CNCC1=CC=C(C=C1)C1=C2CCNC(=O)C3=CC(F)=CC(N1)=C23 |c:9,11,14,24,t:7,21,28|	2.49	1	3	3
S1101	Vatalanib (PTK787) 2HCl	INN	c6	L1300-01	419.73	212141-51-0	c-Kit,VEGFR	85	202.511	10	23.8248	http://www.selleckchem.com/products/Vatalanib,Dihydrochloride-Salt.html	Vatalanib (PTK787) is an inhibitor of VEGFR2/KDR with IC50 of 37 nM, less potent against VEGFR1/Flt-1, 18-fold against VEGFR3/Flt-4. Phase 1/2.	Others	C20H17Cl3N4	Dihydrochloride	ZK222584	Cl.Cl.ClC1=CC=C(NC2=NN=C(CC3=CC=NC=C3)C3=CC=CC=C23)C=C1 |c:13,15,20,26,t:1,3,6,8,11,18,22|	5.469	3	1	4
S1111	Foretinib (GSK1363089)	INN	d6	L1300-01	632.65	849217-64-7	c-Met,VEGFR	127	200.743	<1		http://www.selleckchem.com/products/XL880(GSK1363089,EXEL-2880).html	Foretinib (GSK1363089) is an ATP-competitive inhibitor of HGFR and VEGFR, mostly for Met and KDR with IC50 of 0.4 nM and 0.9 nM. Less potent against Ron, Flt-1/3/4, Kit, PDGFRα/β and Tie-2, and little activity to FGFR1 and EGFR. Phase 2.	Others	C34H34F2N4O6	Free Base	N/A	COC1=CC2=C(C=C1OCCCN1CCOCC1)N=CC=C2OC1=C(F)C=C(NC(=O)C2(CC2)C(=O)NC2=CC=C(F)C=C2)C=C1 |c:4,6,20,22,26,46,49,t:2,29,41,43|	4.437	7	2	12
S1117	Triciribine	INN	e6	L1300-01	320.3	35943-35-2	Akt	64	199.813	<1		http://www.selleckchem.com/products/Triciribine.html	Triciribine is a DNA synthesis inhibitor, also inhibits Akt and HIV-1 with IC50 of 130 nM and 20 nM, respectively; does not inhibit PI3K/PDK1; 5000-fold less active in cells lacking adenosine kinase. Phase 1/2.	Others	C13H16N6O4	Free Base	N/A	CN1N=C(N)C2=CN([C@@H]3O[C@H](CO)[C@@H](O)[C@H]3O)C3=C2C1=NC=N3 |r,c:18,24,t:2,5,22|	-1.119	4	4	2
S1119	Cabozantinib (XL184, BMS-907351)	INN, BAN, USAN	f6	L1300-01	501.51	849217-68-1	TAM Receptor,c-Kit,c-Met,FLT3,Tie-2,VEGFR	100	199.398	<1		http://www.selleckchem.com/products/XL184.html	Cabozantinib (XL184, BMS-907351) is a potent VEGFR2 inhibitor with IC50 of 0.035 nM and also inhibits c-Met, Ret, Kit, Flt-1/3/4, Tie2, and AXL with IC50 of 1.3 nM, 4 nM, 4.6 nM, 12 nM/11.3 nM/6 nM, 14.3 nM and 7 nM, respectively.	Others	C28H24FN3O5	Free Base	BMS-907351	COC1=CC2=C(C=C1OC)C(OC1=CC=C(NC(=O)C3(CC3)C(=O)NC3=CC=C(F)C=C3)C=C1)=CC=N2 |c:4,6,32,35,37,39,t:2,13,15,27,29|	4.342	6	2	8
S1120	Everolimus (RAD001)	USP, INN, BAN, JAN	g6	L1300-01	958.22	159351-69-6	mTOR	30	31.3081	<1		http://www.selleckchem.com/products/Everolimus(RAD001).html	Everolimus (RAD001) is an mTOR inhibitor of FKBP12 with IC50 of 1.6-2.4 nM.	Others	C53H83NO14	Free Base	Certican, Zortress, Afinitor	CO[C@@H]1C[C@H](C[C@H](C)[C@@H]2CC(=O)[C@H](C)\C=C(C)\[C@@H](O)[C@@H](OC)C(=O)[C@H](C)C[C@H](C)\C=C\C=C\C=C(C)\[C@H](C[C@@H]3CC[C@@H](C)[C@@](O)(O3)C(=O)C(=O)N3CCCC[C@H]3C(=O)O2)OC)CC[C@H]1OCCO |r,c:14,33,t:29,31|	6.164	11	2	9
S1122	Mocetinostat (MGCD0103)	INN	h6	L1300-01	396.44	726169-73-9	HDAC	13	32.7918	<1		http://www.selleckchem.com/products/MGCD0103(Mocetinostat).html	Mocetinostat (MGCD0103) is a potent HDAC inhibitor with most potency for HDAC1 with IC50 of 0.15 μM, 2- to 10- fold selectivity against HDAC2, 3, and 11, and no activity to HDAC4, 5, 6, 7, and 8. Phase 1/2.	Others	C23H20N6O	Free Base	N/A	NC1=CC=CC=C1NC(=O)C1=CC=C(CNC2=NC=CC(=N2)C2=CC=CN=C2)C=C1 |c:3,5,19,21,26,28,31,t:1,11,13,17,24|	2.798	4	3	6
S1130	YM155 (Sepantronium Bromide)	INN	a7	L1300-01	443.29	781661-94-7	Survivin	55	124.072	89	200.772	http://www.selleckchem.com/products/YM155.html	YM155 is a potent survivin suppressant by inhibiting Survivin promoter activity with IC50 of 0.54 nM; does not significantly inhibit SV40 promoter activity, but is observed to slightly inhibit the interaction of Survivin with XIAP. Phase 1/2.	Others	C20H19BrN4O3	Bromide	N/A	[Br-].COCCN1C(C)=[N+](CC2=CN=CC=N2)C2=C1C(=O)C1=C(C=CC=C1)C2=O |c:11,13,16,23,25,t:6,9,21|	-0.733	5	0	5
S1133	Alisertib (MLN8237)	INN	b7	L1300-01	518.92	1028486-01-2	Aurora Kinase	27	52.0311	<1		http://www.selleckchem.com/products/MLN8237.html	Alisertib (MLN8237) is a selective Aurora A inhibitor with IC50 of 1.2 nM. It has >200-fold higher selectivity for Aurora A than Aurora B. Phase 3.	Others	C27H20ClFN4O4	Free Base	Alisertib	COC1=C(C=CC(NC2=NC3=C(CN=C(C4=C3C=CC(Cl)=C4)C3=C(OC)C=CC=C3F)C=N2)=C1)C(O)=O |c:4,13,15,18,21,24,28,30,34,36,t:2,8,10|	5.954	6	1	6
S1137	Malotilate	INN, JAN, USAN	c7	L1300-01	288.38	59937-28-9	Others	58	201.124	<1		http://www.selleckchem.com/products/Malotilate.html	Malotilate is a liver protein metabolism improved compound.	Others	C12H16O4S2	Free Base	N/A	CC(C)OC(=O)C(C(=O)OC(C)C)=C1SC=CS1 |c:15|	2.363	4	0	6
S1141	Tanespimycin (17-AAG)	INN	d7	L1300-01	585.69	75747-14-7	HSP (e.g. HSP90)	100	170.739	<1		http://www.selleckchem.com/products/17-AAG(Geldanamycin).html	17-AAG is a potent HSP90 inhibitor with IC50 of 5 nM, having a 100-fold higher binding affinity for HSP90 derived from tumour cells than HSP90 from normal cells.	Others	C31H43N3O8	Free Base	N/A	CO[C@H]1C[C@H](C)CC2=C(NCC=C)C(=O)C=C(NC(=O)\C(C)=C\C=C/[C@H](OC)[C@@H](OC(N)=O)\C(C)=C\[C@H](C)[C@H]1O)C2=O |r,c:7,23,t:15,21,34|	2.524	7	4	7
S1144	Ivacaftor (VX-770)	FDA,USP	e7	L1300-01	392.49	873054-44-5	CFTR	78	198.731	<1		http://www.selleckchem.com/products/VX-770.html	Ivacaftor (VX-770) is a potentiator of CFTR targeting G551D-CFTR and F508del-CFTR with EC50 of 100 nM and 25 nM, respectively.	Others	C24H28N2O3	Free Base	N/A	CC(C)(C)C1=CC(=C(NC(=O)C2=CNC3=C(C=CC=C3)C2=O)C=C1O)C(C)(C)C |c:16,18,24,t:4,6,11,14|	4.516	2	3	4
S1147	Barasertib (AZD1152-HQPA)	INN	f7	L1300-01	507.56	722544-51-6	Aurora Kinase	102	200.961	<1		http://www.selleckchem.com/products/AZD1152-HQPA.html	AZD1152-HQPA (Barasertib) is a highly selective Aurora B inhibitor with IC50 of 0.37 nM, ~100 fold more selective for Aurora B over Aurora A.	Others	C26H30FN7O3	Free Base	AZD1152	CCN(CCO)CCCOC1=CC=C2C(NC3=CC(CC(=O)NC4=CC=CC(F)=C4)=NN3)=NC=NC2=C1 |c:25,28,30,33,35,38,t:10,12,16,23|	3.493	5	4	13
S1148	Docetaxel	USP, INN, BAN, JAN	g7	L1300-01	807.88	114977-28-5	Microtubule Associated	100	123.781	<1		http://www.selleckchem.com/products/Docetaxel(Taxotere).html	Docetaxel, an analog of taxol, is an inhibitor of depolymerisation of microtubules by binding to stabilized microtubules.	Others	C43H53NO14	Free Base	N/A	CC(=O)O[C@@]12CO[C@@H]1C[C@H](O)[C@]1(C)C2[C@H](OC(=O)C2=CC=CC=C2)[C@]2(O)C[C@H](OC(=O)[C@H](O)[C@@H](NC(=O)OC(C)(C)C)C3=CC=CC=C3)C(C)=C([C@@H](O)C1=O)C2(C)C |r,c:22,24,47,49,t:20,45,53|	2.586	10	4	13
S1150	Paclitaxel	USP, INN, BAN, JAN	h7	L1300-01	853.91	33069-62-4	Autophagy,Microtubule Associated	171	200.255	<1		http://www.selleckchem.com/products/Paclitaxel(Taxol).html	Paclitaxel is a microtubule polymer stabilizer with IC50 of 0.1 pM in human endothelial cells.	Others	C47H51NO14	Free Base	N/A	CC(=O)O[C@@H]1C2=C(C)[C@H](C[C@@](O)([C@@H](OC(=O)C3=CC=CC=C3)C3[C@@]4(CO[C@@H]4C[C@H](O)[C@@]3(C)C1=O)OC(C)=O)C2(C)C)OC(=O)[C@H](O)[C@@H](NC(=O)C1=CC=CC=C1)C1=CC=CC=C1 |r,c:5,18,20,57,59,64,66,t:16,55,62|	3.055	11	3	14
S1153	Roscovitine (Seliciclib,CYC202)	INN	a8	L1300-01	354.45	186692-46-6	CDK	71	200.31	<1		http://www.selleckchem.com/products/Roscovitine.html	Roscovitine (Seliciclib, CYC202) is a potent and selective CDK inhibitor for Cdc2, CDK2 and CDK5 with IC50 of 0.65 μM, 0.7 μM and 0.16 μM. It shows little effect on CDK4/6. Phase 2.	Others	C19H26N6O	Free Base	N/A	CC[C@H](CO)NC1=NC(NCC2=CC=CC=C2)=C2N=CN(C(C)C)C2=N1 |r,c:13,15,19,26,t:6,11,17|	3.32	3	3	8
S1156	Capecitabine	USAN, INN, BAN	b8	L1300-01	359.35	154361-50-9	DNA/RNA Synthesis	72	200.362	6	16.6968	http://www.selleckchem.com/products/Capecitabine(Xeloda).html	Capecitabine is a tumor-selective fluoropyrimidine carbamate which achieves higher intratumoral 5-FU level with lower toxicity than 5-FU.	Others	C15H22FN3O6	Free Base	Captabin	CCCCCOC(=O)NC1=NC(=O)N(C=C1F)[C@@H]1O[C@H](C)[C@@H](O)[C@H]1O |r,c:14,t:9|	0.82	5	3	7
S1157	Delanzomib (CEP-18770)	INN	c8	L1300-01	413.28	847499-27-8	Proteasome	83	200.832	<1		http://www.selleckchem.com/products/cep-18770.html	CEP-18770 is an orally active inhibitor of the chymotrypsin-like activity of proteasome with IC50 of 3.8 nM, with only marginal inhibition of the tryptic and peptidylglutamyl activities of the proteosome. Phase 1/2.	Others	C21H28BN3O5	Free Base	N/A	CC(C)[C@H](CNC(=O)[C@@H](NC(=O)C1=NC(=CC=C1)C1=CC=CC=C1)[C@@H](C)O)B(O)O |r,c:14,16,21,23,t:12,19|	2.646	3	3	9
S1159	Ganetespib (STA-9090)	INN	d8	L1300-01	364.4	888216-25-9	HSP (e.g. HSP90)	40	109.769	<1		http://www.selleckchem.com/products/ganetespib-sta-9090.html	Ganetespib is an HSP90 inhibitor with IC50 of 4 nM in OSA 8 cells, induces apoptosis of OSA cells while normal osteoblasts are not affected; active metabolite of STA-1474.	Others	C20H20N4O3	Free Base	N/A	CC(C)C1=C(O)C=C(O)C(=C1)C1=NNC(=O)N1C1=CC2=C(C=C1)N(C)C=C2 |c:3,9,21,23,28,t:6,12,19|	3.866	2	3	3
S1163	Onalespib (AT13387)	INN	e8	L1300-01	409.52	912999-49-6	HSP (e.g. HSP90)	25	61.0471	<1		http://www.selleckchem.com/products/at13387.html	AT13387 is a selective potent Hsp90 inhibitor with IC50 of 18 nM in A375 cells, displays a long duration of anti-tumor activity.	Others	C24H31N3O3	Free Base	N/A	CC(C)C1=C(O)C=C(O)C(=C1)C(=O)N1CC2=C(C1)C=C(CN1CCN(C)CC1)C=C2 |c:3,9,16,31,t:6,20|	3.322	1	2	4
S1164	Lenvatinib (E7080)	EMA	f8	L1300-01	426.85	417716-92-8	VEGFR	40	93.7097	<1		http://www.selleckchem.com/products/E7080.html	E7080 (Lenvatinib) is a multi-target inhibitor, mostly for VEGFR2(KDR)/VEGFR3(Flt-4) with IC50 of 4 nM/5.2 nM, less potent against VEGFR1/Flt-1, ~10-fold more selective for VEGFR2/3 against FGFR1, PDGFRα/β. Phase 3.	Protein Tyrosine Kinase	C21H19ClN4O4	Free Base	N/A	COC1=C(C=C2C(OC3=CC(Cl)=C(NC(=O)NC4CC4)C=C3)=CC=NC2=C1)C(N)=O |c:21,23,25,28,t:2,4,8,11|	2.832	5	3	6
S1168	Valproic acid sodium salt (Sodium valproate)	USP, INN, BAN	g8	L1300-01	166.19	1069-66-5	GABA Receptor,HDAC,Autophagy	33	198.568	33	198.568	http://www.selleckchem.com/products/Sodium-valproate.html	Valproic acid sodium salt (Sodium valproate) is a HDAC inhibitor with IC50 of 0.4 mM and also inhibits GABA-transaminase or succinic semialdehyde dehydrogenase.	Neuronal Signaling	C8H15NaO2	Sodium salt	N/A	[Na+].CCCC(CCC)C([O-])=O	1.275	0	0	5
S1178	Regorafenib (BAY 73-4506)	USP, INN, BAN	h8	L1300-01	482.82	755037-03-7	c-RET,VEGFR	97	200.903	<1		http://www.selleckchem.com/products/BAY-73-4506.html	Regorafenib (BAY 73-4506) is a multi-target inhibitor for VEGFR1, VEGFR2, VEGFR3, PDGFRβ, Kit, RET and Raf-1 with IC50 of 13 nM/4.2 nM/46 nM, 22 nM, 7 nM, 1.5 nM and 2.5 nM, respectively.	Protein Tyrosine Kinase	C21H15ClF4N4O3	Free Base	BAY 73-4506	CNC(=O)C1=CC(OC2=CC(F)=C(NC(=O)NC3=CC=C(Cl)C(=C3)C(F)(F)F)C=C2)=CC=N1 |c:22,29,31,33,t:4,8,11,17,19|	4.381	4	3	6
S1185	Ritonavir	FDA	a9	L1300-01	720.94	155213-67-5	HIV Protease,P450 (e.g. CYP17)	100	138.708	<1		http://www.selleckchem.com/products/Ritonavir.html	Ritonavir is an antiretroviral drug which inhibits a particular liver enzyme that normally metabolizes protease inhibitors, cytochrome P450-3A4 (CYP3A4).	Proteases	C37H48N6O5S2	Free Base	Norvir, Norvir Softgel	CC(C)[C@H](NC(=O)N(C)CC1=CSC(=N1)C(C)C)C(=O)N[C@H](C[C@H](O)[C@H](CC1=CC=CC=C1)NC(=O)OCC1=CN=CS1)CC1=CC=CC=C1 |r,c:13,30,32,42,49,51,t:10,28,40,47|	4.978	6	4	18
S1188	Anastrozole	FDA	b9	L1300-01	293.37	120511-73-1	Aromatase	59	201.111	<1		http://www.selleckchem.com/products/Anastrozole.html	Anastrozole is a third-generation nonsteroidal selective aromatase inhibitor.	Endocrinology & Hormones	C17H19N5	Free Base	Arimidex	CC(C)(C#N)C1=CC(=CC(CN2C=NC=N2)=C1)C(C)(C)C#N |c:7,12,14,16,t:5|	2.965	2	0	4
S1189	Aprepitant	USAN, INN, BAN	c9	L1300-01	534.43	170729-80-3	Substance P	107	200.213	<1		http://www.selleckchem.com/products/Aprepitant.html	Aprepitant is a potent and selective neurokinin-1 receptor antagonist.	Others	C23H21F7N4O3	Free Base	MK-0869, MK-869, L-754030, Emend	C[C@@H](O[C@H]1OCCN(CC2=NNC(=O)N2)[C@H]1C1=CC=C(F)C=C1)C1=CC(=CC(=C1)C(F)(F)F)C(F)(F)F |r,c:23,28,30,t:9,18,20,26|	4.635	4	2	8
S1190	Bicalutamide	USP, INN, BAN, JAN	d9	L1300-01	430.37	90357-06-5	Androgen Receptor	86	199.828	<1		http://www.selleckchem.com/products/Bicalutamide(Casodex).html	Bicalutamide is an androgen receptor (AR) antagonist with IC50 of 0.16 μM.	Endocrinology & Hormones	C18H14F4N2O4S	Free Base	N/A	CC(O)(CS(=O)(=O)C1=CC=C(F)C=C1)C(=O)NC1=CC=C(C#N)C(=C1)C(F)(F)F |c:12,24,t:7,9,18,20|	2.926	3	1	6
S1191	Fulvestrant	USP, INN, BAN, JAN	e9	L1300-01	606.77	129453-61-8	Estrogen/progestogen Receptor	100	164.807	<1		http://www.selleckchem.com/products/Fulvestrant.html	Fulvestrant is an estrogen receptor (ER) antagonist with IC50 of 0.094 nM.	Endocrinology & Hormones	C32H47F5O3S	Free Base	N/A	[H][C@@]12CC[C@H](O)[C@@]1(C)CC[C@]1([H])C3=C(C[C@@H](CCCCCCCCCS(=O)CCCC(F)(F)C(F)(F)F)[C@@]21[H])C=C(O)C=C3 |r,c:13,45,t:42|	8.437	1	2	15
S1192	Raltitrexed	INN, JAN, USAN	f9	L1300-01	458.49	112887-68-0	DNA/RNA Synthesis	92	200.659	<1		http://www.selleckchem.com/products/Raltitrexed.html	Raltitrexed is a thymidylate synthase inhibitor with an IC50 of 9 nM for the inhibition of L1210 cell growth.	DNA Damage	C21H22N4O6S	Free Base	N/A	CN(CC1=CC2=C(C=C1)N=C(C)NC2=O)C1=CC=C(S1)C(=O)N[C@@H](CCC(O)=O)C(O)=O |r,c:5,7,19,t:3,10,17|	1.528	5	2	9
S1193	Thalidomide	USP, INN, BAN	g9	L1300-01	258.23	50-35-1	E3 Ligase ,TNF-alpha	52	201.371	<1		http://www.selleckchem.com/products/Thalidomide.html	Thalidomide was introduced as a sedative drug, immunomodulatory agent and also is investigated for treating symptoms of many cancers. Thalidomide inhibits an E3 ubiquitin ligase, which is a CRBN-DDB1-Cul4A complex.Phase 3.	Apoptosis	C13H10N2O4	Free Base	Thalomid	O=C1N(C2CCC(=O)NC2=O)C(=O)C2=C1C=CC=C2 |c:14,17,19|	0.097	4	1	1
S1194	CUDC-101	INN	h9	L1300-01	434.49	1012054-59-9	EGFR,HDAC,HER2	20	46.031	<1		http://www.selleckchem.com/products/CUDC-101.html	CUDC-101 is a potent multi-targeted inhibitor against HDAC, EGFR and HER2 with IC50 of 4.4 nM, 2.4 nM, and 15.7 nM, and inhibits class I/II HDACs, but not class III, Sir-type HDACs. Phase 1.	Epigenetics	C24H26N4O4	Free Base	N/A	COC1=CC2=C(C=C1OCCCCCCC(=O)NO)C(NC1=CC(=CC=C1)C#C)=NC=N2 |c:4,6,24,26,30,32,t:2,22|	5.376	5	2	11
S1195	TAK-700 (Orteronel)	INN	a10	L1300-01	307.35	566939-85-3	P450 (e.g. CYP17)	61	198.471	<1		http://www.selleckchem.com/products/TAK-700.html	TAK-700 (Orteronel) is a potent and highly selective human 17,20-lyase inhibitor with IC50 of 38 nM, exhibits >1000-fold selectivity over other CYPs (e.g. 11-hydroxylase and CYP3A4). Phase 3.	Metabolism	C18H17N3O2	Free Base	TAK700	CNC(=O)C1=CC=C2C=C(C=CC2=C1)C1(O)CCN2C=NC=C12 |c:8,10,13,21,t:4,6,23|	1.075	2	1	2
S1196	Exemestane	FDA	b10	L1300-01	296.4	107868-30-4	Aromatase	54	182.186	<1		http://www.selleckchem.com/products/Exemestane.html	Exemestane is an aromatase inhibitor, inhibits human placental and rat ovarian aromatase with IC50 of 30 nM and 40 nM, respectively.	Endocrinology & Hormones	C20H24O2	Free Base	Aromasin	[H][C@@]12CCC(=O)[C@@]1(C)CC[C@@]1([H])[C@@]2([H])CC(=C)C2=CC(=O)C=C[C@]12C |r,c:23,t:19|	3.606	2	0	0
S1197	Finasteride	FDA	c10	L1300-01	372.54	98319-26-7	5-alpha Reductase	75	201.321	<1		http://www.selleckchem.com/products/Finasteride.html	Finasteride is an inhibitor of steroid Type II 5α-reductase.	Endocrinology & Hormones	C23H36N2O2	Free Base	N/A	[H][C@@]12CC[C@H](C(=O)NC(C)(C)C)[C@@]1(C)CC[C@@]1([H])[C@@]2([H])CC[C@@]2([H])NC(=O)C=C[C@]12C |r,c:29|	3.174	2	2	2
S1198	Irinotecan	INN, BAN, DCF	d10	L1300-01	586.68	97682-44-5	Topoisomerase	7	11.9315	<1		http://www.selleckchem.com/products/Irinotecan.html	Irinotecan is a topoisomerase I inhibitor for LoVo cells and HT-29 cells with IC50 of 15.8 μM and 5.17 μM, respectively.	DNA Damage	C33H38N4O6	Free Base	Camptosar, Campto	CCC1=C2C=C(OC(=O)N3CCC(CC3)N3CCCCC3)C=CC2=NC2=C1CN1C2=CC2=C(COC(=O)[C@]2(O)CC)C1=O |r,c:2,23,26,28,t:4,34,36|	3.686	6	0	5
S1199	Cladribine	FDA	e10	L1300-01	285.69	4291-63-8	DNA/RNA Synthesis	57	199.517	<1		http://www.selleckchem.com/products/Cladribine.html	Cladribine is an adenosine deaminase inhibitor for U266, RPMI8226, and MM1.S cells with IC50 of approximately 2.43 μM, 0.75 μM, and 0.18 μM, respectively.	DNA Damage	C10H12ClN5O3	Free Base	Leustatin	NC1=NC(Cl)=NC2=C1N=CN2[C@H]1C[C@H](O)[C@@H](CO)O1 |r,c:4,6,9,t:1|	-0.259	4	3	2
S1200	Decitabine	FDA	f10	L1300-01	228.21	2353-33-5	DNA Methyltransferase	45	197.187	10	43.8193	http://www.selleckchem.com/products/Decitabine.html	Decitabine is a potent inhibitor of DNA methylation with IC50 of 438 nM and 4.38 nM in HL-60 and KG1a cells, respectively.	Epigenetics	C8H12N4O4	Free Base	Dacogen	NC1=NC(=O)N(C=N1)[C@H]1C[C@H](O)[C@@H](CO)O1 |r,c:6,t:1|	-1.093	4	3	2
S1201	Dimesna	INN	g10	L1300-01	326.34	16208-51-8	Others	65	199.179	65	199.179	http://www.selleckchem.com/products/Dimesna.html	Dimesna is an uroprotective agent used to decrease urotoxicity.	Others	C4H8Na2O6S4	Disodium salt	BNP7787, Tavocept, BioNumerik	[Na+].[Na+].[O-]S(=O)(=O)CCSSCCS([O-])(=O)=O	-4.295	0	0	7
S1202	Dutasteride	FDA	h10	L1300-01	528.53	164656-23-9	5-alpha Reductase	62	117.306	<1		http://www.selleckchem.com/products/Dutasteride.html	Dutasteride is a dual 5-α reductase inhibitor that inhibits conversion of testosterone to dihydrotestosterone (DHT).	Endocrinology & Hormones	C27H30F6N2O2	Free Base	Avodart	[H][C@@]12CC[C@H](C(=O)NC3=CC(=CC=C3C(F)(F)F)C(F)(F)F)[C@@]1(C)CC[C@@]1([H])[C@@]2([H])CC[C@@]2([H])NC(=O)C=C[C@]12C |r,c:10,12,40,t:8|	5.703	2	2	4
S1204	Melatonin	EMA	a11	L1300-01	232.28	73-31-4	MT Receptor	47	202.342	<1		http://www.selleckchem.com/products/Melatonin.html	Melatonin is a hormone produced in the brain by the pineal gland from the amino acid tryptophan.	Others	C13H16N2O2	Free Base	Melatonex	COC1=CC2=C(NC=C2CCNC(C)=O)C=C1 |c:7,16,t:2,4|	1.555	2	2	4
S1206	Bisoprolol fumarate	FDA	b11	L1300-01	441.52	104344-23-2	Adrenergic Receptor	88	199.311	88	199.311	http://www.selleckchem.com/products/Bisoprolol-Fumarate.html	Bisoprolol fumarate is a selective type β1 adrenergic receptor blocker.	Neuronal Signaling	C22H35NO8	fumarate	Zebeta	OC(=O)\C=C\C(O)=O.CC(C)NCC(O)COC1=CC=C(COCCOC(C)C)C=C1 |c:28,t:16,18|	-0.635	5	2	14
S1207	Tivozanib (AV-951)	INN	c11	L1300-01	454.86	475108-18-0	c-Kit,PDGFR,VEGFR	20	43.9696	<1		http://www.selleckchem.com/products/AV-951.html	Tivozanib (AV-951) is a potent and selective VEGFR inhibitor for VEGFR1/2/3 with IC50 of 30 nM/6.5 nM/15 nM, and also inhibits PDGFR and c-Kit, low activity observed against FGFR-1, Flt3, c-Met EGFR and IGF-1R. Phase 3.	Protein Tyrosine Kinase	C22H19ClN4O5	Free Base	N/A	COC1=CC2=C(C=C1OC)C(OC1=CC=C(NC(=O)NC3=NOC(C)=C3)C(Cl)=C1)=CC=N2 |c:4,6,25,29,31,33,t:2,13,15,21|	4.039	7	2	6
S1208	Doxorubicin (Adriamycin) HCl	USAN, INN, BAN	d11	L1300-01	579.98	25316-40-9	Autophagy,Topoisomerase	100	172.42	20	34.4839	http://www.selleckchem.com/products/Adriamycin.html	Doxorubicin (Adriamycin) is an antibiotic agent that inhibits DNA topoisomerase II and induces DNA damage and apoptosis.	DNA Damage	C27H30ClNO11	Hydrochloride	N/A	Cl.[H][C@@]1(C[C@H](N)[C@H](O)[C@H](C)O1)O[C@H]1C[C@@](O)(CC2=C(O)C3=C(C(=O)C4=C(OC)C=CC=C4C3=O)C(O)=C12)C(=O)CO |r,c:17,24,28,30,t:20,37|	0.338	6	5	5
S1209	Fluorouracil (5-Fluoracil, 5-FU)	USP, INN, BAN, JAN	e11	L1300-01	130.08	51-21-8	DNA/RNA Synthesis	26	199.877	<1		http://www.selleckchem.com/products/Adrucil(Fluorouracil).html	Fluorouracil (5-Fluoracil, 5-FU) is an DNA/RNA synthesis inhibitor, which interrupts nucleotide synthetic by inhibiting thymidylate synthase (TS).	DNA Damage	C4H3FN2O2	Free Base	5-FU, Carac, Efudex, Fluoroplex	FC1=CNC(=O)NC1=O |t:1|	-1.102	2	2	0
S1210	Methotrexate	USP,	f11	L1300-01	454.44	59-05-2	DHFR	90	198.046	<1		http://www.selleckchem.com/products/Abitrexate.html	Methotrexate is an antimetabolite and antifolate drug, which acts by inhibiting the metabolism of folic acid.	Metabolism	C20H22N8O5	Free Base	Methotrexate, Rheumatrex, Trexall	CN(CC1=NC2=C(N)N=C(N)N=C2N=C1)C1=CC=C(C=C1)C(=O)N[C@@H](CCC(O)=O)C(O)=O |r,c:5,11,14,19,21,t:3,8,17|	0.114	7	3	9
S1211	Imiquimod	USAN, INN, BAN	g11	L1300-01	240.3	99011-02-6	Immunology & Inflammation related		10			http://selleckchem.com/products/Imiquimod.html	Imiquimod is a novel synthetic agent with immune response modifying activity.	Angiogenesis	C14H16N4	Free Base	Aldara	CC(C)CN1C=NC2=C(N)N=C3C=CC=CC3=C12 |c:5,7,12,14,t:10,17|
S1212	Bendamustine HCl	USP, INN, BAN, JAN	h11	L1300-01	394.72	3543-75-7	DNA/RNA Synthesis	78	197.608	2	5.06688	http://www.selleckchem.com/products/Bendamustine-Hydrochloride.html	Bendamustine HCL is a DNA-damaging agent with IC50 of 50 μM.	Others	C16H22Cl3N3O2	Hydrochloride	Ribomustin, Treanda, SDX-105	Cl.CN1C(CCCC(O)=O)=NC2=CC(=CC=C12)N(CCCl)CCCl |c:8,12,t:10,14|	3.988	2	0	9
S1213	Nelarabine	EMA	a1	L1300-02	297.27	121032-29-9	DNA/RNA Synthesis	60	201.837	3	10.0918	http://www.selleckchem.com/products/Arranon.html	Nelarabine is a purine nucleoside analog and DNA synthesis inhibitor with IC50 from 0.067-2.15 μM in tumor cells.	DNA Damage	C11H15N5O5	Free Base	Arranon	COC1=NC(N)=NC2=C1N=CN2[C@@H]1O[C@H](CO)[C@@H](O)[C@@H]1O |r,c:5,7,10,t:2|	-1.376	5	4	3
S1214	Bleomycin Sulfate	FDA	b1	L1300-02	1512.62	9041-93-4	DNA/RNA Synthesis	100	66.1105	100	66.1105	http://www.selleckchem.com/products/Bleomycin-sulfate.html	Bleomycin Sulfate is a glycopeptide antibiotic and an anticancer agent for squamous cell carcinomas (SCC) with IC50 of 4 nM in UT-SCC-19A cells.	DNA Damage	C55H85N17O25S4	Sulfate	Blenoxane	OS([O-])(=O)=O.[H][C@]1(O[C@H]2O[C@H](CO)[C@@H](O)[C@H](OC(N)=O)[C@@H]2O)[C@@H](OC([C@H](NC(=O)C2=C(C)C(N)=NC(=N2)[C@H](CC(N)=O)NC[C@@H](N)C(N)=O)C(=O)N[C@@H](C)[C@H](O)[C@@H](C)C(=O)N[C@H]([C@@H](C)O)C(=O)NCCC2=NC(=CS2)C2=NC(=CS2)C(=O)NCCC[S+](C)C)C2=CNC=N2)O[C@H](CO)[C@H](O)[C@H]1O |r,c:29,33,35,73,79,95,t:71,77,92|	-10.534	18	20	36
S1218	Clofarabine	FDA	c1	L1300-02	303.68	123318-82-1	DNA/RNA Synthesis	60	197.576	<1		http://www.selleckchem.com/products/Clofarabine.html	Clofarabine inhibits the enzymatic activities of ribonucleotide reductase (IC50 = 65 nM) and DNA polymerase.	DNA Damage	C10H11ClFN5O3	Free Base	Clolar, Evoltra	NC1=C2N=CN([C@@H]3O[C@H](CO)[C@@H](O)[C@@H]3F)C2=NC(Cl)=N1 |r,c:1,3,17,20|	-0.085	4	3	2
S1221	Dacarbazine	USP, INN, BAN	d1	L1300-02	182.18	4342-03-4	DNA/RNA Synthesis	3	16.4672	<1		http://www.selleckchem.com/products/Dacarbazine.html	Dacarbazine is an antineoplastic chemotherapy drug used in the treatment of various cancers.	DNA Damage	C6H10N6O	Free Base	DTIC	CN(C)\N=N\C1=C(N=CN1)C(N)=O |c:7,t:5|	-0.344	4	2	3
S1222	Dexrazoxane HCl (ICRF-187, ADR-529)	FDA	e1	L1300-02	304.73	149003-01-0	Others	60	196.896	60	196.896	http://www.selleckchem.com/products/Dexrazoxane-Hydrochloride.html	A cardioprotective agent	Others	C11H17ClN4O4	Hydrochloride	Totect, ICRF-187, Zinecard, Cardioxane	Cl.C[C@@H](CN1CC(=O)NC(=O)C1)N1CC(=O)NC(=O)C1 |r|	-1.722	4	2	3
S1223	Epirubicin HCl	USP, JAN	f1	L1300-02	579.98	56390-09-1	Topoisomerase	100	172.42	100	172.42	http://www.selleckchem.com/products/Ellence.html	Epirubicin HCl, a semisynthetic L-arabino derivative of doxorubicin, is an antineoplastic agent by inhibiting Topoisomerase.	DNA Damage	C27H30ClNO11	Hydrochloride	Ellence, Pharmorubicin, Epirubicin Ebewe	Cl.[H][C@@]1(C[C@H](N)[C@@H](O)[C@H](C)O1)O[C@H]1C[C@@](O)(CC2=C(O)C3=C(C(=O)C4=C(OC)C=CC=C4C3=O)C(O)=C12)C(=O)CO |r,c:17,24,28,30,t:20,37|	0.338	6	5	5
S1224	Oxaliplatin	USAN, INN, BAN	g1	L1300-02	397.29	61825-94-3	DNA/RNA Synthesis	14	35.2387	0.01	0.0251705	http://www.selleckchem.com/products/Eloxatin.html	Oxaliplatin inhibits DNA synthesis by conforming DNA adducts.	DNA Damage	C8H14N2O4Pt	Free Base	Eloxatin	[Pt++].[O-]C(=O)C([O-])=O.N[C@@H]1CCCC[C@H]1N |r|	-3.423	0	2	1
S1225	Etoposide	USP, INN, BAN, JAN	h1	L1300-02	588.56	33419-42-0	Topoisomerase	100	169.906	<1		http://www.selleckchem.com/products/Etopophos.html	Etoposide is a semisynthetic derivative of podophyllotoxin, which inhibits DNA synthesis via topoisomerase II inhibition activity.	DNA Damage	C29H32O13	Free Base	Vepesid	[H][C@]12COC(=O)[C@]1([H])[C@H](C1=CC(OC)=C(O)C(OC)=C1)C1=C(C=C3OCOC3=C1)[C@H]2O[C@]1([H])O[C@]2([H])CO[C@@H](C)O[C@@]2([H])[C@H](O)[C@H]1O |r,c:19,30,t:10,14,22,24|	0.935	10	3	5
S1227	Raloxifene HCl	USP, INN, BAN, JAN	a2	L1300-02	510.04	82640-04-8	Estrogen/progestogen Receptor	100	196.063	<1		http://www.selleckchem.com/products/Evista.html	Raloxifene is estrogen antagonists, inhibits human cytosolic aldehyde oxidase-catalyzed phthalazine oxidation activity with IC50 of 5.7 nM.	Endocrinology & Hormones	C28H28ClNO4S	Hydrochloride	Raloxifene Hydrochloride, keoxifene	Cl.OC1=CC=C(C=C1)C1=C(C(=O)C2=CC=C(OCCN3CCCCC3)C=C2)C2=C(S1)C=C(O)C=C2 |c:3,5,8,26,29,36,t:1,12,14,33|	6.843	2	2	7
S1229	Fludarabine Phosphate	(Fludarabine),INN	b2	L1300-02	365.21	75607-67-9	DNA/RNA Synthesis	73	199.885	2	5.4763	http://www.selleckchem.com/products/Fludara.html	Fludarabine Phosphate is an analogue of adenosine and deoxyadenosine, which is able to compete with dATP for incorporation into DNA and inhibit DNA synthesis.	DNA Damage	C10H13FN5O7P	Phosphate	N/A	NC1=NC(F)=NC2=C1N=CN2[C@@H]1O[C@H](COP(O)(O)=O)[C@@H](O)[C@@H]1O |r,c:4,6,9,t:1|	-1.384	5	3	4
S1230	Flavopiridol (Alvocidib)	INN	c2	L1300-02	401.84	146426-40-6	CDK	15	37.3283	<1		http://selleckchem.com/products/Flavopiridol.html	Flavopiridol (Alvocidib) competes with ATP to inhibit CDKs including <b>CDK1</b>, <b>CDK2</b>, <b>CDK4</b> and <b>CDK6</b> with <b>IC50</b> of ~ 40 nM. It is 7.5-fold more selective for CDK1, 2, 4, 6 versus CDK7. Flavopiridol is initially found to inhibit EGFR and PKA. Phase 1/2.	Cell Cycle	C21H20ClNO5	Free Base	Alvocidib	[H][C@@]1(CCN(C)C[C@H]1O)C1=C2OC(=CC(=O)C2=C(O)C=C1O)C1=C(Cl)C=CC=C1 |r,c:10,13,21,25,28,30,t:18|	3.108	2	3	2
S1231	Topotecan HCl	USP	d2	L1300-02	457.91	119413-54-6	Topoisomerase	92	200.913	92	200.913	http://www.selleckchem.com/products/Topotecan-Hydrochloride.html	Topotecan (NSC 609699) is a topoisomerase I inhibitor for MCF-7 Luc cells and DU-145 Luc cells with IC50 of 13 nM and 2 nM, respectively.	DNA Damage	C23H24ClN3O5	Hydrochloride	Hycamtin, NSC 609699	Cl.CC[C@@]1(O)C(=O)OCC2=C1C=C1N(CC3=C1N=C1C=CC(O)=C(CN(C)C)C1=C3)C2=O |r,c:8,11,15,20,30,t:18,23|	1.959	4	1	3
S1235	Letrozole	FDA	e2	L1300-02	285.3	112809-51-5	Aromatase	57	199.79	<1		http://www.selleckchem.com/products/Letrozole.html	Letrozole is a third generation inhibitor of aromatase with IC50 of 0.07-20 nM.	Endocrinology & Hormones	C17H11N5	Free Base	Femara, Piroxicam	N#CC1=CC=C(C=C1)C(N1C=NC=N1)C1=CC=C(C=C1)C#N |c:4,6,11,13,18,20,t:2,16|	2.749	2	0	3
S1237	Temozolomide	USAN, INN, BAN	f2	L1300-02	194.15	85622-93-1	DNA/RNA Synthesis	38	195.725	<1		http://www.selleckchem.com/products/Methazolastone.html	Temozolomide is a DNA damage inducer.	Ubiquitin	C6H6N6O2	Free Base	Methazolastone, Temodar, Temodal	CN1N=NC2=C(N=CN2C1=O)C(N)=O |c:2,6,t:4|	0.052	5	1	1
S1238	Tamoxifen	FDA,INN	g2	L1300-02	371.51	10540-29-1	Autophagy,Estrogen/progestogen Receptor	74	199.187	<1		http://selleckchem.com/products/Nolvadex.html	Tamoxifen is an antagonist of the estrogen receptor in breast tissue.	Angiogenesis	C32H37NO8	Free Base	10540-29-1	OC(=O)CC(O)(CC(O)=O)C(O)=O.CC\C(C1=CC=CC=C1)=C(/C1=CC=CC=C1)C1=CC=C(OCCN(C)C)C=C1 |c:17,19,25,27,40,t:15,23,30,32|	1.966	4	0	13
S1241	Vincristine sulfate	USP-XIII, INN, BAN, JAN	h2	L1300-02	923.04	2068-78-2	Autophagy,Microtubule Associated	100	108.338	60	65.0026	http://www.selleckchem.com/products/Vincristine-Sulfate.html	Vincristine is an inhibitor of polymerization of microtubules by binding to tubulin with IC50 of 32 μM.	Cytoskeletal Signaling	C46H58N4O14S	Free Base	N/A	OS(O)(=O)=O.[H][C@@]12N3CCC11C4=C(C=C(OC)C(=C4)[C@]4(C[C@@]5([H])CN(C[C@](O)(CC)C5)CCC5=C4NC4=C5C=CC=C4)C(=O)OC)N(C=O)[C@@]1([H])[C@](O)([C@H](OC(C)=O)[C@]2(CC)C=CC3)C(=O)OC |r,c:17,35,39,42,44,68,t:11,13|	3.365	8	1	10
S1243	Agomelatine	INN,BAN,DCF	a3	L1300-02	243.3	138112-76-2	5-HT Receptor	49	201.397	<1		http://www.selleckchem.com/products/Agomelatine.html	Agomelatine is classified as a norepinephrine-dopamine disinhibitor (NDDI) due to its antagonism of the 5-HT2C receptor.	Neuronal Signaling	C15H17NO2	Free Base	Valdoxan, Melitor, Thymanax	COC1=CC2=C(CCNC(C)=O)C=CC=C2C=C1 |c:4,12,14,17,t:2|	2.17	2	1	4
S1244	Amuvatinib (MP-470)	INN	b3	L1300-02	447.51	850879-09-3	c-Kit,FLT3,PDGFR	32	71.5068	<1		http://www.selleckchem.com/products/MP-470.html	Amuvatinib (MP-470) is a potent and multi-targeted inhibitor of c-Kit, PDGFRα and Flt3 with IC50 of 10 nM, 40 nM and 81 nM, respectively. Phase 2.	Protein Tyrosine Kinase	C23H21N5O3S	Free Base	N/A	S=C(NCC1=CC=C2OCOC2=C1)N1CCN(CC1)C1=NC=NC2=C1OC1=CC=CC=C21 |c:12,24,26,32,t:4,6,22,30,34|	4.867	5	1	5
S1247	Leflunomide	FDA	c3	L1300-02	270.21	75706-12-6	Dehydrogenase	54	199.845	<1		http://www.selleckchem.com/products/Leflunomide.html	Leflunomide is an immunosuppressant agent. Its active metabolite is Teriflunomide.	Others	C12H9F3N2O2	Free Base	Arava	CC1=C(C=NO1)C(=O)NC1=CC=C(C=C1)C(F)(F)F |c:3,12,14,t:1,10|	2.156	3	1	3
S1250	Enzalutamide (MDV3100)	INN, BAN, JAN, USAN	d3	L1300-02	464.44	915087-33-1	Androgen Receptor	92	198.088	<1		http://www.selleckchem.com/products/MDV3100.html	Enzalutamide (MDV3100) is an androgen-receptor (AR) antagonist with IC50 of 36 nM.	Endocrinology & Hormones	C21H16F4N4O2S	Free Base	N/A	CNC(=O)C1=C(F)C=C(C=C1)N1C(=S)N(C(=O)C1(C)C)C1=CC=C(C#N)C(=C1)C(F)(F)F |c:4,7,9,28,t:22,24|	4.954	2	1	4
S1251	Dienogest	INN, BAN, DCF, JAN, USAN	e3	L1300-02	311.42	65928-58-7	Estrogen/progestogen Receptor	62	199.088	<1		http://www.selleckchem.com/products/Dienogest.html	Dienogest is an orally active synthetic progesterone (or progestin).	Endocrinology & Hormones	C20H25NO2	Free Base	Natazia	[H][C@@]12CC[C@@](O)(CC#N)[C@@]1(C)CCC1=C3CCC(=O)C=C3CC[C@@]21[H] |r,c:14,20|	3.046	1	0	1
S1252	Entecavir Hydrate	(Entecavir), INN, USAN	f3	L1300-02	295.29	209216-23-9	Reverse Transcriptase	59	199.804	<1		http://www.selleckchem.com/products/Entecavir.html	Entecavir hydrate belongs to the family of medicines called antivirals.	Others	C12H17N5O4	Hydrate	Baraclude	O.NC1=NC(=O)C2=C(N1)N(C=N2)C1C[C@H](O)[C@@H](CO)C1=C |r,c:5,10,t:1,@@:9|	-1.611	3	4	2
S1255	Nepafenac	USP, INN, BAN, JAN	g3	L1300-02	254.28	78281-72-8	COX	50	196.634	<1		http://www.selleckchem.com/products/Nepafenac.html	Nepafenac is a non-steroidal anti-inflammatory agent.	Others	C15H14N2O2	Free Base	Nevanac	NC(=O)CC1=CC=CC(C(=O)C2=CC=CC=C2)=C1N |c:6,13,15,17,t:4,11|	1.524	2	2	4
S1256	Rufinamide	USP, INN, BAN, JAN	h3	L1300-02	238.19	106308-44-5	Sodium Channel	47	197.321	<1		http://www.selleckchem.com/products/Rufinamide.html	Rufinamide, a triazole derivative, is an anticonvulsant medication.	Transmembrane Transporters	C10H8F2N4O	Free Base	Banzel	NC(=O)C1=CN(CC2=C(F)C=CC=C2F)N=N1 |c:7,10,12,16,t:3|	1.437	3	1	3
S1257	Posaconazole	INN, BAN, USAN	a4	L1300-02	700.78	171228-49-2	P450 (e.g. CYP17)	100	142.698	<1		http://www.selleckchem.com/products/Posaconazole.html	Posaconazole is a sterol C14ɑ demethylase inhibitor with an IC50 of 0.25 nM.	Others	C37H42F2N8O4	Free Base	Noxafil	CC[C@@H]([C@H](C)O)N1N=CN(C1=O)C1=CC=C(C=C1)N1CCN(CC1)C1=CC=C(OC[C@@H]2CO[C@](CN3C=NC=N3)(C2)C2=CC=C(F)C=C2F)C=C1 |r,c:7,15,17,39,41,51,55,t:13,27,29,46,48|	5.096	6	1	12
S1258	Prasugrel	USAN, INN, BAN, JAN	b4	L1300-02	373.44	150322-43-3	P2 Receptor	30	80.3342	<1		http://www.selleckchem.com/products/Prasugrel.html	A novel platelet inhibitor	Neuronal Signaling	C20H20FNO3S	Free Base	Effient, Efient, Prasita	CC(=O)OC1=CC2=C(CCN(C2)C(C(=O)C2CC2)C2=CC=CC=C2F)S1 |c:22,24,t:4,6,20|	3.801	3	0	6
S1259	Ramelteon	USP, INN, BAN, JAN	c4	L1300-02	259.34	196597-26-9	MT Receptor	52	200.509	<1		http://www.selleckchem.com/products/Ramelteon.html	Ramelteon is a novel melatonin receptor agonist for human MT1 and MT2 receptors and chick forebrain melatonin receptors with Ki of 14 pM, 112 pM and 23.1 pM, respectively.	GPCR & G Protein	C16H21NO2	Free Base	Rozerem, TAK-375	CCC(=O)NCC[C@@H]1CCC2=CC=C3OCCC3=C12 |r,t:10,12,18|	2.826	2	1	4
S1260	Cinacalcet HCl	EMA	d4	L1300-02	393.87	364782-34-3	CaSR	79	200.574	<1		http://www.selleckchem.com/products/Cinacalcet-hydrochloride.html	AMG-073 represents a new class of compounds for the treatment of hyperparathyroidism.	GPCR & G Protein	C22H23ClF3N	Hydrochloride	Mimpara, Sensipar	Cl.[H][C@](C)(NCCCC1=CC(=CC=C1)C(F)(F)F)C1=CC=CC2=C1C=CC=C2 |r,c:9,11,20,22,25,27,t:7,18|	6.338	0	1	7
S1261	Celecoxib	FDA	e4	L1300-02	381.37	169590-42-5	COX	76	199.282	<1		http://www.selleckchem.com/products/Celecoxib.html	Celecoxib is a selective COX-2 inhibitor with IC50 of 40 nM.	Neuronal Signaling	C17H14F3N3O2S	Free Base	Celebrex, Celebra	CC1=CC=C(C=C1)C1=CC(=NN1C1=CC=C(C=C1)S(N)(=O)=O)C(F)(F)F |c:3,5,10,16,18,t:1,8,14|	4.428	3	1	4
S1262	Avagacestat (BMS-708163)	INN	f4	L1300-02	520.88	1146699-66-2	Beta Amyloid,Gamma-secretase	104	199.662	<1		http://www.selleckchem.com/products/BMS-708163.html	Avagacestat (BMS-708163) is a potent, selective, orally bioavailable γ-secretase inhibitor of Aβ40 and Aβ42 with IC50 of 0.3 nM and 0.27 nM, demonstrating a 193-fold selectivity against Notch. Phase 2.	Proteases	C20H17ClF4N4O4S	Free Base	N/A	NC(=O)[C@@H](CCC(F)(F)F)N(CC1=C(F)C=C(C=C1)C1=NOC=N1)S(=O)(=O)C1=CC=C(Cl)C=C1 |r,c:12,15,17,23,34,t:20,29,31|	3.364	6	1	10
S1267	Vemurafenib (PLX4032, RG7204)	USP, INN, BAN, JAN	g4	L1300-02	489.92	918504-65-1	Raf	97	197.992	<1		http://www.selleckchem.com/products/PLX-4032.html	Vemurafenib (PLX4032, RG7204) is a novel and potent inhibitor of B-RafV600E with IC50 of 31 nM.	MAPK	C23H18ClF2N3O3S	Free Base	RG7204	CCCS(=O)(=O)NC1=CC=C(F)C(C(=O)C2=CNC3=NC=C(C=C23)C2=CC=C(Cl)C=C2)=C1F |c:20,31,33,t:7,9,15,18,22,26,28|	4.953	4	2	7
S1271	Acarbose	FDA	h4	L1300-02	645.6	56180-94-0	Others	129	199.814	129	199.814	http://www.selleckchem.com/products/Acarbose.html	Acarbose is an anti-diabetic drug used to treat type 2 diabetes mellitus and, in some countries, prediabetes.	Others	C25H43NO18	Free Base	Prandase, Precose, Glucobay, Bay-g 5421	C[C@H]1O[C@H](O[C@@H]2[C@@H](CO)O[C@H](O[C@@H]3[C@@H](CO)O[C@@H](O)[C@H](O)[C@H]3O)[C@H](O)[C@H]2O)[C@H](O)[C@@H](O)[C@@H]1N[C@H]1C=C(CO)[C@@H](O)[C@H](O)[C@H]1O |r,t:37|	-6.839	5	13	9
S1276	Adapalene	FDA	a5	L1300-02	412.52	106685-40-9	Retinoid Receptor	8	19.393	<1		http://www.selleckchem.com/products/Adapalene.html	Adapalene is a third-generation topical retinoid primarily used in the treatment of acne.	Others	C28H28O3	Free Base	Differin	COC1=C(C=C(C=C1)C1=CC2=C(C=C1)C=C(C=C2)C(O)=O)C12CC3CC(CC(C3)C1)C2 |c:4,6,11,13,16,18,t:2,9|	6.279	2	0	4
S1278	Altretamine	INN, BAN, ChP, DCF, USAN	b5	L1300-02	210.28	645-05-6	DNA alkylator	15	71.3335	<1		http://www.selleckchem.com/products/Altretamine.html	Altretamine is an anti-neoplastic agent.	Others	C9H18N6	Free Base	Hexalen	CN(C)C1=NC(=NC(=N1)N(C)C)N(C)C |c:5,7,t:3|	1.995	3	0	3
S1280	Amisulpride	INN, BAN, DCF, DCIT, USAN	c5	L1300-02	369.48	71675-85-9	Dopamine Receptor	74	200.281	<1		http://www.selleckchem.com/products/Amisulpride.html	Amisulpride is an atypical antipsychotic used to treat psychosis in schizophrenia and episodes of mania in bipolar disorder.	Neuronal Signaling	C17H27N3O4S	Free Base	Solian	CCN1CCCC1CNC(=O)C1=CC(=C(N)C=C1OC)S(=O)(=O)CC |c:17,t:12,14|	1.127	4	2	7
S1281	Aniracetam	INN, DCIT, JAN, USAN	d5	L1300-02	219.24	72432-10-1	AMPA Receptor-kainate Receptor-NMDA Receptor	44	200.693	<1		http://www.selleckchem.com/products/Aniracetam.html	Aniracetam is a nootropics and neuroprotective drug.	Neuronal Signaling	C12H13NO3	Free Base	Draganon, Sarpul, Ampamet	COC1=CC=C(C=C1)C(=O)N1CCCC1=O |c:4,6,t:2|	1.267	3	0	2
S1282	Artemisinin	INN, Ph.Int., RS	e5	L1300-02	282.33	63968-64-9	Antifection	57	201.891	<1		http://www.selleckchem.com/products/Artemisinin.html	Artemisinin is a drug used to treat multi-drug resistant strains of falciparum malaria.	Others	C15H22O5	Free Base	Qinghaosu	[H][C@@]12CC[C@@H](C)[C@]3([H])CC[C@@]4(C)OO[C@@]13[C@]([H])(OC(=O)[C@@H]2C)O4 |r|	1.998	5	0	0
S1283	Asenapine maleate	FDA	f5	L1300-02	401.84	65576-45-6, 135883-08-8 (Maleic acid)	5-HT Receptor,Adrenergic Receptor	80	199.084	<1		http://www.selleckchem.com/products/Asenapine.html	Asenapine inhibits adrenergic receptor (α1, α2A, α2B, α2C) with Ki of 0.25-1.2 nM and also inhibits 5-HT receptor (1A, 1B, 2A, 2B, 2C, 5A, 6, 7) with Ki of 0.03-4.0 nM.	Neuronal Signaling	C21H20ClNO5	Maleate	Saphris	OC(=O)\C=C/C(O)=O.[H][C@]12CN(C)C[C@]1([H])C1=C(OC3=C2C=CC=C3)C=CC(Cl)=C1 |r,c:16,19,22,24,27,30|	0.883	3	0	2
S1284	Benazepril HCl	FDA	g5	L1300-02	460.95	86541-74-4	RAAS	92	199.588	19	41.2192	http://www.selleckchem.com/products/Benazepril-hydrochloride.html	Benazepril is a medication used to treat high blood pressure.	Endocrinology & Hormones	C24H29ClN2O5	Hydrochloride	Lotensin	Cl.CCOC(=O)[C@H](CCC1=CC=CC=C1)N[C@H]1CCC2=C(C=CC=C2)N(CC(O)=O)C1=O |r,c:10,12,21,23,t:8,19|	1.003	4	1	10
S1286	Budesonide	FDA	h5	L1300-02	430.53	51333-22-3	Glucocorticoid Receptor	86	199.754	<1		http://www.selleckchem.com/products/Budesonide.html	Budesonide is a glucocorticoid steroid for the treatment of asthma, non-infectious rhinitis.	Others	C25H34O6	Free Base	Rhinocort, Pulmicort , Entocort, Symbicort, Noex. Entocort EC	[H][C@@]1(CCC)O[C@@H]2C[C@@]3([H])[C@]4([H])CCC5=CC(=O)C=C[C@]5(C)[C@@]4([H])[C@@H](O)C[C@]3(C)[C@@]2(O1)C(=O)CO |r,c:18,t:14|	2.198	4	2	4
S1287	Bumetanide	FDA	a6	L1300-02	364.42	28395-03-1	Others	73	200.318	<1		http://www.selleckchem.com/products/Bumetanide.html	Bumetanide (Bumex) is a loop diuretic of the sulfamyl category to treat heart failure.	Others	C17H20N2O5S	Free Base	Bumex	CCCCNC1=C(OC2=CC=CC=C2)C(=CC(=C1)C(O)=O)S(N)(=O)=O |c:5,10,12,15,17,t:8|	2.862	4	2	8
S1289	Carmofur	INN, JAN	b6	L1300-02	257.26	61422-45-5	DNA/RNA Synthesis	52	202.13	<1		http://www.selleckchem.com/products/Carmofur.html	Carmofur is a pyrimidine analogue used as an antineoplastic agent.	DNA Damage	C11H16FN3O3	Free Base	HCFU	CCCCCCNC(=O)N1C=C(F)C(=O)NC1=O |t:10|	1.125	3	2	5
S1291	Cetirizine DiHCl	FDA	c6	L1300-02	461.81	83881-52-1	Histamine Receptor	92	199.216	92	199.216	http://www.selleckchem.com/products/Cetirizine-di-hcl.html	Cetirizine DiHCl is an antihistamine.	Neuronal Signaling	C21H27Cl3N2O3	Dihydrochloride	Zyrtec, Reactine	Cl.Cl.OC(=O)COCCN1CCN(CC1)C(C1=CC=CC=C1)C1=CC=C(Cl)C=C1 |c:17,19,27,t:15,22,24|	1.217	2	0	8
S1293	Cilnidipine	INN	d6	L1300-02	492.52	132203-70-4	Calcium Channel	99	201.007	<1		http://www.selleckchem.com/products/Cilnidipine.html	Cilnidipine is a calcium channel blocker.	Transmembrane Transporters	C27H28N2O7	Free Base	FRC 8653	COCCOC(=O)C1=C(C)NC(C)=C(C1C1=CC(=CC=C1)[N+]([O-])=O)C(=O)OC\C=C\C1=CC=CC=C1 |c:7,12,18,20,34,36,t:16,32|	3.686	5	1	12
S1294	Cilostazol	FDA	e6	L1300-02	369.46	73963-72-1	PDE	74	200.292	<1		http://www.selleckchem.com/products/Cilostazol.html	Cilostazol is a potent cyclic nucleotide phosphodiesterase type 3 (PDE3) inhibitor with IC50 of 0.2 μM and inhibitor of adenosine uptake.	Metabolism	C20H27N5O2	Free Base	Pletal	O=C1CCC2=C(N1)C=CC(OCCCCC1=NN=NN1C1CCCCC1)=C2 |c:4,8,18,28,t:16|	3.23	5	1	7
S1299	Floxuridine	FDA	f6	L1300-02	246.19	50-91-9	DNA/RNA Synthesis	49	199.033	49	199.033	http://www.selleckchem.com/products/Floxuridine.html	Floxuridine is a prodrugs of floxuridine and an oncology agent with an GI50 of 5.1 μM for the inhibition of MDCK/PEPT1.	DNA Damage	C9H11FN2O5	Free Base	Fludara, Fluorodeoxyuridine, FUDR, FdUrd, Floxuridin, FAMP	OC[C@H]1O[C@H](C[C@@H]1O)N1C=C(F)C(=O)NC1=O |r,t:10|	-1.775	3	3	2
S1300	Tegafur (FT-207, NSC 148958)	INN	g6	L1300-02	200.17	17902-23-7	DNA/RNA Synthesis	40	199.83	8	39.966	http://www.selleckchem.com/products/Ftorafur.html	FT-207 (NSC 148958) is a substance being used in the treatment of some types of cancer.	DNA Damage	C8H9FN2O3	Free Base	N/A	FC1=CN([C@H]2CCCO2)C(=O)NC1=O |r,t:1|	-0.625	3	1	1
S1302	Ifosfamide	FDA	h6	L1300-02	261.09	3778-73-2	DNA/RNA Synthesis	52	199.165	52	199.165	http://www.selleckchem.com/products/Ifosfamide.html	Ifosfamide is a nitrogen mustard alkylating agent used in the treatment of cancer.	DNA Damage	C7H15Cl2N2O2P	Free Base	Mitoxana, Ifex	ClCCNP1(=O)OCCCN1CCCl	0.144	2	1	5
S1304	Megestrol Acetate	FDA	a7	L1300-02	384.51	595-33-5	Androgen Receptor,Estrogen/progestogen Receptor	33	85.8235	<1		http://www.selleckchem.com/products/Megestrol-Acetate.html	Megestrol Acetate is a synthetic progesteronal agent with an IC50 of 260 μM for the inhibition of HegG2.	Endocrinology & Hormones	C24H32O4	Free Base	Megace, Megace ES	[H][C@@]12CC[C@](OC(C)=O)(C(C)=O)[C@@]1(C)CC[C@@]1([H])[C@@]2([H])C=C(C)C2=CC(=O)CC[C@]12C |r,t:22,25|	3.505	4	0	3
S1305	Mercaptopurine (6-MP)	FDA,INN	b7	L1300-02	152.18	50-44-2	DNA/RNA Synthesis	30	197.135	<1		http://www.selleckchem.com/products/Mercaptopurine.html	Mercaptopurine is a widely used antileukemic agent and immunosuppressive drug that inhibits de novo purine synthesis through incorporation of thiopurine methyltransferase metabolites into DNA and RNA.	DNA Damage	C5H4N4S	Free Base	Purinethol, 6-mercaptopurine, 6-MP	S=C1N=CNC2=C1NC=N2 |c:2,5,9|	0.367	2	2	0
S1312	Streptozotocin (STZ)	USP, INN, BAN, JAN	c7	L1300-02	265.22	18883-66-4	DNA alkylator	53	199.834	53	199.834	http://www.selleckchem.com/products/Streptozotocin.html	Streptozotocin is a glucosamine-nitrosourea derivative, which is a methylating, carcinogenic, antibiotic and diabetes inducing agent.	Others	C8H15N3O7	Free Base	Streptozocin, Zanosar, STZ	CN(N=O)C(=O)N[C@H]1[C@@H](O)O[C@H](CO)[C@@H](O)[C@@H]1O |r|	-2.285	3	4	3
S1322	Dexamethasone (DHAP)	FDA	d7	L1300-02	392.46	50-02-2	Autophagy,IL Receptor	79	201.294	<1		http://www.selleckchem.com/products/Dexamethasone.html	Dexamethasone is an anti-inflammatory and immunosuppressant.	Others	C22H29FO5	Free Base	Decadron	[H][C@@]12C[C@@H](C)[C@](O)(C(=O)CO)[C@@]1(C)C[C@H](O)[C@@]1(F)[C@@]2([H])CCC2=CC(=O)C=C[C@]12C |r,c:28,t:24|	1.708	2	2	2
S1324	Doxazosin Mesylate	FDA	e7	L1300-02	547.58	77883-43-3	Adrenergic Receptor	15	27.3933	<1		http://www.selleckchem.com/products/Doxazosin-mesylate.html	Doxazosin mesylate is an alpha-1 adrenergic receptor blocker.	Neuronal Signaling	C24H29N5O8S	Mesylate	Cardura, Carduran	CS(O)(=O)=O.COC1=C(OC)C=C2C(N)=NC(=NC2=C1)N1CCN(CC1)C(=O)C1COC2=C(O1)C=CC=C2 |c:6,13,15,18,33,37,39,t:10|	2.071	7	1	4
S1326	Edaravone	EMA	f7	L1300-02	174.2	89-25-8	Others	35	200.918	<1		http://www.selleckchem.com/products/Edaravone.html	Edaravone, a strong novel free radical scavenger, is used for treatment of patients with acute brain infarction.	Others	C10H10N2O	Free Base	Radicut	CC1=NN(C(=O)C1)C1=CC=CC=C1 |c:10,12,t:1,8|	1.123	2	0	1
S1327	Ellagic acid	INN, DCF	g7	L1300-02	302.19	476-66-4	Topoisomerase		10			http://selleckchem.com/products/Ellagic-acid.html	Ellagic acid has antiproliferative and antioxidant property.	DNA Damage	C14H6O8	Free Base	N/A	OC1=CC2=C3C(OC(=O)C4=CC(O)=C(O)C(OC2=O)=C34)=C1O |c:3,22,t:1,9,12,19|
S1328	Etodolac	USP, INN, BAN, JAN	h7	L1300-02	287.35	41340-25-4	COX	58	201.844	<1		http://www.selleckchem.com/products/Etodolac.html	Etodolac (Lodine) is a COX inhibitor with an IC50 of 53.5 nM.	Neuronal Signaling	C17H21NO3	Free Base	Lodine, Lodine XL	CCC1=CC=CC2=C1NC1=C2CCO[C@]1(CC)CC(O)=O |r,c:4,6,10,t:2|	3.723	2	1	4
S1329	Etomidate	FDA	a8	L1300-02	244.29	33125-97-2	GABA Receptor	49	200.581	<1		http://www.selleckchem.com/products/Etomidate.html	Etomidate is a GABAA receptors agonist at GABAA receptors.	Neuronal Signaling	C14H16N2O2	Free Base	Amidate	CCOC(=O)C1=CN=CN1C(C)C1=CC=CC=C1 |c:7,15,17,t:5,13|	2.379	3	0	5
S1330	Felbamate	FDA	b8	L1300-02	238.24	25451-15-4	NMDAR	48	201.478	<1		http://www.selleckchem.com/products/Felbamate.html	Felbamate (Felbatol) is an anticonvulsant drug used in the treatment of epilepsy.	Others	C11H14N2O4	Free Base	Felbatol	NC(=O)OCC(COC(N)=O)C1=CC=CC=C1 |c:13,15,t:11|	0.984	4	2	7
S1331	Fluconazole	FDA	c8	L1300-02	306.27	86386-73-4	P450 (e.g. CYP17)	61	199.171	<1		http://www.selleckchem.com/products/Fluconazole.html	Fluconazole is a triazole antifungal drug used in the treatment and prevention of superficial and systemic fungal infections.	Others	C13H12F2N6O	Free Base	Diflucan, Trican, Alfumet	OC(CN1C=NC=N1)(CN1C=NC=N1)C1=C(F)C=C(F)C=C1 |c:4,6,11,13,16,22,t:19|	0.75	4	0	5
S1332	Flumazenil	FDA	d8	L1300-02	303.29	78755-81-4	GABA Receptor	5	16.4859	<1		http://www.selleckchem.com/products/Flumazenil.html	Flumazenil is a benzodiazepine antagonist.	Neuronal Signaling	C15H14FN3O3	Free Base	Flumazepil, Ro 15-1788, Anexate, Lanexat, Mazicon, Roma	CCOC(=O)C1=C2CN(C)C(=O)C3=CC(F)=CC=C3N2C=N1 |c:5,15,17,22,t:12|	1.583	4	0	3
S1333	Fluoxetine HCl	(Fluoxetine), INN, BAN, DCF, Ph.Eur., USAN	e8	L1300-02	345.79	56296-78-7	5-HT Receptor	69	199.543	4	11.5677	http://www.selleckchem.com/products/Fluoxetine-hydrochloride.html	Fluoxetine HCl is an antidepressant of the selective serotonin reuptake inhibitor (SSRI)class.	Neuronal Signaling	C17H19ClF3NO	Hydrochloride	Prozac, Sarafem	Cl.CNCCC(OC1=CC=C(C=C1)C(F)(F)F)C1=CC=CC=C1 |c:8,10,19,21,t:6,17|	4.415	1	1	7
S1336	Fluvoxamine maleate	FDA	f8	L1300-02	434.41	61718-82-9	5-HT Receptor	87	200.272	<1		http://www.selleckchem.com/products/Fluvoxamine-maleate.html	Fluvoxamine maleate is a selective serotonin (5-HT) reuptake inhibitor (SSRI).	Neuronal Signaling	C19H25F3N2O6	Maleate	Luvox	OC(=O)\C=C/C(O)=O.COCCCC\C(C1=CC=C(C=C1)C(F)(F)F)=N/OCCN |c:16,18,t:14|	0.111	5	1	12
S1340	Gatifloxacin	FDA	g8	L1300-02	375.39	112811-59-3	Topoisomerase	7	18.6473	<1		http://www.selleckchem.com/products/Gatifloxacin.html	Gatifloxacin is an antibiotic of the fourth-generation fluoroquinolone family, and inhibits the bacterial enzymes <b>DNA gyrase</b> and </b>topoisomerase IV</b>.	DNA Damage	C19H22FN3O4	Free Base	Gatiflo,Tequin and Zymar	COC1=C2N(C=C(C(O)=O)C(=O)C2=CC(F)=C1N1CCNC(C)C1)C1CC1 |c:2,13,16,t:5|	-0.909	3	1	4
S1342	Genistein	EMA	h8	L1300-02	270.24	446-72-0	EGFR,Topoisomerase	54	199.822	<1		http://www.selleckchem.com/products/Genistein.html	Genistein, a phytoestrogen found in soy products, is a highly specific inhibitor of protein tyrosine kinase (PTK) which blocks the mitogenic effect mediated by EGF on NIH-3T3 cells with IC50 of 12μM or by insulin with IC50 of 19 μM.	Protein Tyrosine Kinase	C15H10O5	Free Base	N/A	OC1=CC=C(C=C1)C1=COC2=C(C(O)=CC(O)=C2)C1=O |c:3,5,14,17,t:1,8,11|	2.14	2	3	1
S1344	Glimepiride	FDA	a9	L1300-02	490.62	93479-97-1	Potassium Channel	11	22.4206	<1		http://www.selleckchem.com/products/Glimepiride.html	Glimepiride is a medium-to-long acting sulfonylurea anti-diabetic compound with an ED50 of 182 μg/kg.	Proteases	C24H34N4O5S	Free Base	Amaryl, Glista OD	CCC1=C(C)CN(C(=O)NCCC2=CC=C(C=C2)S(=O)(=O)NC(=O)N[C@H]2CC[C@H](C)CC2)C1=O |r,c:2,14,16,t:12|	3.781	5	3	7
S1351	Ivermectin	FDA	b9	L1300-02	875.09	70288-86-7	Antifection	175	199.979	<1		http://www.selleckchem.com/products/Ivermectin.html	Ivermectin is a broad-spectrum antiparasitic medication.	Others	C48H74O14	Free Base	Stromectol	[H][C@@]12OC\C3=C/C=C/[C@H](C)[C@H](O[C@@]4([H])C[C@H](OC)[C@@H](O[C@@]5([H])C[C@H](OC)[C@@H](O)[C@H](C)O5)[C@H](C)O4)\C(C)=C\C[C@]4([H])C[C@@H](C[C@]5(CC[C@H](C)[C@]([H])(O5)[C@@H](C)CC)O4)OC(=O)[C@]([H])(C=C(C)[C@H]1O)[C@@]23O |r,c:4,t:6,37,65|	4.743	11	2	8
S1353	Ketoconazole	FDA	c9	L1300-02	531.43	65277-42-1	P450 (e.g. CYP17)		10			http://www.selleckchem.com/products/Ketoconazole.html	Ketoconazole inhibits cyclosporine oxidase and testosterone 6 beta-hydroxylase with IC50 of 0.19 mM and 0.22 mM, respectively.	Metabolism	C26H28Cl2N4O4	Free Base	Nizoral, Extina, Xolegel, Kuric	CC(=O)N1CCN(CC1)C1=CC=C(OC[C@H]2CO[C@@](CN3C=CN=C3)(O2)C2=CC=C(Cl)C=C2Cl)C=C1 |r,c:22,24,34,38,t:10,12,29,31|	3.61	5	0	7
S1354	Lansoprazole	FDA	d9	L1300-02	369.36	103577-45-3	Proton Pump	74	200.347	<1		http://www.selleckchem.com/products/Lansoprazole.html	Lansoprazole is a proton-pump inhibitor (PPI) which prevents the stomach from producing gastric acid.	Transmembrane Transporters	C16H14F3N3O2S	Free Base	Prevacid, Prevacid NapraPAC, Prevacid SoluTab	CC1=C(OCC(F)(F)F)C=CN=C1CS(=O)C1=NC2=CC=CC=C2N1 |c:1,9,11,21,23,t:17,19|	3.442	4	1	6
S1356	Levetiracetam	FDA	e9	L1300-02	170.21	102767-28-2	Calcium Channel	34	199.753	34	199.753	http://www.selleckchem.com/products/Levetiracetam.html	Levetiracetam is an antiepileptic compound.	Others	C8H14N2O2	Free Base	Keppra, Keppra XR	CC[C@H](N1CCCC1=O)C(N)=O |r|	-0.304	2	1	3
S1357	Lidocaine	USP, INN, BAN, JAN	f9	L1300-02	234.34	137-58-6	Histamine Receptor	47	200.563	9	38.4057	http://www.selleckchem.com/products/Lidocaine.html	Lidocaine is a selective inverse peripheral histamine H1-receptor agonist with an IC50 of >32 μM.	Neuronal Signaling	C14H22N2O	Free Base	Alphacaine, Xylocaine, lignocaine	CCN(CC)CC(=O)NC1=C(C)C=CC=C1C |c:9,12,14|	2.626	1	1	5
S1358	Loratadine	FDA	g9	L1300-02	382.88	79794-75-5	Histamine Receptor	17	44.4003	<1		http://www.selleckchem.com/products/Loratadine.html	Loratadine is a selective inverse peripheral histamine H1-receptor agonist with an IC50 of >32 μM.	Neuronal Signaling	C22H23ClN2O2	Free Base	Alavert, Claritin	CCOC(=O)N1CCC(CC1)=C1C2=C(CCC3=C1N=CC=C3)C=C(Cl)C=C2 |c:13,17,20,22,28,t:25|	5	3	0	2
S1359	Losartan Potassium (DuP 753)	FDA	h9	L1300-02	462.01	124750-99-8	RAAS	92	199.13	92	199.13	http://www.selleckchem.com/products/losartan-potassium.html	Losartan is an angiotensin II receptor antagonist, competes with the binding of angiotensin II to AT1 receptors with IC50 of 20 nM.	Endocrinology & Hormones	C22H23ClKN6O	Potassium salt	Cozaar	[K].CCCCC1=NC(Cl)=C(CO)N1CC1=CC=C(C=C1)C1=C(C=CC=C1)C1=NN=NN1 |c:16,18,23,25,30,t:4,7,14,21,28|	4.241	4	2	8
S1362	Rigosertib (ON-01910)	INN	a10	L1300-02	473.47	1225497-78-8	PLK	95	200.646	95	200.646	http://www.selleckchem.com/products/ON-01910.html	Rigosertib (ON-01910) is a non-ATP-competitive inhibitor of PLK1 with IC50 of 9 nM. It shows 30-fold greater selectivity against Plk2 and no activity to Plk3. Phase 3.	Cell Cycle	C21H24NNaO8S	Sodium Salt	ON-01910	[Na+].COC1=CC(OC)=C(\C=C\S(=O)(=O)CC2=CC=C(OC)C(NCC([O-])=O)=C2)C(OC)=C1 |c:25,30,t:2,6,14,16|	0.632	6	1	11
S1364	Patupilone (EPO906, Epothilone B)	INN	b10	L1300-02	507.68	152044-54-7	Microtubule Associated	102	200.914	<1		http://www.selleckchem.com/products/Epothilone-B.html	Epothilone B is a Taxol-like microtubule-stabilizing agent with EC0.01 of 1.8 μM. Phase 2.	Cytoskeletal Signaling	C27H41NO6S	Free Base	N/A	C[C@H]1CCC[C@@]2(C)O[C@H]2C[C@H](OC(=O)C[C@H](O)C(C)(C)C(=O)[C@H](C)[C@H]1O)C(\C)=C\C1=CSC(C)=N1 |r,c:35,t:31|	3.779	5	2	2
S1367	Amonafide	INN	c10	L1300-02	283.33	69408-81-7	Topoisomerase	57	201.179	<1		http://www.selleckchem.com/products/Amonafide.html	Amonafide produces protein-associated DNA-strand breaks through a topoisomerase II-mediated reaction, but does not produce topoisomerase I-mediated DNA cleavage. Phase 3.	DNA Damage	C16H17N3O2	Free Base	AS1413, Xanafide, Quinamed	CN(C)CCN1C(=O)C2=CC(N)=CC3=CC=CC(C1=O)=C23 |c:11,15,t:8,13,20|	1.162	2	1	3
S1368	Acitretin	FDA	d10	L1300-02	326.43	55079-83-9	Retinoid Receptor	20	61.2689	<1		http://www.selleckchem.com/products/Acitretin.html	Acitretin is a second generation retinoid used for psoriasis.	Others	C21H26O3	Free Base	Soriatane	COC1=CC(C)=C(\C=C\C(C)=C\C=C\C(C)=C\C(O)=O)C(C)=C1C |c:21,t:2,5|	5.665	2	0	6
S1369	Bafetinib (INNO-406)	INN	e10	L1300-02	576.62	859212-16-1	Bcr-Abl	100	173.424	<1		http://www.selleckchem.com/products/Bafetinib.html	Bafetinib (INNO-406) is a potent and selective dual <b>Bcr-Abl/Lyn</b> inhibitor with <b>IC50</b> of 5.8 nM/19 nM in cell-free assays, does not inhibit the phosphorylation of the T315I mutant and is less potent to PDGFR and c-Kit. Phase 2.	Angiogenesis	C30H31F3N8O	Free Base	NS-187	CN(C)[C@H]1CCN(CC2=CC=C(C=C2C(F)(F)F)C(=O)NC2=CC=C(C)C(NC3=NC=C(C=N3)C3=CN=CN=C3)=C2)C1 |r,c:10,12,31,33,38,40,42,t:8,22,24,29,36|	4.197	5	2	9
S1374	Doripenem Hydrate	(Doripenem), INN, USAN	f10	L1300-02	438.52	364622-82-2	Antifection	36	82.0943	26	59.2903	http://www.selleckchem.com/products/Doripenem-Hydrate.html	Doripenem Hydrate is an ultra-broad spectrum injectable antibiotic.	Others	C15H26N4O7S2	Hydrate	S-4661	O.[H][C@]12[C@@H](C)C(S[C@@H]3CN[C@H](CNS(N)(=O)=O)C3)=C(N1C(=O)[C@]2([H])[C@@H](C)O)C(O)=O |r,c:17|	-5.546	4	4	7
S1376	Gestodene	INN, BAN, DCF, DCIT, USAN	g10	L1300-02	310.43	60282-87-3	Estrogen/progestogen Receptor	62	199.723	<1		http://www.selleckchem.com/products/Gestodene.html	Gestodene is a progestogen hormonal contraceptive.	Endocrinology & Hormones	C21H26O2	Free Base	N/A	[H][C@@]12C=C[C@@](O)(C#C)[C@@]1(CC)CC[C@]1([H])[C@@]3([H])CCC(=O)C=C3CC[C@@]21[H] |r,c:2,22|	4.462	1	0	1
S1377	Drospirenone	USP, INN, BAN	h10	L1300-02	366.49	67392-87-4	Estrogen/progestogen Receptor	73	199.187	<1		http://www.selleckchem.com/products/Drospirenone.html	Drospirenone is a synthetic progestin that is an analog to spironolactone.	Endocrinology & Hormones	C24H30O3	Free Base	Angeliq	[H][C@@]12C[C@]1([H])[C@@]1([H])[C@]3([H])[C@]4([H])C[C@]4([H])[C@@]4(CCC(=O)O4)[C@@]3(C)CC[C@]1([H])[C@@]1(C)CCC(=O)C=C21 |r,t:37|	3.383	3	0	0
S1378	Ruxolitinib (INCB018424)	EMA	a11	L1300-02	306.37	941678-49-5	JAK	61	199.106	<1		http://www.selleckchem.com/products/INCB18424.html	INCB018424 is the first potent, selective, JAK1/2 inhibitor to enter the clinic with IC50 of 3.3 nM/2.8 nM, >130-fold selectivity for JAK1/2 versus JAK3. Phase 3.	JAK/STAT	C17H18N6	Free Base	N/A	N#CC[C@H](C1CCCC1)N1C=C(C=N1)C1=NC=NC2=C1C=CN2 |r,c:11,13,18,20,23,t:16|	2.88	3	1	4
S1379	Isotretinoin	USAN, INN, BAN	b11	L1300-02	300.44	4759-48-2	Hydroxylase	60	199.707	<1		http://www.selleckchem.com/products/Isotretinoin.html	It was developed to be used as a chemotherapy medication for the treatment of brain cancer, pancreatic cancer and more.	Metabolism	C20H28O2	Free Base	Accutane, Amnesteem, Claravis, Sotret	CC(\C=C\C1=C(C)CCCC1(C)C)=C\C=C\C(C)=C/C(O)=O |c:4|	5.551	1	0	5
S1380	Lopinavir	USP, INN, BAN, JAN	c11	L1300-02	628.8	192725-17-0	HIV Protease	126	200.382	<1		http://www.selleckchem.com/products/Lopinavir.html	Lopinavir is a potent HIV protease inhibitor with Ki of 1.3 pM.	Proteases	C37H48N4O5	Free Base	ABT-378	CC(C)[C@H](N1CCCNC1=O)C(=O)N[C@H](C[C@H](O)[C@H](CC1=CC=CC=C1)NC(=O)COC1=C(C)C=CC=C1C)CC1=CC=CC=C1 |r,c:23,25,33,36,38,45,47,t:21,43|	4.926	4	4	15
S1381	Meropenem	FDA	d11	L1300-02	383.46	96036-03-2	Antifection	76	198.195	8	20.8627	http://www.selleckchem.com/products/Meropenem.html	Meropenem is an ultra-broad spectrum injectable antibiotic.	Others	C17H25N3O5S	Free Base	Merrem, Meronem	CC(O)C1C2C(C)C(SC3CNC(C3)C(=O)N(C)C)=C(N2C1=O)C(O)=O |c:19|	-4.129	3	2	5
S1382	Mianserin HCl	ARTG	e11	L1300-02	300.83	21535-47-7	Histamine Receptor(HT receptr?)	60	199.448	30	99.7241	http://www.selleckchem.com/products/Mianserin-hydrochloride.html	Mianserin HCl is a psychoactive agent of the tetracyclic antidepressant.	Neuronal Signaling	C18H21ClN2	Hydrochloride	Bolvidon, Norval, Tolvon	Cl.CN1CCN2C(C1)C1=C(CC3=C2C=CC=C3)C=CC=C1 |c:8,11,14,16,19,21|	4.088	0	0	0
S1385	Mosapride Citrate	INN	f11	L1300-02	614.02	112885-42-4	5-HT Receptor	90	146.575	<1		http://www.selleckchem.com/products/Mosapride-citrate.html	Mosapride Citrate is a gastroprokinetic agent that acts as a selective 5HT4 agonist.	Neuronal Signaling	C27H33ClFN3O10	Citrate	TAK-370, AS-4370, Gasmot	OC(=O)CC(O)(CC(O)=O)C(O)=O.CCOC1=CC(N)=C(Cl)C=C1C(=O)NCC1CN(CC2=CC=C(F)C=C2)CCO1 |c:21,37,t:15,18,32,34|	-1.422	6	2	12
S1386	Nafamostat Mesylate	INN	g11	L1300-02	539.58	82956-11-4	Serine Protease	20	37.0659	53	98.2245	http://www.selleckchem.com/products/Nafamostat-mesylate.html	Nafamostat Mesylate is an anticoagulant.Phase 4.	Proteases	C21H25N5O8S2	Dimesylate	Futhan, FUT-175	CS(O)(=O)=O.CS(O)(=O)=O.NC(=N)NC1=CC=C(C=C1)C(=O)OC1=CC2=C(C=C1)C=C(C=C2)C(N)=N |c:14,16,24,26,29,31,t:12,22|	1.364	2	3	6
S1389	Omeprazole	USP, INN, BAN	h11	L1300-02	345.42	73590-58-6	Autophagy,Proton Pump	69	199.757	<1		http://www.selleckchem.com/products/Omeprazole.html	Omeprazole(Prilosec) is a proton pump inhibitor used in the treatment of dyspepsia.	Transmembrane Transporters	C17H19N3O3S	Free Base	Losec, Omesec, Prilosec, Zegerid	COC1=CC=C2NC(=NC2=C1)S(=O)CC1=C(C)C(OC)=C(C)C=N1 |c:7,10,16,24,t:2,4,21|	2.904	5	1	5
S1390	Ondansetron HCl	FDA	a1	L1300-03	329.82	99614-01-4	5-HT Receptor	66	200.109	24	72.767	http://www.selleckchem.com/products/Ondansetron-hydrochloride.html	Ondansetron HCl is a serotonin 5-HT3 receptor antagonist.	Neuronal Signaling	C18H20ClN3O	Hydrochloride	Ondemet, Emeset, Emetron	Cl.CN1C2=CC=CC=C2C2=C1CCC(CN1C=CN=C1C)C2=O |c:4,6,9,17,19,t:2|	3.016	2	0	2
S1391	Oxcarbazepine	FDA	b1	L1300-03	252.27	28721-07-5	Sodium Channel	7	27.748	<1		http://www.selleckchem.com/products/Oxcarbazepine.html	Oxcarbazepine inhibits the binding of [3H]BTX to sodium channels with IC50 of 160 μM and also inhibits the influx of 22Na+ into rat brain synaptosomes with IC50 about 100 μM.	Transmembrane Transporters	C15H12N2O2	Free Base	Trileptal	NC(=O)N1C2=C(CC(=O)C3=C1C=CC=C3)C=CC=C2 |c:4,9,12,14,17,19|	2.131	2	1	0
S1392	Pelitinib (EKB-569)	INN	c1	L1300-03	467.92	257933-82-7	EGFR	13	27.7825	<1		http://www.selleckchem.com/products/Pelitinib.html	Pelitinib (EKB-569) is a potent irreversible EGFR inhibitor with IC50 of 38.5 nM. Phase2.	Protein Tyrosine Kinase	C24H23ClFN5O2	Free Base	WAY-EKB 569	CCOC1=C(NC(=O)\C=C\CN(C)C)C=C2C(=C1)N=CC(C#N)=C2NC1=CC(Cl)=C(F)C=C1 |c:3,14,16,19,23,33,t:27,30|	4.455	3	2	8
S1394	Pizotifen Malate	Health Canda	d1	L1300-03	429.53	5189-11-7	5-HT Receptor	21	48.8906	<1		http://www.selleckchem.com/products/Pizotifen-malate.html	Pizotifen Malate is a benzocycloheptane based agent used for recurrent migraine headaches.	Others	C23H27NO5S	Malate	Sandomigran, pizotyline	OC(CC(O)=O)C(O)=O.CN1CCC(CC1)=C1C2=C(CCC3=C1C=CC=C3)SC=C2 |c:17,21,24,26,30|	0.292	2	1	3
S1396	Resveratrol	ARTG	e1	L1300-03	228.24	501-36-0	Autophagy,Sirtuin	45	197.161	<1		http://www.selleckchem.com/products/Resveratrol.html	Resveratrol is a phytoalexin produced naturally by several plants with anti-cancer, anti-inflammatory, blood-sugar-lowering and other beneficial cardiovascular effects.	Epigenetics	C14H12O3	Free Base	N/A	OC1=CC=C(\C=C\C2=CC(O)=CC(O)=C2)C=C1 |c:10,13,16,t:1,3,7|	3.09	0	3	2
S1397	Rocuronium Bromide	FDA	f1	L1300-03	609.68	119302-91-9	AChR	122	200.105	122	200.105	http://www.selleckchem.com/products/Rocuronium-bromide.html	Rocuronium Bromide is an aminosteroid non-depolarizing neuromuscular blocker or muscle relaxant.	Neuronal Signaling	C32H53BrN2O4	Bromide	Zemuron, Esmeron	[Br-].[H][C@@]12C[C@@H]([C@H](OC(C)=O)[C@@]1(C)CC[C@@]1([H])[C@@]2([H])CC[C@@]2([H])C[C@H](O)[C@H](C[C@]12C)N1CCOCC1)[N+]1(CC=C)CCCC1 |r|	0.282	3	1	6
S1398	Stavudine (d4T)	FDA	g1	L1300-03	224.21	3056-17-5	Reverse Transcriptase	45	200.705	<1		http://www.selleckchem.com/products/Stavudine.html	Stavudine is a nucleoside analog reverse transcriptase inhibitor (NARTI) active against HIV.	Microbiology	C10H12N2O4	Free Base	Zerit	CC1=CN(C2OC(CO)C=C2)C(=O)NC1=O |c:9,t:1|	-0.515	3	2	2
S1400	Tenofovir Disoproxil Fumarate	FDA	h1	L1300-03	635.51	202138-50-9	Reverse Transcriptase	128	201.413	<1		http://www.selleckchem.com/products/Tenofovir-Disoproxil-Fumarate.html	Tenofovir Disoproxil Fumarate belongs to a class of antiretroviral drugs, it inhibits the activity of <b>HIV reverse transcriptase</b> by competing with the natural substrate deoxyadenosine 5’-triphosphate and, after incorporation into DNA, by DNA chain termination.	Microbiology	C23H34N5O14P	Fumarate	Viread	OC(=O)\C=C\C(O)=O.CC(C)OC(=O)OCOP(=O)(CO[C@H](C)CN1C=NC2=C1N=CN=C2N)OCOC(=O)OC(C)C |r,c:24,26,29,31|	1.729	14	1	19
S1401	Tenofovir	USP, INN, BAN, JAN	a2	L1300-03	287.21	147127-20-6	Reverse Transcriptase	4	13.9271	2	6.96355	http://www.selleckchem.com/products/Tenofovir.html	Tenofovir blocks <b>reverse transcriptase</b> and hepatitis B virus infections.	Microbiology	C9H14N5O4P	Free Base	Viread	C[C@H](CN1C=NC2=C(N)N=CN=C12)OCP(O)(O)=O |r,c:4,6,9,t:11|	-0.772	4	1	5
S1403	Tigecycline	FDA	b2	L1300-03	585.65	220620-09-7	Antifection	100	170.75	100	170.75	http://www.selleckchem.com/products/Tigecycline.html	Tigecycline is bacteriostatic and is a protein synthesis inhibitor by binding to the 30S ribosomal subunit of bacteria and thereby blocking entry of Aminoacyl-tRNA into the A site of the ribosome during prokaryotic translation.	Others	C29H39N5O8	Free Base	Tygacil, GAR-936, WAY-GAR-936, TBG-MINO	[H][C@@]12CC3=C(C(=O)C1=C(O)[C@]1(O)C(=O)C(C(N)=O)=C(O)[C@@H](N(C)C)[C@]1([H])C2)C(O)=C(NC(=O)CNC(C)(C)C)C=C3N(C)C |r,c:3,42,t:8,18,31|	-0.381	4	6	7
S1404	Trilostane	USP, JAN	c2	L1300-03	329.43	13647-35-3	Dehydrogenase	65	197.311	<1		http://www.selleckchem.com/products/Trilostane.html	Trilostane is an inhibitor of 3 β-hydroxysteroid dehydrogenase used in the treatment of Cushing’s syndrome.	Metabolism	C20H27NO3	Free Base	Vetoryl	[H][C@]12O[C@]11CC[C@@]3([H])[C@]4([H])CC[C@H](O)[C@@]4(C)CC[C@]3([H])[C@@]1(C)CC(C#N)=C2O |r,c:29|	2.434	1	2	0
S1405	Vecuronium Bromide	FDA	d2	L1300-03	637.73	50700-72-6	AChR	100	156.806	4	6.27225	http://www.selleckchem.com/products/Vecuronium-Bromide.html#	Vecuronium Bromide is a muscle relaxant in the category of non-depolarizing blocking agents.	Others	C34H57BrN2O4	Bromide	Norcuron, Org NC 45	[Br-].[H][C@@]12C[C@@H]([C@H](OC(C)=O)[C@@]1(C)CC[C@@]1([H])[C@@]2([H])CC[C@@]2([H])C[C@H](OC(C)=O)[C@H](C[C@]12C)N1CCCCC1)[N+]1(C)CCCCC1 |r|	1.73	4	0	6
S1408	Linezolid	USAN, INN	e2	L1300-03	337.35	165800-03-3	Antifection	67	198.607	<1		http://www.selleckchem.com/products/Linezolid(Zyvox).html	Linezolid is a synthetic antibiotic used for the treatment of serious infections.	Others	C16H20FN3O4	Free Base	Zyvoxid, Zyvoxam	CC(=O)NC[C@H]1CN(C(=O)O1)C1=CC=C(N2CCOCC2)C(F)=C1 |r,c:24,t:12,14|	0.894	4	1	4
S1409	Alfuzosin HCl	USP, INN, BAN, JAN	f2	L1300-03	425.91	81403-68-1	Adrenergic Receptor	85	199.573	85	199.573	http://www.selleckchem.com/products/Alfuzosin-hydrochloride.html	Alfuzosin(Uroxatral) is an alpha1 receptor antagonist used to treat benign prostatic hyperplasia (BPH).	Neuronal Signaling	C19H28ClN5O4	Hydrochloride	Uroxatral	Cl.COC1=C(OC)C=C2C(N)=NC(=NC2=C1)N(C)CCCNC(=O)C1CCCO1 |c:2,9,11,14,t:6|	1.8	6	2	8
S1415	Clopidogrel	INN, BAN, DCF	g2	L1300-03	419.9	120202-66-6	P2 Receptor	83	197.666	78	185.759	http://www.selleckchem.com/products/Clopidogrel-bisulfate.html	Clopidogrel (Plavix) is an oral, thienopyridine class antiplatelet agent.	Neuronal Signaling	C16H18ClNO6S2	Sulfate	Iscover	OS(O)(=O)=O.COC(=O)[C@@H](N1CCC2=C(C1)C=CS2)C1=C(Cl)C=CC=C1 |r,c:12,16,20,23,25|	3.128	2	0	4
S1424	Prazosin HCl	USP, INN, BAN, JAN	h2	L1300-03	419.86	19237-84-4	Adrenergic Receptor		10			http://selleckchem.com/products/Prazosin-hydrochloride.html	Prazosin HCl is a competitive alpha-1 adrenoceptor antagonist, used to treat high blood pressure or benign prostatic hyperplasia.	GPCR & G Protein	C19H22ClN5O4	Hydrochloride	Minipress,Vasoflex,Pressin and Hypovase	Cl.COC1=CC2=C(C=C1OC)C(N)=NC(=N2)N1CCN(CC1)C(=O)C1=CC=CO1 |c:4,6,12,14,28,t:2,26|	2.489	6	1	4
S1425	Ranolazine 2HCl	USP, INN, BAN, JAN	a3	L1300-03	500.46	95635-56-6	Calcium Channel	100	199.816	100	199.816	http://www.selleckchem.com/products/Ranolazine-dihydrochloride.html	Ranolazine 2HCl, is an antianginal medication.	Transmembrane Transporters	C24H35Cl2N3O4	Dihydrochloride	RS 43285-193, RS-43285, Ranexa, renolazine	Cl.Cl.COC1=CC=CC=C1OCC(O)CN1CCN(CC(=O)NC2=C(C)C=CC=C2C)CC1 |c:4,6,22,25,27,t:2|	3.755	3	2	9
S1426	Repaglinide	FDA	b3	L1300-03	452.59	135062-02-1	Potassium Channel	91	201.065	<1		http://www.selleckchem.com/products/Repaglinide.html	Repaglinide is for the treatment of type II diabetes.	Transmembrane Transporters	C27H36N2O4	Free Base	Prandin, GlucoNorm, NovoNorm	CCOC1=C(C=CC(CC(=O)N[C@@H](CC(C)C)C2=CC=CC=C2N2CCCCC2)=C1)C(O)=O |r,c:5,19,21,30,t:3,17|	5.307	3	1	10
S1430	Rolipram	INN, USAN	c3	L1300-03	275.34	61413-54-5	PDE	55	199.753	<1		http://www.selleckchem.com/products/Rolipram.html	Rolipram is a PDE4-inhibitor and an anti-inflammatory agent.Phase 1.	Metabolism	C16H21NO3	Free Base	N/A	COC1=C(OC2CCCC2)C=C(C=C1)C1CNC(=O)C1 |c:2,11,13|	2.349	3	1	4
S1431	Sildenafil Citrate	FDA	d3	L1300-03	666.7	171599-83-0	PDE	20	29.9985	<1		http://www.selleckchem.com/products/Sildenafil-citrate.html	Sildenafil, a selective inhibitor of cyclic guanosine monophosphate (cGMP)-specific phosphodiesterase type 5 (PDE5), is a well-tolerated and highly effective treatment for erectile dysfunction.	Metabolism	C28H38N6O11S	Citrate	Viagra, Revatio	OC(=O)CC(O)(CC(O)=O)C(O)=O.CCCC1=NN(C)C2=C1N=C(NC2=O)C1=CC(=CC=C1OCC)S(=O)(=O)N1CCN(C)CC1 |c:19,22,30,32,t:15,28|	-2.107	9	1	12
S1432	Sumatriptan Succinate	FDA	e3	L1300-03	413.49	103628-48-4	5-HT Receptor	83	200.73	83	200.73	http://www.selleckchem.com/products/Sumatriptan-succinate.html	Sumatriptan Succinate is a triptan sulfa drug containing a sulfonamide group for the treatment of migraine headaches.	Neuronal Signaling	C18H27N3O6S	Succinate	Imigran, mitrex, Imitrex, Suminat, Sumitrex	OC(=O)CCC(O)=O.CNS(=O)(=O)CC1=CC=C2NC=C(CCN(C)C)C2=C1 |c:26,t:13,15,18|	-1.958	4	2	9
S1435	Tamsulosin hydrochloride	(TAMSULOSIN HYDROCHLORIDE),FDA	f3	L1300-03	444.97	106463-17-6, 106133-20-4 (free base)	Others	89	200.013	<1		http://selleckchem.com/products/Tamsulosin-hydrochloride.html	Tamsulosin hydrochloride is an antagonist of alpha1A adrenoceptors in the prostate.	Others	C20H29ClN2O5S	hydrochloride		Cl.CCOC1=C(OCCNC(C)CC2=CC=C(OC)C(=C2)S(N)(=O)=O)C=CC=C1 |c:3,18,25,27,t:12,14|	3.101	5	2	11
S1436	Tianeptine sodium	INN	g3	L1300-03	458.93	30123-17-2	5-HT Receptor	91	198.287	91	198.287	http://www.selleckchem.com/products/Tianeptine-sodium-salt.html	Tianeptine is a selective serotonin reuptake enhancer (SSRE) compound used for treating major depressive episodes.	Neuronal Signaling	C21H24ClN2NaO4S	Sodium Salt	Stablon, Coaxil, Tatinol	[Na+].CN1C2=C(C=CC=C2)C(NCCCCCCC([O-])=O)C2=CC=C(Cl)C=C2S1(=O)=O |c:4,6,25,t:2,20,22|	2.453	2	1	8
S1437	Tizanidine HCl	FDA	h3	L1300-03	290.17	64461-82-1	Adrenergic Receptor	10	34.4626	15	51.6938	http://www.selleckchem.com/products/Tizanidine-hydrochloride.html	Tizanidine HCl is an α2-adrenergic receptor agonist and inhibits neurotransmitter release from CNS noradrenergic neurons.	Neuronal Signaling	C9H9Cl2N5S	Hydrochloride	Zanaflex, Sirdalud	Cl.ClC1=C(NC2=NCCN2)C2=NSN=C2C=C1 |c:1,13,16,t:4,10|	2.199	3	2	2
S1438	Topiramate	FDA	a4	L1300-03	339.36	97240-79-4	Carbonic Anhydrase	68	200.377	<1		http://www.selleckchem.com/products/Topiramate.html	Topiramate is an anticonvulsant compound.	Metabolism	C12H21NO8S	Free Base	Topamax	CC1(C)O[C@@H]2CO[C@@]3(COS(N)(=O)=O)OC(C)(C)O[C@H]3[C@@H]2O1 |r|	-1.932	6	1	3
S1439	Tranilast	EMA	b4	L1300-03	327.33	53902-12-8	Immunology & Inflammation related	66	201.631	<1		http://www.selleckchem.com/products/Tranilast.html	Tranilast is an antiallergic compound.	Others	C18H17NO5	Free Base	Rizaben, MK 341, Tranpro	COC1=C(OC)C=C(\C=C\C(=O)NC2=CC=CC=C2C(O)=O)C=C1 |c:2,15,17,23,t:6,13|	2.679	4	1	6
S1441	Venlafaxine HCl	USP, INN, BAN, JAN	c4	L1300-03	313.86	99300-78-4	5-HT Receptor	55.5	176.83	55.5	176.83	http://www.selleckchem.com/products/Venlafaxine-hydrochloride.html	Venlafaxine is an arylalkanolamine serotonin-norepinephrine reuptake inhibitor (SNRI).	Neuronal Signaling	C17H28ClNO2	Hydrochloride	Effexor, Efexor	Cl.COC1=CC=C(C=C1)C(CN(C)C)C1(O)CCCCC1 |c:4,6,t:2|	3.404	1	0	5
S1442	Voriconazole	FDA	d4	L1300-03	349.31	137234-62-9	P450 (e.g. CYP17)	70	200.395	<1		http://www.selleckchem.com/products/Voriconazole.html	Voriconazole is a new triazole derivative similar to fluconazole and itraconazole that acts by inhibiting fungal cytochrome P-450-dependent, 14-alpha-sterol demethylase-mediated synthesis of ergosterol.	Metabolism	C16H14F3N5O	Free Base	Vfend	C[C@@H](C1=NC=NC=C1F)[C@](O)(CN1C=NC=N1)C1=CC=C(F)C=C1F |r,c:4,6,14,16,24,t:2,19,21|	2.071	4	0	5
S1443	Zileuton	USP, INN, BAN, JAN	e4	L1300-03	236.29	111406-87-2	Lipoxygenase	47	198.908	<1		http://www.selleckchem.com/products/Zileuton.html	Zileuton is an orally active inhibitor of 5-lipoxygenase, and thus inhibits leukotrienes (LTB4, LTC4, LTD4, and LTE4) formation.	Others	C11H12N2O2S	Free Base	ZYFLO	CC(N(O)C(N)=O)C1=CC2=CC=CC=C2S1 |c:11,13,t:7,9|	2.184	1	1	2
S1444	Ziprasidone HCl	FDA	f4	L1300-03	449.4	122883-93-6	5-HT Receptor,Dopamine Receptor	90	200.267	<1		http://www.selleckchem.com/products/Ziprasidone-hydrochloride.html	Ziprasidone HCl was the fifth atypical antipsychotic.	Others	C21H22Cl2N4OS	Hydrochloride	Geodon, Zeldox	Cl.ClC1=CC2=C(CC(=O)N2)C=C1CCN1CCN(CC1)C1=NSC2=C1C=CC=C2 |c:10,25,28,30,t:1,3,22|	4.641	2	1	4
S1445	Zonisamide	FDA	g4	L1300-03	212.23	68291-97-4	Sodium Channel	42	197.899	<1		http://www.selleckchem.com/products/Zonisamide.html	Zonisamide is a sulfonamide anticonvulsant approved for use as an adjunctive.	Others	C8H8N2O3S	Free Base	Zonegran	NS(=O)(=O)CC1=NOC2=CC=CC=C12 |c:10,t:5,8,12|	0.411	4	1	2
S1452	Ispinesib (SB-715992)	INN	h4	L1300-03	517.06	336113-53-2	Kinesin	103	199.203	<1		http://www.selleckchem.com/products/Ispinesib-mesilate(SB-715992).html	Ispinesib (SB-715992, CK0238273) is a potent, specific and reversible inhibitor of kinesin spindle protein (KSP) with Ki app of 1.7 nM, no inhibition to CENP-E, RabK6, MCAK, MKLP1, KHC or Kif1A. Phase 1/2.	Cytoskeletal Signaling	C30H33ClN4O2	Free Base	N/A	CC(C)[C@@H](N(CCCN)C(=O)C1=CC=C(C)C=C1)C1=NC2=C(C=CC(Cl)=C2)C(=O)N1CC1=CC=CC=C1 |r,c:16,23,26,36,38,t:11,13,19,21,34|	5.259	3	1	9
S1455	Cilomilast	INN	a5	L1300-03	343.42	153259-65-5	PDE	69	200.92	<1		http://www.selleckchem.com/products/Cilomilast(SB-207499).html	Cilomilast is a potent PDE4 inhibitor with IC50 of about 110 nM, has anti-inflammatory activity and low central nervous system activity.	Metabolism	C20H25NO4	Free Base	N/A	[H]C1(CCC(CC1)(C#N)C1=CC(OC2CCCC2)=C(OC)C=C1)C(O)=O |c:23,t:10,19|	4.174	3	0	5
S1456	Zibotentan (ZD4054)	INN	b5	L1300-03	424.43	186497-07-4	Endothelin Receptor	24	56.5464	<1		http://www.selleckchem.com/products/Zibotentan(ZD4054).html	Zibotentan (ZD4054) is a specific Endothelin (ET)A antagonist with IC50 of 21 nM, exhibiting no activity at ETB. Phase 3.	GPCR & G Protein	C19H16N6O4S	Free Base	N/A	COC1=NC(C)=CN=C1NS(=O)(=O)C1=CC=CN=C1C1=CC=C(C=C1)C1=NN=CO1 |c:5,7,16,18,23,25,30,t:2,14,21,28|	1.456	9	1	6
S1457	Atazanavir Sulfate	FDA	c5	L1300-03	802.93	229975-97-7	HIV Protease	104	129.526	<1		http://www.selleckchem.com/products/Atazanavir.html	Atazanavir is a HIV protease inhibitor with Ki of 2.66 nM.	Proteases	C38H54N6O11S	Sulfate	BMS-232632-05, Reyataz	OS(O)(=O)=O.COC(=O)N[C@H](C(=O)N[C@@H](CC1=CC=CC=C1)[C@@H](O)CN(CC1=CC=C(C=C1)C1=NC=CC=C1)NC(=O)[C@@H](NC(=O)OC)C(C)(C)C)C(C)(C)C |r,c:17,19,29,31,36,38,t:15,27,34|	4.083	7	5	18
S1463	Ofloxacin	USP, INN, BAN, JAN	d5	L1300-03	361.37	82419-36-1	Topoisomerase		10			http://selleckchem.com/products/Ofloxacin(Floxin).html	Ofloxacin is a synthetic broad-spectrum antimicrobial agent.	DNA Damage	C18H20FN3O4	Free Base	DL-8280, HOE-280, Exocin, Flobacin, Floxin, Floxil, Monoflocet	CC1COC2=C(N3CCN(C)CC3)C(F)=CC3=C2N1C=C(C(O)=O)C3=O |c:4,15,17,t:22|
S1464	Marbofloxacin	INN, BAN	e5	L1300-03	362.36	115550-35-1	Topoisomerase		10			http://www.selleckchem.com/products/Marbofloxacin.html	Marbofloxacin is a potent antibiotic inhibiting bacterial <b>DNA</b> replication.	DNA Damage	C17H19FN4O4	Free Base	Marbocyl, Zeniquin	CN1CCN(CC1)C1=C(F)C=C2C(=O)C(=CN3N(C)COC1=C23)C(O)=O |c:8,15,23,t:11|	-2.038	3	0	2
S1465	Moxifloxacin HCl	FDA	f5	L1300-03	437.89	186826-86-8	Topoisomerase	88	200.964	<1		http://www.selleckchem.com/products/Moxifloxacin.html	Moxifloxacin is a fourth-generation synthetic fluoroquinolone antibacterial agent.	DNA Damage	C21H25ClFN3O4	Hydrochloride	Avelox, Avalox	Cl.[H][C@]12CN(C[C@@]1([H])NCCC2)C1=C(F)C=C2C(=O)C(=CN(C3CC3)C2=C1OC)C(O)=O |r,c:13,20,28,t:16|	-0.32	3	1	4
S1467	Doxercalciferol	INN,USAN	g5	L1300-03	412.65	54573-75-0	Vitamin	83	201.139	<1		http://www.selleckchem.com/products/Doxercalciferol(Hectorol).html	Doxercalciferol is a synthetic analog of vitamin D.	Others	C28H44O2	Free Base	Hectorol	[H][C@@]1(CC[C@]2([H])[C@]1(C)CCC\C2=C/C=C1\C[C@@H](O)C[C@H](O)C1=C)[C@H](C)\C=C\[C@@H](C)C(C)C |r|	6.337	0	2	5
S1468	Alfacalcidol	INN,BAN,DCF,JAN,Ph.Eur	h5	L1300-03	400.64	41294-56-8	Vitamin	80	199.681	<1		http://www.selleckchem.com/products/Alfacalcidol.html	Alfacalcidol is a non-selective VDR activator medication.	Endocrinology & Hormones	C27H44O2	Free Base	Alpha D3, Etalpha	[H][C@@]12CC[C@H]([C@H](C)CCCC(C)C)[C@@]1(C)CCC\C2=C\C=C1/C[C@@H](O)C[C@H](O)C1=C |r|	6.53	0	2	6
S1470	Orantinib (TSU-68, SU6668)	INN	a6	L1300-03	310.35	252916-29-3	FGFR,PDGFR,VEGFR	62	199.774	<1		http://www.selleckchem.com/products/TSU-68(SU6668).html	SU6668 has greatest potency against PDGFR autophosphorylation with Ki of 8 nM, but also strongly inhibits Flk-1 and FGFR1 trans-phosphorylation, little activity against IGF-1R, Met, Src, Lck, Zap70, Abl and CDK2; does not inhibit EGFR. Phase 3.	Protein Tyrosine Kinase	C18H18N2O3	Free Base	SU6668	CC1=C(CCC(O)=O)C(C)=C(N1)\C=C1/C(=O)NC2=CC=CC=C12 |c:1,9,20,t:18,22|	2.868	2	2	4
S1472	Safinamide Mesylate	INN	b6	L1300-03	398.45	202825-46-5	MAO	80	200.778	80	200.778	http://www.selleckchem.com/products/Safinamide-mesilate.html	Safinamide Mesylate is mesylate salt of Safinamide, selectively and reversibly inhibits MAO-B with IC50 of 98 nM, exhibits 5918-fold selectivity against MAO-A. Phase 3.	Metabolism	C18H23FN2O5S	Mesylate	FCE-28073(R-isomer), PNU-151774E, NW-1015	CS(O)(=O)=O.C[C@H](NCC1=CC=C(OCC2=CC(F)=CC=C2)C=C1)C(N)=O |r,c:17,19,22,t:8,10,14|	2.064	2	2	7
S1475	Pimasertib (AS-703026)	INN	c6	L1300-03	431.2	1236699-92-5	MEK	86	199.443	<1		http://www.selleckchem.com/products/AS703026.html	AS-703026 is a highly selective, potent, ATP non-competitive allosteric inhibitor of MEK1/2 with IC50 of 5 nM-2 μM in MM cell lines. Phase 1/2.	MAPK	C15H15FIN3O3	Free Base	N/A	OC[C@@H](O)CNC(=O)C1=CC=NC=C1NC1=C(F)C=C(I)C=C1 |r,c:10,12,16,22,t:8,19|	1.171	2	4	6
S1480	Lomibuvir (VX-222, VCH-222)	INN	d6	L1300-03	445.61	1026785-55-6	HCV Protease	89	199.726	<1		http://www.selleckchem.com/products/VX-222.html	VX-222 (VCH-222) is a novel, potent and selective inhibitor of HCV polymerase with IC50 of 0.94-1.2 μM, 15.3-fold less effective for mutant M423T, and 108-fold less effective for mutant I482L. Phase 2.	Proteases	C25H35NO4S	Free Base	VCH222	C[C@H]1CC[C@@H](CC1)C(=O)N([C@@H]1CC[C@H](O)CC1)C1=C(SC(=C1)C#CC(C)(C)C)C(O)=O |r,c:22,t:19|	6.021	2	1	6
S1481	Zosuquidar (LY335979) 3HCl	INN	e6	L1300-03	636.99	167465-36-3	P-gp	100	156.988	23	36.1073	http://www.selleckchem.com/products/LY335979.html	Zosuquidar (LY335979) is a potent modulator of P-glycoprotein-mediated multi-drug resistance with Ki of 60 nM. Phase 3.	Transmembrane Transporters	C32H34Cl3F2N3O2	Trihydrochlorid	RS-33295-198	Cl.Cl.Cl.O[C@@H](COC1=CC=CC2=C1C=CC=N2)CN1CCN(CC1)[C@@H]1C2=C(C=CC=C2)[C@@H]2[C@H](C3=C1C=CC=C3)C2(F)F |r,c:6,8,11,13,27,29,34,37,39,t:4,25|	5.845	2	1	6
S1482	Daclatasvir (BMS-790052)	FDA	f6	L1300-03	738.88	1009119-64-5	HCV Protease	148	200.303	<1		http://www.selleckchem.com/products/BMS-790052.html	BMS-790052 is a highly selective inhibitor of HCV NS5A with EC50 of 9-50 pM, for a broad range of HCV replicon genotypes and the JFH-1 genotype 2a infectious virus in cell culture. Phase 3.	Proteases	C40H50N8O6	Free Base	N/A	COC(=O)N[C@@H](C(C)C)C(=O)N1CCC[C@H]1C1=NC=C(N1)C1=CC=C(C=C1)C1=CC=C(C=C1)C1=CN=C(N1)[C@@H]1CCCN1C(=O)[C@@H](NC(=O)OC)C(C)C |r,c:19,25,27,32,34,39,t:17,23,30,37|	5.048	8	4	13
S1483	Iloperidone	USAN, INN, BAN	g6	L1300-03	426.48	133454-47-4	5-HT Receptor	27	63.3089	<1		http://www.selleckchem.com/products/Iloperidone(Fanapt).html	Iloperidone is an atypical antipsychotic for the treatment of schizophrenia.	Others	C24H27FN2O4	Free Base	Fanapta, Zomaril	COC1=C(OCCCN2CCC(CC2)C2=NOC3=C2C=CC(F)=C3)C=CC(=C1)C(C)=O |c:2,18,21,24,27,29,t:15|	4.016	5	0	8
S1488	Naratriptan HCl	FDA	h6	L1300-03	371.93	143388-64-1	5-HT Receptor	74	198.962	22	59.1509	http://www.selleckchem.com/products/Naratriptan(Amerge).html	Naratriptan (Amerge) is a triptan agent that is used for the treatment of migraine headaches.	Neuronal Signaling	C17H26ClN3O2S	Hydrochloride	Amerge, Naramig	Cl.CNS(=O)(=O)CCC1=CC=C2NC=C(C3CCN(C)CC3)C2=C1 |c:23,t:7,9,12|	2.435	2	2	5
S1490	Ponatinib (AP24534)	INN, BAN, USAN	a7	L1300-03	532.56	943319-70-8	Bcr-Abl,FGFR,PDGFR,VEGFR	30	56.3317	<1		http://www.selleckchem.com/products/AP24534.html	Ponatinib (AP24534) is a novel, potent multi-target inhibitor of Abl, PDGFRα, VEGFR2, FGFR1 and Src with IC50 of 0.37 nM, 1.1 nM, 1.5 nM, 2.2 nM and 5.4 nM, respectively.	Angiogenesis	C29H27F3N6O	Free Base	N/A	CN1CCN(CC2=C(C=C(NC(=O)C3=CC(C#CC4=CN=C5C=CC=NN45)=C(C)C=C3)C=C2)C(F)(F)F)CC1 |c:22,24,31,34,t:6,8,13,18,20,28|	4.884	3	1	7
S1491	Fludarabine	USP, INN, BAN	b7	L1300-03	285.23	21679-14-1	DNA/RNA Synthesis,STAT	57	199.839	<1		http://www.selleckchem.com/products/Fludarabine(Fludara).html	Fludarabine is a <b>STAT1</b> activation inhibitor and a <b>DNA</b> synthesis inhibitor in Vascular smooth muscle cells.	JAK/STAT	C10H12FN5O4	Free Base	F-ara-A, NSC 118218	NC1=NC(F)=NC2=C1N=CN2[C@@H]1O[C@H](CO)[C@@H](O)[C@@H]1O |r,c:4,6,9,t:1|	-1.312	4	4	2
S1497	Pralatrexate	INN, JAN, USAN	c7	L1300-03	477.47	146464-95-1	DHFR	28	58.6424	<1		http://www.selleckchem.com/products/Pralatrexate(Folotyn).html	Pralatrexate(Folotyn) is an antifolate, and structurally a folate analog. Its IC50 is < 300 nM in some cell lines.	Metabolism	C23H23N7O5	Free Base	Folotyn	NC1=NC(N)=C2N=C(CC(CC#C)C3=CC=C(C=C3)C(=O)N[C@@H](CCC(O)=O)C(O)=O)C=NC2=N1 |r,c:15,17,32,35,t:1,4,6,13|	1.94	7	3	10
S1500	Betamethasone	USP	d7	L1300-03	392.46	378-44-9	Glucocorticoid Receptor	79	201.294	<1		http://www.selleckchem.com/products/Betamethasone-(Celestone).html	Betamethasone is a glucocorticoid steroid with anti-inflammatory and immunosuppressive properties.	Others	C22H29FO5	Free Base	Celestone, Betadexamethasone, Flubenisolone, Sch-4831, NCS-39470	[H][C@@]12C[C@H](C)[C@](O)(C(=O)CO)[C@@]1(C)C[C@H](O)[C@@]1(F)[C@@]2([H])CCC2=CC(=O)C=C[C@]12C |r,c:28,t:24|	1.708	2	2	2
S1501	Mycophenolate Mofetil	EMA	e7	L1300-03	433.49	128794-94-5	Dehydrogenase	86	198.39	<1		http://www.selleckchem.com/products/Mycophenolate-mofetil-(CellCept).html	Mycophenolate Mofetil is a non-competitive, selective and reversible inhibitor of inosine monophosphate dehydrogenase I/II with IC50 of 39 nM and 27 nM, respectively.	Metabolism	C23H31NO7	Free Base	CellCept, RS 61443, TM-MMF	COC1=C(C)C2=C(C(=O)OC2)C(O)=C1C\C=C(/C)CCC(=O)OCCN1CCOCC1 |c:2,13,t:5|	3.209	6	1	10
S1504	Dyphylline	USP, JAN	f7	L1300-03	254.24	479-18-5	PDE	51	200.598	51	200.598	http://www.selleckchem.com/products/Dyphylline(Dilor).html	Dyphylline is a xanthine derivative with bronchodilator and vasodilator effects.	Metabolism	C10H14N4O4	Free Base	Neothylline, Lufyllin, diprophylline	CN1C2=C(N(CC(O)CO)C=N2)C(=O)N(C)C1=O |c:10,t:2|	-1.151	3	2	3
S1505	Aztreonam	USAN, INN	g7	L1300-03	435.43	78110-38-0	Antifection	87	199.802	11	25.2624	http://www.selleckchem.com/products/Aztreonam(Azactam).html	Aztreonam is a synthetic monocyclic beta-lactam antibiotic.	Others	C13H17N5O8S2	Free Base	Monobactam, SQ 26776, Squibb 26776	C[C@H]1[C@H](NC(=O)C(=N/OC(C)(C)C(O)=O)\C2=CSC(N)=N2)C(=O)N1S(O)(=O)=O |r,c:19,t:15|	-1.035	6	2	7
S1507	Irbesartan	USP, INN, BAN	h7	L1300-03	428.53	138402-11-6	RAAS		10			http://selleckchem.com/products/Irbesartan(Avapro).html	Irbesartan (SR-47436, BMS-186295) is a highly potent and specific angiotensin II type 1 (AT1) receptor antagonist with IC50 of 1.3 nM.	Endocrinology & Hormones	C25H28N6O	Free Base	BMS-186295, SR-47436	CCCCC1=NC2(CCCC2)C(=O)N1CC1=CC=C(C=C1)C1=CC=CC=C1C1=NNN=N1 |c:19,21,26,28,34,t:4,17,24,31|
S1508	Alprostadil	INN,BAN,DCF, DCIT, JAN, USAN, USP	a8	L1300-03	354.48	745-65-3	Immunology & Inflammation related	71	200.293	<1		http://www.selleckchem.com/products/Alprostadil(Caverject).html	Alprostadil is used as a drug in the treatment of erectile dysfunction and has vasodilatory properties.	Others	C20H34O5	Free Base	Prostaglandin E1, Edex, Muse, Liprostin	CCCCC[C@H](O)\C=C\[C@H]1[C@H](O)CC(=O)[C@@H]1CCCCCCC(O)=O |r|	3.644	2	2	13
S1509	Norfloxacin	USP, INN, BAN, JAN	b8	L1300-03	319.33	70458-96-7	Topoisomerase		10			http://selleckchem.com/products/Norfloxacin(Norxacin).html	Norfloxacin is a broad-spectrum antibiotic.	DNA Damage	C16H18FN3O3	Free Base	Chibroxin, MK-366, Baccidal, Sebercim, Zoroxin	CCN1C=C(C(O)=O)C(=O)C2=CC(F)=C(C=C12)N1CCNCC1 |c:13,t:3,10,15|
S1511	Lactulose	USP, INN, BAN, JAN	c8	L1300-03	342.3	4618-18-2	Others	68	198.656	68	198.656	http://www.selleckchem.com/products/Lactulose(Enulose).html	Lactulose, a disaccharide composed of galactose and fructose, is a stimulator of health-promoting bacterium growth in the gastrointestinal tract, used to treat chronic constipation and hepatic encephalopathy._x000D_	Others	C12H22O11	Free Base	N/A	[H][C@@](O[C@@H]1O[C@H](CO)[C@H](O)[C@H](O)[C@H]1O)([C@H](O)CO)[C@H](O)C(=O)CO |r|	-4.621	3	8	8
S1512	Tadalafil	USP	d8	L1300-03	389.4	171596-29-5	PDE	78	200.308	<1		http://www.selleckchem.com/products/Tadalafil(Cialis).html	Tadalafil is a PDE-5 inhibitor with IC50 of 1.8 nM.	Metabolism	C22H19N3O4	Free Base	IC 351	[H][C@]12CC3=C(NC4=C3C=CC=C4)[C@H](N1C(=O)CN(C)C2=O)C1=CC=C2OCOC2=C1 |r,c:6,9,11,33,t:3,25,27|	2.183	4	1	1
S1514	Cyclosporine	EMA	e8	L1300-03	1202.61	79217-60-0	phosphatase	100	83.1525	<1		http://www.selleckchem.com/products/Cyclosporine.html	Cyclosporine (Neoral) is an immunosuppressant drug.	Others	C62H111N11O12	Free Base	Sandimmune, Gengraf, Restasis, Atopica, Sangcya	CCC1NC(=O)C([C@H](O)[C@H](C)C\C=C\C)N(C)C(=O)C(C(C)C)N(C)C(=O)C(CC(C)C)N(C)C(=O)C(CC(C)C)N(C)C(=O)C(C)NC(=O)C(C)NC(=O)C(CC(C)C)N(C)C(=O)C(NC(=O)C(CC(C)C)N(C)C(=O)CN(C)C1=O)C(C)C |r|	4.333	11	5	15
S1515	Pracinostat (SB939)	INN	f8	L1300-03	358.48	929016-96-6	HDAC	72	200.848	<1		http://www.selleckchem.com/products/SB939.html	SB939 is a potent pan-HDAC inhibitor with IC50 of 40-140 nM with exception for HDAC6. It has no activity against the class III isoenzyme SIRT I. Phase 2.	Cytoskeletal Signaling	C20H30N4O2	Free Base	N/A	CCCCC1=NC2=CC(=CC=C2N1CCN(CC)CC)\C=C\C(=O)NO |c:8,10,t:4,6|	3.71	2	1	10
S1517	Natamycin	USAN	g8	L1300-03	665.73	7681-93-8	Antifection	7	10.5148	<1		http://www.selleckchem.com/products/Natamycin(Pimaricin).htm	Natamycin is a naturally occurring antifungal agent.	Others	C33H47NO13	Free Base	Pimaricin	[H][C@@]12C[C@H](O)C[C@]3(O)C[C@H](O)[C@@H](C(O)=O)[C@]([H])(CC(O[C@]4([H])O[C@H](C)[C@@H](O)[C@H](N)[C@@H]4O)\C=C\C=C\C=C\C=C\C[C@@H](C)OC(=O)\C=C\[C@H]1O2)O3 |r,t:32,34,36,38,46|	-2.824	7	5	3
S1523	Voxtalisib (SAR245409, XL765) Analogue	INN	h8	L1300-03	599.66	1349796-36-6	mTOR,PI3K	12	20.0113	<1		http://www.selleckchem.com/products/XL765(SAR245409).html#	SAR245409 (XL765) is a dual inhibitor of mTOR/PI3K, mostly for p110γ with IC50 of 9 nM; also inhibits DNA-PK and mTOR. Phase 1/2.	PI3K/Akt/mTOR	C31H29N5O6S	Free Base	N/A	COC1=CC(NC2=NC3=CC=CC=C3N=C2NS(=O)(=O)C2=CC=C(NC(=O)C3=CC=C(C)C(OC)=C3)C=C2)=CC(OC)=C1 |c:10,12,15,36,39,41,45,t:2,6,8,22,24,29,31|	5.631	8	3	10
S1526	Quizartinib (AC220)	INN	a9	L1300-03	560.67	950769-58-1	FLT3	33.2	59.2149	<0.3		http://www.selleckchem.com/products/AC-220.html	Quizartinib (AC220) is a second-generation FLT3 inhibitor for Flt3(ITD/WT) with IC50 of 1.1 nM/4.2 nM, 10-fold more selective for Flt3 than KIT, PDGFRα, PDGFRβ, RET, and CSF-1R. Phase 1/2.	Angiogenesis	C29H32N6O4S	Free Base	N/A	CC(C)(C)C1=CC(NC(=O)NC2=CC=C(C=C2)C2=CN3C(SC4=CC(OCCN5CCOCC5)=CC=C34)=N2)=NO1 |c:13,15,35,40,42,t:4,11,18,23,37|	5.064	6	2	8
S1538	Telaprevir (VX-950)	EMA	b9	L1300-03	679.85	402957-28-2	HCV Protease	136	200.044	<1		http://www.selleckchem.com/products/Telaprevir(VX-950).html	Telaprevir (VX-950) is an HCV NS3-4A serine protease inhibitor with IC50 of 0.35 μM.	Proteases	C36H53N7O6	Free Base	LY-570310, MP-424	[H][C@@]12CCC[C@]1([H])[C@H](N(C2)C(=O)[C@@H](NC(=O)[C@@H](NC(=O)C1=NC=CN=C1)C1CCCCC1)C(C)(C)C)C(=O)N[C@@H](CCC)C(=O)C(=O)NC1CC1 |r,c:24,26,t:22|	2.685	8	4	14
S1540	Saxagliptin	EMA	c9	L1300-03	315.41	361442-04-8	DPP-4	63	199.74	63	199.74	http://www.selleckchem.com/products/Saxagliptin(Onglyza).html	Saxagliptin is a selective and reversible DPP4 inhibitor with IC50 of 26 nM.	Proteases	C18H25N3O2	Free Base	N/A	[H][C@@]12C[C@]1([H])N([C@@H](C2)C#N)C(=O)[C@@H](N)C12CC3CC(CC(O)(C3)C1)C2 |r|	0.275	1	1	2
S1541	Selisistat (EX 527)	INN	d9	L1300-03	248.71	49843-98-3	Sirtuin	50	201.037	<1		http://www.selleckchem.com/products/EX-527.html	EX 527 is a potent and selective SIRT1 inhibitor with IC50 of 38 nM, exhibits >200-fold selectivity against SIRT2 and SIRT3.	Epigenetics	C13H13ClN2O	Free Base	SEN0014196	NC(=O)C1CCCC2=C1NC1=C2C=C(Cl)C=C1 |c:7,11,17,t:14|	3.149	1	2	1
S1547	Febuxostat	USP, INN, BAN	e9	L1300-03	316.37	144060-53-7	Others	63	199.134	<1		http://www.selleckchem.com/products/Febuxostat(Uloric).html	Febuxostat is selective xanthine oxidase inhibitor with Ki of 0.6 nM.	Others	C16H16N2O3S	Free Base	Adenuric	CC(C)COC1=C(C=C(C=C1)C1=NC(C)=C(S1)C(O)=O)C#N |c:7,9,15,t:5,12|	3.468	3	0	5
S1548	Dapagliflozin	INN, BAN, USAN	f9	L1300-03	408.87	461432-26-8	SGLT	82	200.553	<1		http://www.selleckchem.com/products/Dapagliflozin.html	Dapagliflozin is a potent and selective hSGLT2 inhibitor with EC50 of 1.1 nM, exhibiting 1200-fold selectivity over hSGLT1. Phase 3.	GPCR & G Protein	C21H25ClO6	Free Base	BMS-512148	CCOC1=CC=C(CC2=CC(=CC=C2Cl)[C@@H]2O[C@H](CO)[C@@H](O)[C@H](O)[C@H]2O)C=C1 |r,c:10,12,28,t:3,5,8|	2.409	2	4	6
S1549	Nebivolol	USP, INN, BAN	g9	L1300-03	441.9	152520-56-4	Adrenergic Receptor	88	199.14	<1		http://www.selleckchem.com/products/Nebivolol(Bystolic).html	Nebivolol selectively inhibits β1-adrenoceptor with IC50 of 0.8 nM.	Neuronal Signaling	C22H26ClF2NO4	Hydrochloride	N/A	Cl.[H][C@]1(CCC2=CC(F)=CC=C2O1)[C@@H](O)CNC[C@H](O)[C@@]1([H])CCC2=C(O1)C=CC(F)=C2 |r,c:7,9,25,29,32,t:4|	3.939	2	3	6
S1550	Pimobendan	INN, BAN, JAN, USAN	h9	L1300-03	334.37	74150-27-9	PDE	67	200.377	<1		http://www.selleckchem.com/products/Pimobendan(Vetmedin).html	Pimobendan is a selective inhibitor of PDE3 with IC50 of 0.32 μM.	Metabolism	C19H18N4O2	Free Base	Acardi, pimobendane	COC1=CC=C(C=C1)C1=NC2=CC(=CC=C2N1)C1=NNC(=O)CC1C |c:4,6,13,15,t:2,9,11,20|	2.936	4	2	3
S1565	VX-809 (Lumacaftor)	FDA	a10	L1300-03	452.41	936727-05-8	CFTR	90	198.935	<1		http://www.selleckchem.com/products/VX-809.html	VX-809 acts to correct CFTR mutations common in cystic fibrosis by increasing mutant CFTR (F508del-CFTR) maturation,EC50 of 0.1 μM. Phase 3.	Transmembrane Transporters	C24H18F2N2O5	Free Base	N/A	CC1=C(N=C(NC(=O)C2(CC2)C2=CC3=C(OC(F)(F)O3)C=C2)C=C1)C1=CC=CC(=C1)C(O)=O |c:22,25,30,32,t:1,3,12,14,28|	6.411	5	1	5
S1567	Pomalidomide	INN, BAN, JAN, USAN	b10	L1300-03	273.24	19171-19-8	TNF-alpha	55	201.288	<1		http://www.selleckchem.com/products/Pomalidomide(CC-4047).html	Pomalidomide inhibits LPS-induced TNF-α release with IC50 of 13 nM.	Apoptosis	C13H11N3O4	Free Base	CC-4047	NC1=C2C(=O)N(C3CCC(=O)NC3=O)C(=O)C2=CC=C1 |c:1,18,20|	-0.65	4	2	1
S1569	Tazarotene	INN, BAN, JAN, USAN	c10	L1300-03	351.46	118292-40-3	Retinoid Receptor	10	28.4527	<1		http://www.selleckchem.com/products/Tazarotene(Avage).html	Tazarotene is a prescription topical retinoid sold as a cream or gel.	Others	C21H21NO2S	Free Base	Tazorac, Avage, Zora	CCOC(=O)C1=CN=C(C=C1)C#CC1=CC2=C(SCCC2(C)C)C=C1 |c:7,9,25,t:5,14,16|	4.951	3	0	5
S1573	Fasudil (HA-1077) HCl	JAN	d10	L1300-03	327.83	105628-07-7	Autophagy,ROCK	5	15.2518	65	198.273	http://www.selleckchem.com/products/Fasudil-HCl(HA-1077).html	Fasudil (HA-1077) is a potent inhibitor of ROCK-II, PKA, PKG, PKC, and MLCK with Ki of 0.33 μM, 1.6 μM, 1.6 μM, 3.3 μM and 36 μM, respectively.	Cell Cycle	C14H18ClN3O2S	Hydrochloride	AT-877	Cl.O=S(=O)(N1CCCNCC1)C1=C2C=CN=CC2=CC=C1 |c:11,13,15,18,20|	0.57	3	1	2
S1574	Doramapimod (BIRB 796)	INN	e10	L1300-03	527.66	285983-48-4	p38 MAPK	106	200.887	<1		http://www.selleckchem.com/products/BIRB-796-(Doramapimod).html	BIRB 796 (Doramapimod) is a highly selective p38α MAPK inhibitor with Kd of 0.1 nM, 330-fold greater selectivity versus JNK2, weak inhibition for c-RAF, Fyn and Lck, insignificant inhibition of ERK-1, SYK, IKK2, ZAP-70, EGFR, HER2, PKA, PKC, PKCα/β/γ.	MAPK	C31H37N5O3	Free Base	N/A	CC1=CC=C(C=C1)N1N=C(C=C1NC(=O)NC1=CC=C(OCCN2CCOCC2)C2=C1C=CC=C2)C(C)(C)C |c:3,5,9,11,32,35,37,t:1,18,20|	5.907	4	2	8
S1576	Sulfasalazine	USP,JP,EP	f10	L1300-03	398.39	599-79-1	COX,NF-κB	80	200.808	<1		http://www.selleckchem.com/products/Sulfasalazine(Azulfidine).html	Sulfasalazine is a sulfa agent and a derivative of mesalazine used primarily as an anti-inflammatory agent.	Others	C18H14N4O5S	Free Base	Azulfidine, Salazopyrin, Sulphasalazine	OC(=O)C1=C(O)C=CC(=C1)\N=N\C1=CC=C(C=C1)S(=O)(=O)NC1=CC=CC=N1 |c:3,6,8,15,17,26,28,t:13,24|	3.463	6	2	6
S1578	Candesartan	INN, BAN, DCF, USAN	g10	L1300-03	440.45	139481-59-7	RAAS	88	199.796	<1		http://www.selleckchem.com/products/Candesartan(Atacand).html	Candesartan is an angiotensin II receptor antagonist with IC50 of 0.26 nM.	Endocrinology & Hormones	C24H20N6O3	Free Base	Atacand, Blopress, Amias, Ratacand	CCOC1=NC2=C(N1CC1=CC=C(C=C1)C1=CC=CC=C1C1=NNN=N1)C(=CC=C2)C(O)=O |c:5,12,14,19,21,27,30,32,t:3,10,17,24|	4.626	6	1	7
S1593	Apixaban	USP, INN, BAN	h10	L1300-03	459.5	503612-47-3	Factor Xa	18	39.173	<1		http://www.selleckchem.com/products/Apixaban(BMS-562247-01).html	Apixaban is a highly selective, reversible inhibitor of Factor Xa with Ki of 0.08 nM and 0.17 nM in human and rabbit, respectively.	Metabolism	C25H25N5O4	Free Base	N/A	COC1=CC=C(C=C1)N1N=C(C(N)=O)C2=C1C(=O)N(CC2)C1=CC=C(C=C1)N1CCCCC1=O |c:4,6,15,26,28,t:2,10,24|	2.865	5	1	5
S1594	Semagacestat (LY450139)	INN	a11	L1300-03	361.44	425386-60-3	Gamma-secretase	72	199.203	<1		http://www.selleckchem.com/products/Semagacestat(LY450139).html	Semagacestat (LY450139) is a γ-secretase blocker for Aβ42, Aβ40 and Aβ38 with IC50 of 10.9 nM, 12.1 nM and 12.0 nM, also inhibits Notch signaling with IC50 of 14.1 nM. Phase 3.	Proteases	C19H27N3O4	Free Base	LY-450139, LY450139	CC(C)[C@H](O)C(=O)N[C@@H](C)C(=O)N[C@H]1C2=C(CCN(C)C1=O)C=CC=C2 |r,c:14,23,25|	0.632	3	3	5
S1601	Reserpine	FDA	b11	L1300-03	608.68	50-55-5	Others	13	21.3577	<1		http://www.selleckchem.com/products/Reserpine.html	Reserpine is an indole alkaloid antipsychotic and antihypertensive drug that has been used for the control of high blood pressure and for the relief of psychotic symptoms.	Others	C33H40N2O9	Free Base	N/A	[H][C@]12C[C@@H](OC(=O)C3=CC(OC)=C(OC)C(OC)=C3)[C@H](OC)[C@@H](C(=O)OC)[C@@]1([H])C[C@@]1([H])N(CCC3=C1NC1=C3C=CC(OC)=C1)C2 |r,c:17,37,41,44,48,t:7,11|	4.242	9	1	10
S1603	Furosemide	INN,BAN,BP,CSP,DCF,DCIT,FEUM,JAN,JP,Ph. Eur.,Ph. Hg.,Ph. Int.,RS,USAN,USP ,YP	c11	L1300-03	330.74	54-31-9	Sodium Channel	66	199.553	<1		http://www.selleckchem.com/products/Furosemide(Lasix).html	Furosemide(Lasix) is a loop diuretic used in the treatment of congestive heart failure and edema.	Others	C12H11ClN2O5S	Free Base	Lasix, Frusemide	NS(=O)(=O)C1=C(Cl)C=C(NCC2=CC=CO2)C(=C1)C(O)=O |c:4,13,17,t:7,11|	1.403	4	2	5
S1604	Olmesartan Medoxomil	USP, INN, BAN, JAN	d11	L1300-03	558.59	144689-63-4	RAAS	89	159.33	<1		http://www.selleckchem.com/products/olmesartan-medoxomil-Benicar.html	Olmesartan medoxomil is a compound which is hydrolyzed to olmesartan that is a selective AT1 subtype angiotensin II receptor antagonist.	Endocrinology & Hormones	C29H30N6O6	Free Base	Olmetec	CCCC1=NC(=C(N1CC1=CC=C(C=C1)C1=CC=CC=C1C1=NNN=N1)C(=O)OCC1=C(C)OC(=O)O1)C(C)(C)O |c:5,12,14,19,21,27,34,t:3,10,17,24|	4.814	9	1	11
S1605	Cefdinir	USAN, INN	e11	L1300-03	395.41	91832-40-5	Antifection	79	199.793	<1		http://www.selleckchem.com/products/Cefdinir(Omnicef).html	Cefdinir(Omnicef) is a bacteriocidal antibiotic.	Others	C14H13N5O5S2	Free Base	FK-482, BMY-28488, PD 134393, CI-983	[H][C@]12SCC(C=C)=C(N1C(=O)[C@@]2([H])NC(=O)C(=N/O)\C1=CSC(N)=N1)C(O)=O |r,c:6,25,t:21|	-0.172	5	2	5
S1606	Clotrimazole	INN, BAN, ChP, CSP, DCF, IP, JP, Ph.Eur., USAN, USP	f11	L1300-03	344.84	23593-75-1	Antifection	11	31.8989	<1		http://www.selleckchem.com/products/Clotrimazole(Canesten).html	Clotrimazole is a synthetic, antifungal and broad-spectrum derivate of imidazole.	Others	C22H17ClN2	Free Base	Lotrimin, Mycelex, Canesten	ClC1=C(C=CC=C1)C(N1C=CN=C1)(C1=CC=CC=C1)C1=CC=CC=C1 |c:3,5,10,12,17,19,24,26,t:1,15,22|	5.222	1	0	4
S1607	Rizatriptan Benzoate	USP	g11	L1300-03	391.47	145202-66-0	5-HT Receptor	20	51.0895	46	117.506	http://www.selleckchem.com/products/Rizatriptan-Benzoate(Maxalt).html	Rizatriptan Benzoate is an agonist at serotonin <b>5-HT1B</b> and <b>5-HT1D</b> receptors, used to treat acute migraine attacks.	Neuronal Signaling	C22H25N5O2	Benzoate	MK-462, Maxalt	OC(=O)C1=CC=CC=C1.CN(C)CCC1=CNC2=C1C=C(CN1C=NC=N1)C=C2 |c:5,7,17,24,26,29,t:3,14,20|	0.492	3	1	6
S1608	Pyridostigmine Bromide	USP, INN, BAN, JAN	h11	L1300-03	261.12	101-26-8	AChR	52	199.142	52	199.142	http://www.selleckchem.com/products/Pyridostigmine-Bromide(Mestinon).html	Pyridostigmine Bromide is a parasympathomimetic and a reversible cholinesterase inhibitor.	Neuronal Signaling	C9H13BrN2O2	Bromide	Mestinon, Regonol	[Br-].CN(C)C(=O)OC1=C[N+](C)=CC=C1 |c:9,11,t:6|	-1.014	2	0	2
S1609	Methimazole	USAN	a1	L1300-04	114.17	60-56-0	Others	23	201.454	23	201.454	http://www.selleckchem.com/products/Methimazole(Tapazole).html	Methimazole(Tapazole, Northyx) is an antithyroid medicine.	Others	C4H6N2S	Free Base	Basolan, Metazolo, Thiamazole	CN1C=CNC1=S |c:2|	0.414	0	1	0
S1610	Metolazone	USAN, INN, JAN	b1	L1300-04	365.83	17560-51-9	Others	73	199.546	<1		http://www.selleckchem.com/products/Metolazone(Zaroxolyn).html	Metolazone(Zaroxolyn) is primarily used to treat congestive heart failure and high blood pressure.	Others	C16H16ClN3O3S	Free Base	Mykrox, Zaroxolyn, Diulo	CC1NC2=CC(Cl)=C(C=C2C(=O)N1C1=CC=CC=C1C)S(N)(=O)=O |c:6,8,17,19,t:3,15|	2.463	3	2	2
S1611	Cefoperazone	INN, BAN, ChP, DCF, DCIT, JP, JRA, USP	c1	L1300-04	645.67	62893-19-0	Antifection	100	154.878	<1		http://www.selleckchem.com/products/cefoperazone-cefobid.html	Cefoperazone is a cephalosporin antibiotic for inhibition of rMrp2-mediated [3H]E217βG uptake with IC50 of 199 μM.	Others	C25H27N9O8S2	Free Base	N/A	[H][C@]12SCC(CSC3=NN=NN3C)=C(N1C(=O)[C@H]2NC(=O)[C@H](NC(=O)N1CCN(CC)C(=O)C1=O)C1=CC=C(O)C=C1)C(O)=O |r,c:9,13,44,t:7,39,41|	-0.792	9	3	9
S1613	Silodosin	EMA	d1	L1300-04	495.53	160970-54-7	Adrenergic Receptor	99	199.786	<1		http://www.selleckchem.com/products/Silodosin(Rapaflo).html	Silodosin(Rapaflo) is an α1-adrenoceptor antagonist with high uroselectivity.	Neuronal Signaling	C25H32F3N3O4	Free Base	N/A	C[C@H](CC1=CC2=C(N(CCCO)CC2)C(=C1)C(N)=O)NCCOC1=CC=CC=C1OCC(F)(F)F |r,c:15,27,29,t:3,5,25|	3.451	3	3	14
S1614	Riluzole	USAN, INN, BAN, JAN	e1	L1300-04	234.2	1744-22-5	GluR,Sodium Channel	47	200.683	<1		http://www.selleckchem.com/products/Riluzole(Rilutek).html	Riluzole is a drug used to treat amyotrophic lateral sclerosis.	Transmembrane Transporters	C8H5F3N2OS	Free Base	PK-26124, RP-54274, Rilutek	NC1=NC2=C(S1)C=C(OC(F)(F)F)C=C2 |c:3,14,t:1,7|	3.828	2	1	2
S1615	Risperidone	USAN, INN, BAN	f1	L1300-04	410.48	106266-06-2	5-HT Receptor		10			http://www.selleckchem.com/products/Risperidone(Risperdal).html	Risperidone(Risperdal) is an atypical antipsychotic used to treat schizophrenia.	Neuronal Signaling	C23H27FN4O2	Free Base	R 64 766, Risperdal	CC1=C(CCN2CCC(CC2)C2=NOC3=C2C=CC(F)=C3)C(=O)N2CCCCC2=N1 |c:1,15,18,21,32,t:12|	3.317	4	0	4
S1617	Sulfapyridine	USP, INN, BAN	g1	L1300-04	249.29	144-83-2	Antifection		10			http://selleckchem.com/products/Sulfapyridine(Dagenan).html	Sulfapyridine is a sulfonamide antibacterial.	Others	C11H11N3O2S	Free Base	Coccoclase, Eubasin, Eubasinum, Haptocil	NC1=CC=C(C=C1)S(=O)(=O)NC1=NC=CC=C1 |c:3,5,14,16,t:1,12|	0.959	3	2	3
S1618	Sulfameter	USP, INN, BAN, JAN	h1	L1300-04	280.3	651-06-9	DHFR	56	199.786	<1		http://www.selleckchem.com/products/Sulfameter(Bayrena).html	Sulfameter(Bayrena) is a long-acting sulfonamide antibacterial.	Others	C11H12N4O3S	Free Base	Sulfamethoxydiazine, Sulfametin, Sulfametorine, Sulfamethoxine, AHR-857, Berlicid	COC1=CN=C(NS(=O)(=O)C2=CC=C(N)C=C2)N=C1 |c:15,18,t:2,4,10,12|	0.297	5	2	4
S1619	Prilocaine	INN, BAN, BP, DCF, Ph.Eur., USAN, USP	a2	L1300-04	220.31	721-50-6	Sodium Channel	44	199.719	<1		http://www.selleckchem.com/products/Prilocaine.html	Prilocaine is a local anesthetic of the amino amide type.	Others	C13H20N2O	Free Base	N/A	CCCNC(C)C(=O)NC1=C(C)C=CC=C1 |c:9,12,14|	2.263	1	2	5
S1620	Darunavir Ethanolate	USP, INN, BAN	b2	L1300-04	593.73	635728-49-3	HIV Protease	100	168.427	<1		http://www.selleckchem.com/products/Darunavir-Ethanolate(Prezista).html	Darunavir Ethanolate is an HIV protease inhibitor.	Proteases	C29H43N3O8S	Ethanolate	Prezista, TMC114	CCO.[H][C@@](O)(CN(CC(C)C)S(=O)(=O)C1=CC=C(N)C=C1)[C@]([H])(CC1=CC=CC=C1)NC(=O)O[C@@]1([H])CO[C@@]2([H])OCC[C@@]12[H] |r,c:19,27,29,t:14,16,25|	2.622	6	4	12
S1621	Theophylline	USP, BAN, JAN	c2	L1300-04	180.16	58-55-9	TGF-beta/Smad	36	199.822	<1		http://selleckchem.com/products/Theophylline(Theo-Dur).html	Theophylline (Theo-Dur) is a methylxanthine agent and has bronchodilator properties and is used in the treatment of asthma and COAD.	TGF-beta/Smad	C7H8N4O2	Free Base		CN1C2=C(NC=N2)C(=O)N(C)C1=O |c:5,t:2|	-0.306	3	1	0
S1622	Prednisone	USP, INN, BAN	d2	L1300-04	358.43	53-03-2	Glucocorticoid Receptor	71	198.086	<1		http://www.selleckchem.com/products/Prednisone.html	Prednisone (Adasone) is a synthetic corticosteroid agent that is particularly effective as an immunosuppressant compound.	Others	C21H26O5	Free Base	Deltasone, Liquid Pred, Orasone, Adasone	[H][C@@]12CC[C@](O)(C(=O)CO)[C@@]1(C)CC(=O)[C@@]1([H])[C@@]2([H])CCC2=CC(=O)C=C[C@]12C |r,c:27,t:23|	1.217	3	1	2
S1623	Acetylcysteine	FDA	e2	L1300-04	163.19	616-91-1	TNF-alpha,ROS	33	202.218	33	202.218	http://www.selleckchem.com/products/Acetylcysteine.html	Acetylcysteine is a pharmaceutical drug and nutritional supplement used primarily as a mucolytic agent and in the management of paracetamol (acetaminophen) overdose.	Others	C5H9NO3S	Free Base	N-acetylcysteine, N-acetyl-L-cysteine, NAC, A	[H][C@@](CS)(NC(C)=O)C(O)=O |r|	-0.578	2	1	3
S1624	Alendronate sodium trihydrate	FDA	f2	L1300-04	326.13	121268-17-5	Others		10			http://selleckchem.com/products/Alendronate-Sodium(Fosamax).html	Alendronate, a nitrogen-containing bisphosphonate, is a potent inhibitor of bone resorption used for the treatment and prevention of osteoporosis.	Others	C4H19NNaO10P2	Sodium Salt	N/A	O.O.O.[Na].NCCCC(O)(P(O)(O)=O)P(O)(O)=O
S1625	Ethinyl Estradiol	INN, BAN , ChP, CSP, DCF, FEUM, JAN, JP, Ph.Eur.,Ph.Int., RS	g2	L1300-04	296.4	57-63-6	Estrogen/progestogen Receptor	59	199.055	<1		http://www.selleckchem.com/products/Ethinyl-Estradiol.html	Ethynyl estradiol is an orally bio-active estrogen used in almost all modern formulations of combined oral contraceptive pills.	Others	C20H24O2	Free Base	Ethynylestradiol	[H][C@@]12CC[C@@](O)(C#C)[C@@]1(C)CC[C@]1([H])C3=CC=C(O)C=C3CC[C@@]21[H] |r,c:20,t:15,17|	4.886	0	1	0
S1626	Naproxen Sodium	INN,BAN,BPC,ChP,DCF,DCIT,FEUM,JAN,JP ,Ph. Eur.,USAN,USP	h2	L1300-04	252.24	26159-34-2	COX	3	11.8934	50	198.224	http://www.selleckchem.com/products/Naproxen-Sodium(Aleve).html	Naproxen is a COX inhibitor for COX-1 and COX-2 with IC50 of 8.7 μM and 5.2 μM, respectively.	Neuronal Signaling	C14H13NaO3	Sodium Salt	Anaprox, Naprelan	[Na+].COC1=CC=C2C=C(C=CC2=C1)[C@H](C)C([O-])=O |r,c:6,8,11,t:2,4|	1.375	1	0	3
S1627	Nitazoxanide	USAN, JAN	a3	L1300-04	307.28	55981-09-4	Others	62	201.77	<1		http://www.selleckchem.com/products/Nitazoxanide(Alinia).html	Nitazoxanide is a synthetic nitrothiazolyl-salicylamide derivative and an antiprotozoal agent. (IC50 for canine influenza virus ranges from 0.17 to 0.21 μM)	Others	C12H9N3O5S	Free Base	Daxon, Dexidex, Kidonax, Pacovanton, Paramix, Nitax, Zox, Nitazox, Toza	CC(=O)OC1=C(C=CC=C1)C(=O)NC1=NC=C(S1)[N+]([O-])=O |c:6,8,16,t:4,14|	1.398	4	1	5
S1628	Triamcinolone Acetonide	FDA	b3	L1300-04	434.5	76-25-5	Glucocorticoid Receptor	87	200.23	<1		http://www.selleckchem.com/products/Triamcinolone-Acetonide.html	Triamcinolone Acetonide is a more potent type of triamcinolone, being about 8 times as effective as prednisone.	Others	C24H31FO6	Free Base	Azmacort	[H][C@@]12C[C@H]3OC(C)(C)O[C@@]3(C(=O)CO)[C@@]1(C)C[C@H](O)[C@@]1(F)[C@@]2([H])CCC2=CC(=O)C=C[C@]12C |r,c:32,t:28|	1.157	4	2	2
S1629	Orlistat	USAN, INN	c3	L1300-04	495.73	96829-58-2	Lipase	99	199.705	<1		http://www.selleckchem.com/products/Orlistat(Alli).html	Orlistat is a general lipase inhibitor with IC50 of 122 ng/ml for PL from human duodenal juice.	Others	C29H53NO5	Free Base	Tetrahydrolipstatin	CCCCCCCCCCC[C@@H](C[C@@H]1OC(=O)[C@H]1CCCCCC)OC(=O)[C@H](CC(C)C)NC=O |r|	8.333	5	1	23
S1630	Allopurinol	INN,BAN,BPC,ChP,CSP, DCF, FEUM, IP, JAN,JP, Ph.Eur., Ph.Hg., Ph.Int., RS, USAN, USP, YP	d3	L1300-04	136.11	315-30-0	Others	27	198.369	4	29.388	http://www.selleckchem.com/products/Allopurinol(Zyloprim).html	Allopurinol (Zyloprim) is a xanthine oxidase inhibitor with an IC50 of 7.82±0.12 μM.	GPCR & G Protein	C5H4N4O	Free Base	Aloprim	O=C1N=CN=C2NNC=C12 |c:2,t:4,8|	-2.125	3	2	0
S1633	Zafirlukast	INN, BAN, DCF, JAN, USAN	e3	L1300-04	575.68	107753-78-6	LTR	100	173.708	<1		http://www.selleckchem.com/products/Zafirlukast(Accolate).html	Zafirlukast is a leukotriene receptor antagonist (LTRA). (IC50=0.6μM, IC50=7.0 µM for CYP2C9)	Others	C31H33N3O6S	Free Base	Accolate, Accoleit, Vanticon	COC1=CC(=CC=C1CC1=CN(C)C2=C1C=C(NC(=O)OC1CCCC1)C=C2)C(=O)NS(=O)(=O)C1=CC=CC=C1C |c:4,6,14,29,40,42,t:2,10,17,38|	6.299	6	2	9
S1634	Acetaminophen	FDA	f3	L1300-04	151.16	103-90-2,16958-94-4 (sodium salt)	COX	30	198.46	30	198.46	http://www.selleckchem.com/products/Acetaminophen(Tylenol).html	Acetaminophen is a COX inhibitor for COX-1 and COX-2 with IC50 of 113.7 μM and 25.8 μM, respectively.	Neuronal Signaling	C8H9NO2	Free Base	Paracetamol, Tylenol	[CH3:9][C:8](=[O:10])[NH:7][C:2]1=[CH:1][CH:6]=[C:5]([OH:11])[CH:4]=[CH:3]1	0.708	1	2	1
s1635	Erythromycin	USP, INN, BAN, JAN	g3	L1300-04	733.93	114-07-8	Antifection	147	200.292	3	4.08758	http://www.selleckchem.com/products/Erythromycin(E-Mycin).ht	Erythromycin is a macrolide antibiotic that has an antimicrobial spectrum similar to or slightly wider than that of penicillin (IC50=1.5 μg/ml).	Others	C37H67NO13	Free Base	E-Mycin	[H][C@]1(O[C@@H]2[C@@H](C)[C@H](O[C@H]3C[C@@](C)(OC)[C@@H](O)[C@H](C)O3)[C@@H](C)C(=O)O[C@H](CC)[C@@](C)(O)[C@H](O)[C@@H](C)C(=O)[C@H](C)C[C@@]2(C)O)O[C@H](C)C[C@@H]([C@H]1O)N(C)C |r|	1.792	8	3	7
S1636	Amphotericin B	USP,INN	h3	L1300-04	924.08	1397-89-3	Antifection	22	23.8075	<1		http://www.selleckchem.com/products/Amphotericin-B(Abelcet).	Amphotericin B (AmB) is an amphipathic polyene antibiotic which permeabilizes ergosterol-containing membranes.	Others	C47H73NO17	Free Base	N/A	[H][C@]12C[C@@H](O[C@]3([H])O[C@H](C)[C@@H](O)[C@H](N)[C@@H]3O)\C=C\C=C\C=C\C=C\C=C\C=C\C=C\[C@H](C)[C@@H](O)[C@@H](C)[C@H](C)OC(=O)C[C@H](O)C[C@H](O)CC[C@@H](O)[C@H](O)C[C@H](O)C[C@](O)(C[C@H](O)[C@H]1C(O)=O)O2 |r,t:17,19,21,23,25,27,29|	-2.617	6	10	3
S1638	Ibuprofen	USAN, INN, BAN	a4	L1300-04	206.28	15687-27-1	COX	41	198.759	<1		http://www.selleckchem.com/products/Ibuprofen(Advil).html	Ibuprofen (Dolgesic) is an anti-inflammatory inhibitor targeting COX-1 and COX-2 with IC50 of 13 μM and 370 μM, respectively.	Neuronal Signaling	C13H18O2	Free Base	Brufen, Nurofen, Motrin	CC(C)CC1=CC=C(C=C1)C(C)C(O)=O |c:6,8,t:4|	3.607	1	0	4
S1639	Amprenavir	FDA	b4	L1300-04	505.63	161814-49-9	HIV Protease	16	31.6437	<1		http://www.selleckchem.com/products/Amprenavir-(Agenerase).html	Amprenavir is an HIV protease inhibitor with IC50 of 14.6 ng/mL in wild-type HIV isolates.	Proteases	C25H35N3O6S	Free Base	Agenerase	CC(C)CN(C[C@@H](O)[C@H](CC1=CC=CC=C1)NC(=O)O[C@H]1CCOC1)S(=O)(=O)C1=CC=C(N)C=C1 |r,c:12,14,35,t:10,30,32|	2.429	5	3	12
S1640	Albendazole	INN,BAN,ChP,DCF,FEUM,IP,JAN,Ph.Int.,USAN,USP	c4	L1300-04	265.33	54965-21-8	Microtubule Associated	17	64.0712	<1		http://www.selleckchem.com/products/Albendazole(Albenza).html	Albendazole is a member of the benzimidazole compounds used as a drug indicated for the treatment of a variety of worm infestations.	Others	C12H15N3O2S	Free Base	Albenza, Eskazole, Zentel, Andazol	CCCSC1=CC=C2N=C(NC(=O)OC)NC2=C1 |c:17,t:4,6,8|	3.065	3	2	5
S1641	Chlorothiazide	FDA	d4	L1300-04	295.72	58-94-6	Others	59	199.513	<1		http://www.selleckchem.com/products/Chlorothiazide(Diuril).html	Chlorothiazide is a diuretic and antihypertensive. (IC50=3.8 mM)	Others	C7H6ClN3O4S2	Free Base	Diuril, Chlotride	NS(=O)(=O)C1=C(Cl)C=C2N=CNS(=O)(=O)C2=C1 |c:4,9,16,t:7|	-0.177	5	2	1
S1642	Methyldopa	USP, INN, BAN, JAN	e4	L1300-04	211.21	555-30-6	5-HT Receptor,Adrenergic Receptor,Dopamine Receptor,Decarboxylase		10			http://selleckchem.com/products/Methyldopa(Aldomet).html	Methyldopa (Aldomet) is a DOPA decarboxylase competitive inhibitor with an ED50 of 21.8 mg/kg.	Neuronal Signaling	C10H13NO4	Free Base	Aldoril	C[C@](N)(CC1=CC(O)=C(O)C=C1)C(O)=O |r,c:10,t:4,7|
S1643	Ursodiol	USP, INN, BAN, JAN	f4	L1300-04	392.57	128-13-2	Others	79	201.238	<1		http://www.selleckchem.com/products/Ursodiol(Actigal).html	Ursodiol reduces cholesterol absorption and is used to dissolve (cholesterol) gallstones. (IC50=0.22 μM	Others	C24H40O4	Free Base	Ursodeoxycholic acid, UDCA, Ursosan, Ursofalk, Urso Forte, Udiliv	[H][C@@]1(CC[C@@]2([H])[C@]3([H])[C@@H](O)C[C@]4([H])C[C@H](O)CC[C@]4(C)[C@@]3([H])CC[C@]12C)[C@H](C)CCC(O)=O |r|	4.014	1	2	4
S1644	Nitrofural	FDA	g4	L1300-04	198.14	59-87-0	Antifection	40	201.877	<1		http://www.selleckchem.com/products/Nitrofurazone(ACTIN-N).html	Nitrofural is a topical anti-infective agent with an IC50 of 22.83 ± 1.2 μM. (Rat LD50 = 590 mg/kg)	Others	C6H6N4O4	Free Base	Nitrofural, Furacilin, ACTIN-N, Otofuran	NC(=O)N\N=C\C1=CC=C(O1)[N+]([O-])=O |c:8,t:6|	0.223	3	2	3
S1645	Ketoprofen	EMA	h4	L1300-04	254.28	22071-15-4	COX	51	200.566	<1		http://www.selleckchem.com/products/Ketoprofen(Actron).html	Ketoprofen (Actron) is a non-selective NSAID with IC50 of 0.5 μM and 2.33 μM for human recombinant COX-1 and COX-2, respectively.	Neuronal Signaling	C16H14O3	Free Base	Orudis, Oruvail	CC(C(O)=O)C1=CC(=CC=C1)C(=O)C1=CC=CC=C1 |c:7,9,16,18,t:5,14|	3.361	2	0	4
S1646	Ketorolac	USP, INN, BAN, JAN	a5	L1300-04	376.4	74103-07-4	COX	75	199.256	<1		http://www.selleckchem.com/products/Ketorolac-Tromethamine(Toradol).html	Ketorolac (Ketorolac tromethamine) is a non-selective COX inhibitor of COX-1 and COX-2 with IC50 of 1.23 μM and 3.50 μM, respectively.	Neuronal Signaling	C15H13NO3	Free Base	N/A	OC(=O)C1CCN2C1=CC=C2C(=O)C1=CC=CC=C1 |c:10,17,19,t:8,15|	2.832	2	0	3
S1647	Adenosine	NF-XI, INN, BAN, JAN	b5	L1300-04	267.24	58-61-7	Others	12	44.9035	<1		http://www.selleckchem.com/products/Adenosine(Adenocard).html	Adenosine is a nucleoside composed of a molecule of adenine attached to a ribose sugar molecule (ribofuranose) moiety via a β-N9-glycosidic bond.	Others	C10H13N5O4	Free Base	Adenocard	NC1=NC=NC2=C1N=CN2[C@@H]1O[C@H](CO)[C@@H](O)[C@H]1O |r,c:3,5,8,t:1|	-1.881	4	4	2
S1649	Zolmitriptan	USP-XXI, INN, BAN, JAN	c5	L1300-04	287.36	139264-17-8	5-HT Receptor	58	201.837	<1		http://www.selleckchem.com/products/Zolmitriptan(Zomig).html	Zolmitriptan(Zomig) is a selective serotonin receptor agonist.	Neuronal Signaling	C16H21N3O2	Free Base	Zomig, Zomigon, AscoTopand, Zomigoro	CN(C)CCC1=CNC2=C1C=C(C[C@H]1COC(=O)N1)C=C2 |r,c:8,21,t:5,11|	2.457	2	2	5
S1651	Telbivudine	EMA	d5	L1300-04	242.23	3424-98-4	Reverse Transcriptase	48	198.159	48	198.159	http://www.selleckchem.com/products/Telbivudine(Sebivo).html	Telbivudine is an antiviral agent used in the treatment of hepatitis B infection.	Others	C10H14N2O5	Free Base	N/A	CC1=CN([C@@H]2C[C@@H](O)[C@H](CO)O2)C(=O)NC1=O |r,t:1|	-1.238	3	3	2
S1652	Monobenzone	USAN, INN, BAN	e5	L1300-04	200.23	103-16-2	Tyrosinase	40	199.77	<1		http://www.selleckchem.com/products/Monobenzone(Benoquin).html	Monobenzone is a compound used as a topical agent for medical depigmentation.	Others	C13H12O2	Free Base	Benoquin	OC1=CC=C(OCC2=CC=CC=C2)C=C1 |c:9,11,14,t:1,3,7|	3.155	1	1	3
S1653	Tretinoin	USP, INN, BAN, JAN	f5	L1300-04	300.4	302-79-4	Retinoid Receptor	60	199.734	<1		http://www.selleckchem.com/products/Tretinoin(Aberela).html	All−trans Retinoic acid (ATRA), whith is a ligand for both the retinoic acid receptor (RAR) and the retinoid X receptor (RXR), can induce granulocytic differentiation and apoptosis in acute promyelocytic leukemia (APL) cells.	Others	C20H28O2	Free Base	Vesanoid, Airol, Renova, Atralin, Retin-A, Avita, Stieva-A, all-trans retinoic acid	CC(/C=C/C1=C(C)CCCC1(C)C)=C\C=C\C(C)=C\C(O)=O |c:4|	5.551	1	0	5
S1654	Phenylbutazone	USP, INN, BAN	g5	L1300-04	308.37	50-33-9	COX	62	201.057	<1		http://www.selleckchem.com/products/Phenylbutazone(Butazolidin).html	Phenylbutazone(Butazolidin, Butatron) is used as a non-steroidal anti-inflammatory agent for the treatment of chronic pain, including the symptoms of arthritis.	Others	C19H20N2O2	Free Base	Bute, Butazolidin, Butatron	CCCCC1C(=O)N(N(C1=O)C1=CC=CC=C1)C1=CC=CC=C1 |c:14,16,21,23,t:12,19|	3.954	2	0	5
S1655	Ezetimibe	USP, INN, BAN, JAN	h5	L1300-04	409.4	163222-33-1	Others	82	200.293	<1		http://www.selleckchem.com/products/Ezetimibe(Zetia).html	Ezetimibe (Zetia) is a compound that lowers cholesterol.	Others	C24H21F2NO3	Free Base	Zetia, Ezetrol	O[C@@H](CC[C@@H]1[C@H](N(C1=O)C1=CC=C(F)C=C1)C1=CC=C(O)C=C1)C1=CC=C(F)C=C1 |r,c:15,23,31,t:10,12,18,20,26,28|	4.633	1	2	6
S1657	Enalaprilat Dihydrate	USP, INN, BAN	a6	L1300-04	348.4	84680-54-6	RAAS	70	200.918	<1		http://www.selleckchem.com/products/Enalaprilat.html	Enalaprilat is an angiotensin-converting enzyme (ACE) inhibitor with IC50 of 1.94 nM.	Endocrinology & Hormones	C18H28N2O7	Dihydrate	N/A	O.O.C[C@H](N[C@@H](CCC1=CC=CC=C1)C(O)=O)C(=O)N1CCC[C@H]1C(O)=O |r,c:8,10,t:6|	-1.53	3	1	8
S1658	Dofetilide	FDA	b6	L1300-04	441.56	115256-11-6	Potassium Channel	88	199.293	<1		http://www.selleckchem.com/products/Dofetilide(Tikosyn).html	Dofetilide(Tikosyn) is a class III antiarrhythmic agent.	Others	C19H27N3O5S2	Free Base	Tikosyn, UK68798	CN(CCOC1=CC=C(NS(C)(=O)=O)C=C1)CCC1=CC=C(NS(C)(=O)=O)C=C1 |c:14,28,t:5,7,19,21|	1.679	5	2	11
S1662	Isradipine	USAN	c6	L1300-04	371.39	75695-93-1	Calcium Channel	74	199.251	<1		http://www.selleckchem.com/products/Isradipine(Dynacirc).html	Isradipine(Dynacirc) is a calcium channel blocker with an IC50 of 34±8 μM.	Transmembrane Transporters	C19H21N3O5	Free Base	DynaCirc, Prescal, PN-200-110, Clivoten, Esradin	COC(=O)C1=C(C)NC(C)=C(C1C1=CC=CC2=NON=C12)C(=O)OC(C)C |c:4,9,15,t:13,17,20|	2.168	7	1	6
S1665	Estrone	FDA	d6	L1300-04	270.37	53-16-7	Estrogen/progestogen Receptor	54	199.726	<1		http://www.selleckchem.com/products/Estrone.html	Estrone is an estrogenic hormone.	Endocrinology & Hormones	C18H22O2	Free Base	Oestrone	[H][C@@]12CCC(=O)[C@@]1(C)CC[C@]1([H])C3=CC=C(O)C=C3CC[C@@]21[H] |r,c:18,t:13,15|	3.938	1	1	0
S1666	Flucytosine	USP, INN, BAN	e6	L1300-04	129.09	2022-85-7	Antifection	8	61.9723	5	38.7327	http://www.selleckchem.com/products/Flucytosine(Ancobon).html	Flucytosine (5-Fluorocytosine, 5-FC) is an antifungal drug with IC50 of 0.93 μM in C. albicans.	Others	C4H4FN3O	Free Base	5-fluorocytosine, Ancotil	NC1=NC(=O)NC=C1F |c:6,t:1|	-1.048	2	2	0
S1667	Trichlormethiazide	USAN, INN, BAN	f6	L1300-04	380.66	133-67-5	Others	54	141.859	<1		http://www.selleckchem.com/products/Trichlormethiazide(Achletin).html	Trichlormethiazide(Achletin) is a diuretic with properties similar to those of hydrochlorothiazide.	Others	C8H8Cl3N3O4S2	Free Base	Achletin, Diu-Hydrin, Triflumen	NS(=O)(=O)C1=C(Cl)C=C2NC(NS(=O)(=O)C2=C1)C(Cl)Cl |c:4,16,t:7|	1.046	4	3	2
S1669	Loteprednol etabonate	USP	g6	L1300-04	466.95	82034-46-6	Glucocorticoid Receptor	93	199.165	<1		http://www.selleckchem.com/products/Loteprednol-etabonate.html	Loteprednol etabonate is a potent <b>glucocorticoid receptor</b> agonist, used in treatment of inflammation of the eye due to allergies.	Endocrinology & Hormones	C24H31ClO7	Free Base	Alrex, Lotemax	[H][C@@]12CC[C@](OC(=O)OCC)(C(=O)OCCl)[C@@]1(C)C[C@H](O)[C@@]1([H])[C@@]2([H])CCC2=CC(=O)C=C[C@]12C |r,c:33,t:29|	3.865	6	1	7
S1671	（6-）ε-​Aminocaproic acid	INN,BAN, DCF, FEUM, IP, Ph.Eur., USAN, USP	h6	L1300-04	131.17	60-32-2	Others	6	45.7422	26	198.216	http://www.selleckchem.com/products/Aminocaproic-acid(Amicar).html	（6-）ε-​Aminocaproic acid is a derivative and analogue of the amino acid lysine.	Others	C6H13NO2	Free Base	Amicar, ε-amino caproic acid, ε-Ahx, 6-aminohexanoic acid	NCCCCCC(O)=O	-2.164	1	1	5
S1672	Aminoglutethimide	USP	a7	L1300-04	232.28	125-84-8	Aromatase	20	86.103	<1		http://www.selleckchem.com/products/Aminoglutethimide(Cytadren).html	Aminoglutethimide is an aromatase inhibitor with IC50 of 10 μM.	Endocrinology & Hormones	C13H16N2O2	Free Base	N/A	CCC1(CCC(=O)NC1=O)C1=CC=C(N)C=C1 |c:16,t:11,13|	1.285	2	2	2
S1673	Aminophylline	FDA	b7	L1300-04	420.43	317-34-0	PDE	53	126.061	84	199.795	http://www.selleckchem.com/products/Aminophylline(Truphylline).html	Aminophylline is a competitive nonselective phosphodiesterase inhibitor with an IC50 of 0.12 mM and also a nonselective adenosine receptor antagonist.	Metabolism	C16H24N10O4	Ethylenediamine	Somopphyllin, Aminocadol, Phyllocontin	NCCN.CN1C2=C(NC=N2)C(=O)N(C)C1=O.CN1C2=C(NC=N2)C(=O)N(C)C1=O |c:8,22,t:5,19|	-2.089	6	4	1
S1676	Amorolfine HCl	ARTG	c7	L1300-04	353.97	78613-38-4	Antifection	28	79.1027	9	25.4259	http://www.selleckchem.com/products/Amorolfine-Hydrochloride.html	Amorolfine hydrochloride is a antifungal reagent.	Others	C21H36ClNO	Hydrochloride	Amorolfin, Curanail, Loceryl, Locetar, Odenil	Cl.CCC(C)(C)C1=CC=C(CC(C)CN2C[C@H](C)O[C@H](C)C2)C=C1 |r,c:22,t:5,7|	5.681	1	0	6
S1677	Chloramphenicol	INN, BAN,BPC,ChP,CSP,DCF,FEUM,IP,JAN,JP,JRA,Ph. Eur.,Ph. Hg.,Ph. Int.,RS,USP,YP	d7	L1300-04	323.13	56-75-7	Antifection	65	201.157	<1		http://www.selleckchem.com/products/Chloramphenicol(Chloromycetin).html	Chloramphenicol is a bacteriostatic antimicrobial.	Others	C11H12Cl2N2O5	Free Base	Alficetyn, Chlornitromycin, Chloromycetin	OC[C@@H](NC(=O)C(Cl)Cl)[C@H](O)C1=CC=C(C=C1)[N+]([O-])=O |r,c:13,15,t:11|	1.025	1	3	6
S1679	Flurbiprofen	FDA	e7	L1300-04	244.26	51543-39-6	COX	49	200.606	<1		http://www.selleckchem.com/products/Flurbiprofen(Ansaid).html	Flurbiprofen is a member of the phenylalkanoic acid derivative family of non-steroidal anti-inflammatory drugs (NSAIDs).	Others	C15H13FO2	Free Base	Urbifen, Ansaid, Flurwood, Froben	C[C@H](C(O)=O)C1=CC(F)=C(C=C1)C1=CC=CC=C1 |r,c:8,10,15,17,t:5,13|	3.68	1	0	3
S1680	Disulfiram	USP	f7	L1300-04	296.54	97-77-8	Dehydrogenase	59	198.961	<1		http://www.selleckchem.com/products/Disulfiram(Antabuse).html	Disulfiram is an agent used to support the treatment of chronic alcoholism by producing an acute sensitivity to alcohol.	Others	C10H20N2S4	Free Base	Antabuse, Antabus	CCN(CC)C(=S)SSC(=S)N(CC)CC	5.6	0	0	9
S1681	Mesalamine	USAN, INN, BAN	g7	L1300-04	153.14	89-57-6	IκB/IKK	31	202.429	<1		http://www.selleckchem.com/products/Mesalamine(Lialda).html	Mesalamine is an anti-inflammatory compound.	Others	C7H7NO3	Free Base	Apriso, 5-aminosalicylic acid, Mesalazine, Asacol, Pentasa, Canasa	NC1=CC=C(O)C(=C1)C(O)=O |c:6,t:1,3|	0.471	1	2	1
S1683	Ipratropium Bromide	FDA	h7	L1300-04	412.37	22254-24-6	AChR	83	201.276	83	201.276	http://www.selleckchem.com/products/Ipratropium-bromide.html	Ipratropium bromide is a muscarinic antagonist, bronchodilator, N-Isopropyl salt of atropine.	Others	C20H30BrNO3	Bromide	Atrovent, Apovent, Aerovent	[Br-].CC(C)[N+]1(C)C2CCC1C[C@H](C2)OC(=O)C(CO)C1=CC=CC=C1 |r,c:22,24,t:20|	-1.326	2	1	6
S1685	Sulfanilamide	FDA	a8	L1300-04	172.2	63-74-1	Antifection	34	197.445	<1		http://www.selleckchem.com/products/Sulfanilamide.html	Sulfanilamide (Sulphanilamide) is a competitive inhibitor for bacterial enzyme dihydropteroate synthetase with IC50 of 320 μM.	Others	C6H8N2O2S	Free Base	N/A	NC1=CC=C(C=C1)S(N)(=O)=O |c:3,5,t:1|	-0.212	2	2	1
S1688	Betamethasone Dipropionate	FDA	b8	L1300-04	504.59	5593-20-4	Glucocorticoid Receptor	101	200.163	<1		http://www.selleckchem.com/products/Betamethasone-Dipropionate(Diprolene).html	Betamethasone Dipropionate is a glucocorticoid steroid with anti-inflammatory and immunosuppressive abilities.	Endocrinology & Hormones	C28H37FO7	Free Base	Diprospan, Diprolene, Diprosone, Diprolene AF	[H][C@@]12C[C@H](C)[C@](OC(=O)CC)(C(=O)COC(=O)CC)[C@@]1(C)C[C@H](O)[C@@]1(F)[C@@]2([H])CCC2=CC(=O)C=C[C@]12C |r,c:36,t:32|	3.8	6	1	8
S1689	Meprednisone	INN, DCF, DCIT, USAN, USP	c8	L1300-04	372.455	1247-42-3	Glucocorticoid Receptor	75	201.367	<1		http://www.selleckchem.com/products/Betapar(Meprednisone).html	Meprednisone is a glucocorticoid and a methylated derivative of prednisone.	Others	C22H28O5	Free Base	Betanisona	[H][C@@]12C[C@H](C)[C@](O)(C(=O)CO)[C@@]1(C)CC(=O)[C@@]1([H])[C@@]2([H])CCC2=CC(=O)C=C[C@]12C |r,c:28,t:24|	1.536	3	1	2
S1690	Betamethasone Valerate	(Betamethasone), INN, BAN, BCP, ChP, CSP, DCF, FEUM ,IP, JAN, JP, Ph.Eur., Ph.Int., RS, USAN, USP	d8	L1300-04	476.58	2152-44-5	Glucocorticoid Receptor	95	199.337	<1		http://www.selleckchem.com/products/Betamethasone-valerate(Betnovate).html	Betamethasone Valerate is a moderately potent glucocorticoid steroid with anti-inflammatory and immunosuppressive properties.	Endocrinology & Hormones	C27H37FO6	Free Base	Betnovate, Celestone, Betaderm, Luxiq	[H][C@@]12C[C@H](C)[C@](OC(=O)CCCC)(C(=O)CO)[C@@]1(C)C[C@H](O)[C@@]1(F)[C@@]2([H])CCC2=CC(=O)C=C[C@]12C |r,c:34,t:30|	3.666	4	2	7
S1691	Praziquantel	USP, INN, BAN, JAN	e8	L1300-04	312.41	55268-74-1	Antifection	63	201.658	<1		http://www.selleckchem.com/products/Praziquantel(Biltricide).html	Praziquantel is an anthelmintic effective against flatworms.	Others	C19H24N2O2	Free Base	Droncit	O=C(C1CCCCC1)N1CC2N(CCC3=CC=CC=C23)C(=O)C1 |c:17,t:15,19|	2.477	2	0	1
S1692	Busulfan	USP, INN, BAN	f8	L1300-04	246.3	55-98-1	DNA alkylator	49	198.944	<1		http://www.selleckchem.com/products/Busulfan(Busulfex).html	Busulfan(Myleran, Busulfex) is a cell cycle non-specific alkylating antineoplastic agent.	Others	C6H14O6S2	Free Base	Myleran, Busulfex	CS(=O)(=O)OCCCCOS(C)(=O)=O	-0.289	2	0	7
S1693	Carbamazepine	USP	g8	L1300-04	236.27	298-46-4	Autophagy,Sodium Channel	47	198.925	<1		http://www.selleckchem.com/products/Carbamazepine(Carbatrol).html	Carbamazepine (Carbatrol) is a sodium channel blocker with IC50 of 131 μM in rat brain synaptosomes.	Transmembrane Transporters	C15H12N2O	Free Base	Equetro, Tegretol, Biston	NC(=O)N1C2=C(C=CC=C2)C=CC2=C1C=CC=C2 |c:6,8,11,13,16,18,t:4|	2.679	1	1	0
S1696	Hydrocortisone	INN,BAN,BPC,ChP,CSP DCF,FEUM,IP,JAN,JP, Ph. Eur.,Ph. Hg.,Ph. Int.,RS,USP	h8	L1300-04	362.46	50-23-7	Glucocorticoid Receptor	73	201.402	<1		http://www.selleckchem.com/products/Hydrocortisone.html	Hydrocortisone is a steroid hormone or glucocorticoid produced by the adrenal gland.	Others	C21H30O5	Free Base	Cortisol	[H][C@@]12CC[C@](O)(C(=O)CO)[C@@]1(C)C[C@H](O)[C@@]1([H])[C@@]2([H])CCC2=CC(=O)CC[C@]12C |r,t:23|	1.283	2	2	2
S1698	Torsemide	USP, INN, BAN	a9	L1300-04	348.42	56211-40-6	Others		10			http://selleckchem.com/products/Torsemide(Demadex).html	Torsemide is a pyridyl sulfonylurea with a chemical structure between that of traditional loop diuretics and Cl- channel blockers, used to treat hypertension.	Others	C16H20N4O3S	Free Base	Demadex	CC(C)NC(=O)NS(=O)(=O)C1=C(NC2=CC(C)=CC=C2)C=CN=C1 |c:10,16,18,21,23,t:13|
S1701	Desonide	FDA	b9	L1300-04	416.51	638-94-8	Glucocorticoid Receptor	83	199.275	<1		http://www.selleckchem.com/products/Desonide.html	Desonide is a low potency topical corticosteroid.	Others	C24H32O6	Free Base	Locapred, Topifug, Tridesilon	[H][C@@]12C[C@@]3([H])[C@]4([H])CCC5=CC(=O)C=C[C@]5(C)[C@@]4([H])[C@@H](O)C[C@]3(C)[C@@]1(OC(C)(C)O2)C(=O)CO |r,c:13,t:9|	1.028	4	2	2
S1702	Didanosine	USP, JAN	c9	L1300-04	236.23	69655-05-6	Reverse Transcriptase	47	198.959	<1		http://www.selleckchem.com/products/Didanosine(Videx).html	Didanosine(Videx, Videx EC) is a reverse transcriptase inhibitor with an IC50 of 0.49 μM.	Microbiology	C10H12N4O3	Free Base	Videx EC	OC[C@@H]1CC[C@@H](O1)N1C=NC2=C1N=CNC2=O |r,c:9,11,14|	-0.844	4	2	2
S1703	Divalproex Sodium	FDA	d9	L1300-04	310.41	76584-70-8	HDAC	62	199.736	62	199.736	http://www.selleckchem.com/products/Divalproex-sodium.html	Divalproex sodium consists of a compound of sodium valproate and valproic acid in a 1:1 molar relationship in an enteric coated form.	Ubiquitin	C16H31NaO4	Sodium Salt	Depakote, Epival	[Na+].CCCC(CCC)C(O)=O.CCCC(CCC)C([O-])=O	4.025	1	0	10
S1704	Emtricitabine	EMA	e9	L1300-04	247.25	143491-57-0	Reverse Transcriptase	49	198.18	49	198.18	http://www.selleckchem.com/products/Emtricitabine.html	Emtricitabine (Emtriva) is a nucleoside reverse transcriptase inhibitor with an IC50 of 27.7 μM.	Microbiology	C8H10FN3O3S	Free Base	Atripla	NC1=NC(=O)N(C=C1F)[C@@H]1CS[C@H](CO)O1 |r,c:6,t:1|	-0.68	3	2	2
S1705	Progesterone	USP, INN, BAN, JAN	f9	L1300-04	314.46	57-83-0	Estrogen/progestogen Receptor	22	69.9612	<1		http://www.selleckchem.com/products/Progesterone(Prometrium).html	Progesterone is a C-21 steroid hormone.	Others	C21H30O2	Free Base	Prometrium, Agolutin, Corlutin	[H][C@@]12CC[C@H](C(C)=O)[C@@]1(C)CC[C@@]1([H])[C@@]2([H])CCC2=CC(=O)CC[C@]12C |r,t:20|	3.86	2	0	1
S1706	Lamivudine	USP	g9	L1300-04	229.26	134678-17-4	Reverse Transcriptase	46	200.646	46	200.646	http://www.selleckchem.com/products/Lamivudine(Epivir).html	Lamivudine(Epivir) is a potent nucleoside analog reverse transcriptase inhibitor with an IC50 of 2.7 mM.	Microbiology	C8H11N3O3S	Free Base	3TC, Zeffix, Heptovir, Epivir, Epivir-HBV	NC1=NC(=O)N(C=C1)[C@@H]1CS[C@H](CO)O1 |r,c:6,t:1|	-0.59	3	2	2
S1707	Eplerenone	USP	h9	L1300-04	414.49	107724-20-9	Glucocorticoid Receptor		10			http://selleckchem.com/products/Eplerenone(Inspra).html	Eplerenone is a mineralocorticoid receptor antagonist, and blocks the action of aldosterone, used to control high blood pressure.	Others	C24H30O6	Free Base	Inspra	[H][C@@]12CC[C@@]3(CCC(=O)O3)[C@@]1(C)C[C@H]1O[C@@]11[C@@]2([H])[C@@H](CC2=CC(=O)CC[C@]12C)C(=O)OC |r,t:24|
S1708	Hydrochlorothiazide	FDA	a10	L1300-04	297.74	58-93-5	Others	60	201.518	<1		http://www.selleckchem.com/products/Hydrochlorothiazide.html	Hydrochlorothiazide is a first line diuretic compound of the thiazide class.	Others	C7H8ClN3O4S2	Free Base	Aquazide H,Carozide,Diaqua,Esidrix,Ezide,HydroPar,HydroDIURIL,Hydrocot,Hydrokraft,Loqua,Oretic	NS(=O)(=O)C1=C(Cl)C=C2NCNS(=O)(=O)C2=C1 |c:4,16,t:7|	-0.28	4	3	1
S1709	Estradiol	FDA	b10	L1300-04	272.38	50-28-2	Estrogen/progestogen Receptor	54	198.252	<1		http://www.selleckchem.com/products/Estradiol.html	Estradiol is the predominant sex hormone.	Others	C18H24O2	Free Base	17β-estradiol, oestradiol, 17β-Oestradiol, β-Estradiol	[H][C@@]12CC[C@H](O)[C@@]1(C)CC[C@]1([H])C3=C(CC[C@@]21[H])C=C(O)C=C3 |r,c:13,24,t:21|	3.838	0	2	0
S1712	Deferasirox	INN	c10	L1300-04	373.36	201530-41-8	P450 (e.g. CYP17)	74	198.2	<1		http://www.selleckchem.com/products/Deferasirox(Exjade).html	Deferasirox(Exjade) is a rationally-designed oral iron chelator.	Others	C21H15N3O4	Free Base	Exjade, ICL-670, ICL-670A, CGP-72670	OC(=O)C1=CC=C(C=C1)N1N=C(N=C1C1=CC=CC=C1O)C1=CC=CC=C1O |c:5,7,11,13,18,20,26,28,t:3,16,24|	4.063	3	2	4
S1713	Piroxicam	USP, INN, BAN	d10	L1300-04	331.35	36322-90-4	COX	66	199.185	<1		http://www.selleckchem.com/products/Piroxicam(Feldene).html	Piroxicam (Feldene) is a non-selective COX inhibitor with an IC50 of 6 mM.	Neuronal Signaling	C15H13N3O4S	Free Base	Roxam	CN1C(C(=O)NC2=NC=CC=C2)=C(O)C2=C(C=CC=C2)S1(=O)=O |c:8,10,17,19,t:6,12,15|	0.501	4	2	2
S1714	Gemcitabine	(Gemcitabine), INN, BAN, USAN	e10	L1300-04	263.2	95058-81-4	Autophagy,DNA/RNA Synthesis	15	56.9909	16	60.7903	http://www.selleckchem.com/products/Gemcitabine(Gemzar).html	Gemcitabine(Gemzar) belongs to the group of medicines called antimetabolites.Phase 3.	DNA Damage	C9H11F2N3O4	Free Base	Gemzar	NC1=NC(=O)N(C=C1)[C@@H]1O[C@H](CO)[C@@H](O)C1(F)F |r,c:6,t:1|	-1.394	3	3	2
S1715	Glipizide	USP	f10	L1300-04	445.54	29094-61-9	Others	89	199.758	<1		http://www.selleckchem.com/products/Glipizide(Glucotrol).html	Glipizide(Glucotrol) is used to treat high blood sugar levels caused by a type of diabetes mellitus called type 2 diabetes.	Others	C21H27N5O4S	Free Base	Glucotrol XL	CC1=NC=C(N=C1)C(=O)NCCC1=CC=C(C=C1)S(=O)(=O)NC(=O)NC1CCCCC1 |c:3,5,15,17,t:1,13|	1.902	6	3	7
S1716	Glyburide (Glibenclamide)	USAN, INN	g10	L1300-04	494	10238-21-8	Potassium Channel	99	200.405	<1		http://www.selleckchem.com/products/Glyburide(Diabeta).html	Glyburide (Diabeta) is an anti-diabetic compound in a class of medications known as sulfonylureas, closely related to sulfa agents.	Others	C23H28ClN3O5S	Free Base	Glibenclamide, Glycron, Glynase, Micronase, Daonil, Semi-Daonil, Euglucon, Delmide	COC1=C(C=C(Cl)C=C1)C(=O)NCCC1=CC=C(C=C1)S(=O)(=O)NC(=O)NC1CCCCC1 |c:7,17,19,t:2,4,15|	4.14	5	3	8
S1717	Fomepizole	USAN, INN, BAN	h10	L1300-04	82.1	7554-65-6	Dehydrogenase	The physical form of the compound is liquid, which can be dissolved in any proportion.	The physical form of the compound is liquid, which can be dissolved in any proportion.	The physical form of the compound is liquid, which can be dissolved in any proportion.	The physical form of the compound is liquid, which can be dissolved in any proportion.	http://selleckchem.com/products/Fomepizole(Antizol).html	Fomepizole is a competitive inhibitor of alcohol dehydrogenase, the enzyme that catalyzes the initial steps in the metabolism of ethylene glycol and methanol to their toxic metabolites.	Angiogenesis	C4H6N2	Free Base	4-methylpyrazole, Antizol, Antizol-Vet	CC1=CNN=C1 |c:4,t:1|	0.76	1	1	0
S1718	Adefovir Dipivoxil	USP	a11	L1300-04	501.47	142340-99-6	Reverse Transcriptase	100	199.414	<1		http://www.selleckchem.com/products/Adefovir-Dipivoxil(Preveon).html	Adefovir Dipivoxil(Preveon, Hepsera) works by blocking reverse transcriptase, an enzyme that is crucial for the hepatitis B virus (HBV) to reproduce in the body.	Microbiology	C20H32N5O8P	Free Base	Bis-POM PMEA, Preveon, Hepsera	CC(C)(C)C(=O)OCOP(=O)(COCCN1C=NC2=C1N=CN=C2N)OCOC(=O)C(C)(C)C |c:16,18,21,23|	1.666	10	1	15
S1719	Zalcitabine	USP, INN, BAN, JAN	b11	L1300-04	211.22	7481-89-2	Reverse Transcriptase	42	198.845	42	198.845	http://www.selleckchem.com/products/Zalcitabine.html	Zalcitabine is a nucleoside analog HIV reverse transcriptase inhibitor (NARTI).	Microbiology	C9H13N3O3	Free Base	Hivid, Dideoxycytidine	NC1=NC(=O)N(C=C1)[C@H]1CC[C@@H](CO)O1 |r,c:6,t:1|	-0.991	3	2	2
S1721	Azathioprine	USAN, INN	c11	L1300-04	277.26	446-86-6	Rho	54	194.763	<1		http://www.selleckchem.com/products/Azathioprine(Azasan).html	Azathioprine(Azasan, Imuran) is a drug that suppresses the immune system and is used in organ transplantation and autoimmune disease.	Others	C9H7N7O2S	Free Base	Azasan, Imuran, Azamun, BW-57-322, NSC-39084	CN1C=NC(=C1SC1=C2NC=NC2=NC=N1)[N+]([O-])=O |c:2,4,8,11,14,16|	1.071	4	1	3
S1723	Indomethacin	INN,BAN,CSP,DCF,FEUM,JAN,JP,Ph. Eur. ,Ph. Hg.,Ph. Int.,RS	d11	L1300-04	357.79	53-86-1	COX	72	201.235	<1		http://www.selleckchem.com/products/Indomethacin(Indocid).html	Indomethacin(Indocid, Indocin) is a non-steroidal anti-inflammatory compound commonly used to reduce fever, pain, stiffness, and swelling.	Others	C19H16ClNO4	Free Base	Indomethacin, Indochron E-R, Indocin-SR, Indocid, Indocin	COC1=CC=C2N(C(=O)C3=CC=C(Cl)C=C3)C(C)=C(CC(O)=O)C2=C1 |c:14,25,t:2,4,9,11,18|	4.235	3	0	4
S1724	Paliperidone	USAN, INN, BAN	e11	L1300-04	426.48	144598-75-4	Dopamine Receptor		10			http://selleckchem.com/products/Paliperidone(Invega).html	Paliperidone, the main active metabolite of Risperidone, is a potent serotonin-2A and dopamine-2 receptor antagonist, used in the treatment of schizophrenia.	Neuronal Signaling	C23H27FN4O3	Free Base	N/A	CC1=C(CCN2CCC(CC2)C2=NOC3=C2C=CC(F)=C3)C(=O)N2CCCC(O)C2=N1 |c:1,15,18,21,33,t:12|
S1725	Terbinafine	INN, BAN, DCF, USAN	f11	L1300-04	291.43	91161-71-6	Antifection	58	199.019	<1		http://www.selleckchem.com/products/Terbinafine(Lamisil).html	Terbinafine(Lamisil, Terbinex) is used to treat infections caused by a fungus. It works by killing the fungus or preventing its growth.	Others	C21H25N	Free Base	Lamisil, Terbinex, Corbinal, Zabel	CN(C\C=C\C#CC(C)(C)C)CC1=CC=CC2=CC=CC=C12 |c:14,18,t:12,16,20|	5.335	0	0	6
S1727	Levonorgestrel	INN, BAN	g11	L1300-04	312.45	797-63-7	Estrogen/progestogen Receptor	45	144.023	<1		http://www.selleckchem.com/products/Levonorgestrel(Levonelle).html	Levonorgestrel(Levonelle) is a synthetic progestogen used as an active ingredient in some hormonal contraceptives.	Others	C21H28O2	Free Base	Levonelle, D-Norgestrel, Levonova	[H][C@@]12CC[C@@](O)(C#C)[C@@]1(CC)CC[C@]1([H])[C@@]3([H])CCC(=O)C=C3CC[C@@]21[H] |r,c:22|	4.771	1	0	1
S1729	Gemfibrozil	USAN, INN, BAN	h11	L1300-04	250.33	25812-30-0	PPAR	50	199.736	<1		http://www.selleckchem.com/products/Gemfibrozil(Lopid).html	Gemfibrozil (Lopid) is a compound used to lower lipid levels.	Others	C15H22O3	Free Base	Gemcor, Lopid, Jezil, Gen-Fibro	CC1=CC(OCCCC(C)(C)C(O)=O)=C(C)C=C1 |c:16,t:1,13|	4.172	2	0	6
S1730	Indapamide	USP	a1	L1300-05	365.83	26807-65-8	Others	73	199.546	<1		http://www.selleckchem.com/products/Indapamide(Lozol).html	Indapamide(Lozol) is a non-thiazide sulphonamide diuretic compound, generally used in the treatment of hypertension, as well as decompensated cardiac failure.	Others	C16H16ClN3O3S	Free Base	Arifon, Fludex, Noranat, Veroxil, Tertensif	CC1CC2=C(C=CC=C2)N1NC(=O)C1=CC=C(Cl)C(=C1)S(N)(=O)=O |c:5,7,20,t:3,15,17|	2.664	3	2	3
S1732	Mitotane	INN	b1	L1300-05	320.04	53-19-0	Others	64	199.975	<1		http://www.selleckchem.com/products/Mitotane(Lysodren).html	Mitotane(Lysodren), is an antineoplastic medication used in the treatment of adrenocortical carcinoma.	Others	C14H10Cl4	Free Base	Lysodren, Mitotan	ClC(Cl)C(C1=CC=C(Cl)C=C1)C1=C(Cl)C=CC=C1 |c:9,12,15,17,t:4,6|	5.745	0	0	3
S1733	Methylprednisolone	FDA	c1	L1300-05	374.47	83-43-2	Glucocorticoid Receptor	75	200.283	<1		http://www.selleckchem.com/products/Methylprednisolone.html	Methylprednisolone is a synthetic corticosteroid with anti-inflammatory and immunomodulating properties.	Others	C22H30O5	Free Base	Medrol, Solu-Medrol, Medrone	[H][C@@]12CC[C@](O)(C(=O)CO)[C@@]1(C)C[C@H](O)[C@@]1([H])[C@@]2([H])C[C@H](C)C2=CC(=O)C=C[C@]12C |r,c:28,t:24|	1.512	2	2	2
S1734	Meloxicam	USAN, INN, BAN, JAN	d1	L1300-05	351.4	71125-38-7	COX	30	85.3728	<1		http://www.selleckchem.com/products/Meloxicam(Mobic).html	Meloxicam (Mobic) is a nonsteroidal anti-inflammatory agent with analgesic and fever reducer effects.	Others	C14H13N3O4S2	Free Base	Metacam, Parocin	CN1C(C(=O)NC2=NC=C(C)S2)=C(O)C2=C(C=CC=C2)S1(=O)=O |c:17,19,t:6,8,12,15|	0.255	4	2	2
S1735	Mesna	USAN, INN, BAN	e1	L1300-05	164.18	19767-45-4	Others	33	200.999	7	42.6361	http://www.selleckchem.com/products/Mesna(Uromitexan).html	Mesna(Uromitexan, Mesnex), a sulfhydryl compound that is used to reduce the incidence of hemorrhagic cystitis associated with certain chemotherapeutic agents.	Others	C2H5NaO3S2	Sodium Salt	Uromitexan, Mesnex	[Na+].[O-]S(=O)(=O)CCS	-2.227	0	0	2
S1736	Methocarbamol	USAN, INN, BAN	f1	L1300-05	241.24	532-03-6	Carbonic Anhydrase	48	198.972	2	8.2905	http://www.selleckchem.com/products/Methocarbamol(Robaxin).html	Methocarbamol(Robaxin) is a central muscle relaxant used to treat skeletal muscle spasms.	Others	C11H15NO5	Free Base	Robaxin	COC1=C(OCC(O)COC(N)=O)C=CC=C1 |c:2,13,15|	0.916	4	2	7
S1737	Prednisolone	USAN, INN, BAN, JAN	g1	L1300-05	360.44	50-24-8	Glucocorticoid Receptor	72	199.756	<1		http://www.selleckchem.com/products/Prednisolone(Hydroretrocortine).html	Prednisolone(Hydroretrocortine) is a synthetic glucocorticoid with anti-inflammatory and immunomodulating properties.	Others	C21H28O5	Free Base	Decaprednil, Predonine	[H][C@@]12CC[C@](O)(C(=O)CO)[C@@]1(C)C[C@H](O)[C@@]1([H])[C@@]2([H])CCC2=CC(=O)C=C[C@]12C |r,c:27,t:23|	1.26	2	2	2
S1738	Telmisartan	USP, INN, BAN, JAN	h1	L1300-05	514.62	144701-48-4	RAAS	13	25.2614	<1		http://www.selleckchem.com/products/Telmisartan(Micardis).html	Telmisartan (Micardis) is an angiotensin II receptor antagonist (ARB) used in the management of hypertension.	Endocrinology & Hormones	C33H30N4O2	Free Base	Targit	CCCC1=NC2=C(C=C(C=C2C)C2=NC3=C(C=CC=C3)N2C)N1CC1=CC=C(C=C1)C1=CC=CC=C1C(O)=O |c:7,9,17,19,30,32,37,39,t:3,5,13,15,28,35|	7.799	3	0	7
S1739	Thiabendazole	INN	a2	L1300-05	201.25	148-79-8	P450 (e.g. CYP17)	40	198.758	<1		http://www.selleckchem.com/products/Thiabendazole.html	Thiabendazole inhibites the mitochondrial helminth-specific enzyme, fumarate reductase, with anthelminthic property.	Others	C10H7N3S	Free Base	Mintezol, Equizole	N1C2=C(C=CC=C2)N=C1C1=CSC=N1 |c:3,5,8,14,t:1,11|	2.154	2	1	1
S1740	Guaifenesin	USP	b2	L1300-05	198.22	93-14-1	Others	40	201.796	25	126.122	http://www.selleckchem.com/products/Guaifenesin(Guaiphenesin).html	Guaifenesin(Guaiphenesin) is thought to act as an expectorant.	Others	C10H14O4	Free Base	Guaiphenesin, Glyceryl guaiacolate	COC1=C(OCC(O)CO)C=CC=C1 |c:2,10,12|	0.747	2	2	5
S1741	Rifabutin	USAN, INN, BAN	c2	L1300-05	847	72559-06-9	Antifection	60	70.8383	<1		http://www.selleckchem.com/products/Rifabutin(Mycobutin).html	Rifabutin(Mycobutin) is a semisynthetic ansamycin antibiotic with potent antimycobacterial properties.	Others	C46H62N4O11	Free Base	Mycobutin, Ansamycin, LM 427, Ansatipine	CO[C@H]1\C=C\O[C@@]2(C)OC3=C(C2=O)C2=C(C(=O)C(NC(=O)\C(C)=C\C=C\[C@H](C)[C@H](O)[C@@H](C)[C@@H](O)[C@@H](C)[C@H](OC(C)=O)[C@@H]1C)=C1NC4(CCN(CC(C)C)CC4)N=C21)C(O)=C3C |r,c:9,t:3,14,23,25,44,58|	3.931	9	5	5
S1742	Nevirapine	USP, INN, BAN, JAN	d2	L1300-05	266.3	129618-40-2	Reverse Transcriptase	53	199.024	<1		http://www.selleckchem.com/products/Nevirapine(Viramune).html	Nevirapine(Viramune) is a non-nucleoside reverse transcriptase inhibitor (NNRTI) used to treat HIV-1 infection and AIDS.	Microbiology	C15H14N4O	Free Base	Viramune, BI-RG 587	CC1=CC=NC2=C1NC(=O)C1=C(N=CC=C1)N2C1CC1 |c:3,5,13,15,t:1,11|	2.293	3	1	1
S1743	NEXIUM (esomeprazole magnesium)	USP, INN, JAN	e2	L1300-05	713.12	161973-10-0	Proton Pump	143	200.527	<1		http://www.selleckchem.com/products/Esomeprazole-magnesium(Nexium).html	Esomeprazole Magnesium is a <b>proton pump</b> inhibitor to reduce gastric acid secretion.	Transmembrane Transporters	C34H36MgN6O6S2	Magnesium salt	Nexium	[Mg++].COC1=CC2=C([N-]C(=N2)S(=O)CC2=C(C)C(OC)=C(C)C=N2)C=C1.COC1=CC2=C([N-]C(=N2)S(=O)CC2=C(C)C(OC)=C(C)C=N2)C=C1 |c:7,13,21,24,33,39,47,50,t:2,4,18,28,30,44|	6.1	10	0	10
S1744	Nicotinic Acid	USP, INN, BAN	f2	L1300-05	123.11	59-67-6	Vitamin	25	203.07	2	16.2456	http://www.selleckchem.com/products/Niacin(Nicotinic-acid).html	Nicotinic Acid is a water-soluble vitamin belonging to the vitamin B family.	Others	C6H5NO2	Free Base	Vitamin B3, Niacinamide, Nicotinic acid	OC(=O)C1=CC=CN=C1 |c:5,7,t:3|	0.309	2	0	1
S1747	Nimodipine	USAN, INN, BAN	g2	L1300-05	418.44	66085-59-4	Autophagy,Calcium Channel	84	200.746	<1		http://www.selleckchem.com/products/Nimodipine(Nimotop).html	Nimodipine(Nimotop) is a dihydropyridine derivative and an analogue of the calcium channel blocker nifedipine, with antihypertensive activity.Nimodipine decreases intracellular free Ca2+,Beclin-1 and autophagy.	Transmembrane Transporters	C21H26N2O7	Free Base	Nimotop	COCCOC(=O)C1=C(C)NC(C)=C(C1C1=CC=CC(=C1)[N+]([O-])=O)C(=O)OC(C)C |c:7,12,18,20,t:16|	2.361	5	1	10
S1748	Nisoldipine	USAN, INN, BAN	h2	L1300-05	388.41	63675-72-9	Calcium Channel	77	198.244	<1		http://www.selleckchem.com/products/Nisoldipine(Sular).html	Nisoldipine (Sular) is a calcium channel blocker belonging to the dihydropyridines class, specific for L-type Cav1.2 with IC50 of 10 nM.	Others	C20H24N2O6	Free Base	Zadipina	COC(=O)C1=C(C)NC(C)=C(C1C1=CC=CC=C1[N+]([O-])=O)C(=O)OCC(C)C |c:4,9,15,17,t:13|	2.958	4	1	8
S1754	Oxybutynin	INN, DCF, USAN	a3	L1300-05	357.49	5633-20-5	AChR	71	198.607	<1		http://www.selleckchem.com/products/Oxybutynin(Ditropan).html	Oxybutynin is a competitive antagonist of the M1, M2, and M3 subtypes of the <b>muscarinic acetylcholine receptor</b>, used to relieve urinary and bladder difficulties.	Neuronal Signaling	C22H31NO3	Free Base	Ditropan, Lyrinel XL, Oxytrol	CCN(CC)CC#CCOC(=O)C(O)(C1CCCCC1)C1=CC=CC=C1 |c:23,25,t:21|	4.646	2	0	10
S1756	Enoxacin	USP, INN, BAN	b3	L1300-05	320.32	74011-58-8	Topoisomerase	64	199.8	<1		http://www.selleckchem.com/products/Enoxacin(Penetrex).html	Enoxacin(Penetrex)is an oral broad-spectrum fluoroquinolone antibacterial agent used in the treatment of urinary tract infections and gonorrhea. Insomnia is a common adverse effect.	Others	C15H17FN4O3	Free Base	Almitil, Bactidan, Bactidron, Comprecin, Enoksetin, Enoxen, Enroxil, Enoxin, Enoxor, Flumark, Gyrami	CCN1C=C(C(O)=O)C(=O)C2=CC(F)=C(N=C12)N1CCNCC1 |c:13,t:3,10,15|	-1.483	3	1	3
S1759	Pitavastatin Calcium	USAN, JAN	c3	L1300-05	880.98	147526-32-7	HMG-CoA Reductase	51	57.8901	<1		http://www.selleckchem.com/products/Pitavastatin-calcium(Livalo).html	Pitavastatin calcium is a novel member of the medication class of statins.	Others	C50H46CaF2N2O8	Calcium salt	Livalo	[Ca++].O[C@H](C[C@H](O)C=CC1=C(C2=CC=C(F)C=C2)C2=CC=CC=C2N=C1C1CC1)CC([O-])=O.O[C@H](C[C@H](O)C=CC1=C(C2=CC=C(F)C=C2)C2=CC=CC=C2N=C1C1CC1)CC([O-])=O |r,c:7,14,19,21,24,41,48,53,55,58,t:9,11,17,43,45,51|	4.96	2	4	16
S1760	Rifapentine	INN, BAN, USAN	d3	L1300-05	877.03	61379-65-5	DNA/RNA Synthesis	100	114.021	<1		http://www.selleckchem.com/products/Rifapentine(Priftin).html	Rifapentine (Priftin) is an antibiotic compound used in the treatment of tuberculosis.	Others	C47H64N4O12	Free Base	Cyclopentylrifampicin	CO[C@H]1\C=C\O[C@@]2(C)OC3=C(C2=O)C2=C(O)C(\C=N\N4CCN(CC4)C4CCCC4)=C(NC(=O)C(C)=C\C=C\[C@H](C)[C@H](O)[C@@H](C)[C@@H](O)[C@@H](C)[C@H](OC(C)=O)[C@@H]1C)C(O)=C2C(O)=C3C |r,c:9,14,t:3,32,40|	4.664	8	6	6
S1761	Suprofen	FDA	e3	L1300-05	260.31	40828-46-4	COX	52	199.762	<1		http://www.selleckchem.com/products/Suprofen(Profenal).html	Suprofen(Profenal) is an NSAID.	Others	C14H12O3S	Free Base	Profenal, Topalgic, Suprol	CC(C(O)=O)C1=CC=C(C=C1)C(=O)C1=CC=CS1 |c:7,9,16,t:5,14|	3.314	2	0	4
S1762	Pyrazinamide	USP	f3	L1300-05	123.11	98-96-4	Antifection	25	203.07	12	97.4738	http://www.selleckchem.com/products/Pyrazinamide(Pyrazinoic-acid-amide).html	Pyrazinamide is an agent used to treat tuberculosis.	Others	C5H5N3O	Free Base	Pezetamid, Pyrafat, Zinamide, Tebrazid, Pyrafat	NC(=O)C1=NC=CN=C1 |c:5,7,t:3|	-1.041	3	1	1
S1763	Quetiapine Fumarate	EMA	g3	L1300-05	883.09	111974-72-2	Dopamine Receptor	36	40.7659	<1		http://www.selleckchem.com/products/Quetiapine-fumarate(Seroquel).html	Quetiapine fumarate(Seroquel) is an atypical antipsychotic used in the treatment of schizophrenia, bipolar I mania, bipolar II depression, bipolar I depression.	Neuronal Signaling	C46H54N6O8S2	Fumarate	ICI-204636, ZD 5077, ZM 204636, Seroquel XR	OC(=O)\C=C\C(O)=O.OCCOCCN1CCN(CC1)C1=NC2=CC=CC=C2SC2=C1C=CC=C2.OCCOCCN1CCN(CC1)C1=NC2=CC=CC=C2SC2=C1C=CC=C2 |c:24,26,30,33,35,54,56,60,63,65,t:20,22,50,52|	-0.718	6	2	14
S1764	Rifampin	FDA	h3	L1300-05	822.94	13292-46-1	DNA/RNA Synthesis	100	121.516	<1		http://www.selleckchem.com/products/Rifampin(Rifadin).html	Rifampin is a bactericidal antibiotic agent of the rifamycin group.	Others	C43H58N4O12	Free Base	Rifampicin	CO[C@H]1\C=C\O[C@@]2(C)OC3=C(C2=O)C2=C(O)C(\C=N\N4CCN(C)CC4)=C(NC(=O)C(C)=C\C=C\[C@H](C)[C@H](O)[C@@H](C)[C@@H](O)[C@@H](C)[C@H](OC(C)=O)[C@@H]1C)C(O)=C2C(O)=C3C |r,c:9,14,t:3,27,35|	3.262	8	6	5
S1768	Cefditoren Pivoxil	USAN, INN, BAN	a4	L1300-05	620.72	117467-28-4	Antifection	100	161.103	<1		http://www.selleckchem.com/products/Cefditoren-pivoxil.html	Cefditoren pivoxil is used to treat uncomplicated skin and skin structure infections, etc.	Others	C25H28N6O7S3	Free Base	Spectracef , Meiact	[H][C@]12SCC(\C=C/C3=C(C)N=CS3)=C(N1C(=O)[C@H]2NC(=O)C(=N/OC)\C1=CSC(N)=N1)C(=O)OCOC(=O)C(C)(C)C |r,c:7,10,13,32,t:28|	1.926	10	2	12
S1770	Sulfadiazine	FDA	b4	L1300-05	250.28	68-35-9	Antifection	50	199.776	<1		http://www.selleckchem.com/products/Sulfadiazine.html	Sulfadiazine is a sulfonamide antibiotic.	Others	C10H10N4O2S	Free Base	Adiazin, Adiazine, Debenal, Liquadiazine	NC1=CC=C(C=C1)S(=O)(=O)NC1=NC=CC=N1 |c:3,5,14,16,t:1,12|	0.313	4	2	3
S1771	Chlorprothixene	USAN, INN, BAN	c4	L1300-05	315.86	113-59-7	Dopamine Receptor	6	18.9958	<1		http://www.selleckchem.com/products/Chlorprothixene.html	Chlorprothixene has strong binding affinities to dopamine and histamine receptors, such as D1, D2, D3, D5, H1, 5-HT2, 5-HT6 and 5-HT7, with Ki of 18 nM, 2.96 nM, 4.56 nM, 9 nM, 3.75 nM, 9.4 nM, 3 nM and 5.6 nM, respectively.	Neuronal Signaling	C18H18ClNS	Free Base	Cloxan, Taractan, Truxal	CN(C)CC\C=C1\C2=CC=CC=C2SC2=C1C=C(Cl)C=C2 |c:9,11,15,21,t:7,18|	5.123	0	0	3
S1773	Oxytetracycline (Terramycin)	USAN, INN, BAN	d4	L1300-05	460.43	79-57-2	Antifection	92	199.813	<1		http://www.selleckchem.com/products/Oxytetracycline(Terramycin).html	Oxytetracycline(Terramycin) was the second of the broad-spectrum tetracycline group of antibiotics to be discovered.	Others	C22H24N2O9	Free Base	Terramycin, Liquamycin	[H][C@@]12[C@@H](O)[C@@]3([H])C(C(=O)[C@]1(O)C(=O)C(C(N)=O)=C(O)[C@H]2N(C)C)=C(O)C1=C(C=CC=C1O)[C@@]3(C)O |r,c:29,31,t:17,24,27|	-1.904	3	5	2
S1776	Toremifene Citrate	USP, INN, BAN	e4	L1300-05	598.08	89778-27-8	Estrogen/progestogen Receptor	100	167.202	<1		www.selleckchem.com/products/Toremifene-Citrate(Fareston).html	Toremifene Citrate is an oral selective estrogen receptor modulator (SERM) which helps oppose the actions of estrogen in the body.	Endocrinology & Hormones	C32H36ClNO8	Citrate	Fareston, Acapodene	OC(=O)CC(O)(CC(O)=O)C(O)=O.CN(C)CCOC1=CC=C(C=C1)C(=C(\CCCl)C1=CC=CC=C1)\C1=CC=CC=C1 |c:20,22,32,34,39,41,t:18,30,37|	1.945	4	0	14
S1777	Ethionamide	USP, INN, BAN, JAN	f4	L1300-05	166.24	536-33-4	Antifection	33	198.508	<1		http://www.selleckchem.com/products/Ethionamide.html	Ethionamide(2-ethylthioisonicotinamide) is an antibiotic used in the treatment of tuberculosis.	Others	C8H10N2S	Free Base	2-ethylthioisonicotinamide, Trecator SC, Amidazine	CCC1=NC=CC(=C1)C(N)=S |c:4,6,t:2|	1.498	1	1	2
S1778	Trifluridine	USP, INN, BAN	g4	L1300-05	296.2	70-00-8	DNA/RNA Synthesis	59	199.19	59	199.19	http://www.selleckchem.com/products/Trifluridine(Viroptic).html	Trifluridine (Viroptic) is an anti-herpesvirus antiviral agent used primarily on the eye.	Others	C10H11F3N2O5	Free Base	Viroptic, Trifluorothymidine	OC[C@H]1O[C@H](C[C@@H]1O)N1C=C(C(=O)NC1=O)C(F)(F)F |r,c:10|	-0.782	3	3	3
S1782	Azacitidine	USAN, INN	h4	L1300-05	244.2	320-67-2	DNA Methyltransferase	48	196.56	<1		http://www.selleckchem.com/products/Azacitidine(Vidaza).html	Azacitidine is a nucleoside analogue of cytidine that specifically inhibits DNA methylation by trapping DNA methyltransferases.	DNA Damage	C8H12N4O5	Free Base	5-azacytidine, Mylosar, Ladakamycin	NC1=NC(=O)N(C=N1)[C@@H]1O[C@H](CO)[C@@H](O)[C@H]1O |r,c:6,t:1|	-2.505	4	4	2
S1784	Vidarabine	USP, INN, BAN	a5	L1300-05	267.24	5536-17-4	DNA/RNA Synthesis	53	198.324	3	11.2259	http://www.selleckchem.com/products/Vidarabine(Vira-A).html	Vidarabine(Vira-A) is an antiviral drug which is active against herpes simplex and varicella zoster viruses.	Others	C10H13N5O4	Free Base	Vira-A	NC1=C2N=CN([C@@H]3O[C@H](CO)[C@@H](O)[C@@H]3O)C2=NC=N1 |r,c:1,3,17,19|	-1.881	4	4	2
S1787	Teniposide	USP, INN, BAN, JAN	b5	L1300-05	656.65	29767-20-2	Topoisomerase	40	60.9153	<1		http://www.selleckchem.com/products/Teniposide(Vumon).html	Teniposide(Vumon)is a chemotherapeutic medication mainly used in the treatment of childhood acute lymphocytic leukemia (ALL).	Others	C32H32O13S	Free Base	Vumon, VM-26, Vehem, NSC 122819	[H][C@@]12[C@H](COC1=O)[C@H](O[C@@H]1O[C@@H]3CO[C@H](O[C@H]3[C@H](O)[C@H]1O)C1=CC=CS1)C1=CC3=C(OCO3)C=C1[C@H]2C1=CC(OC)=C(O)C(OC)=C1 |r,c:26,38,52,t:24,30,32,43,47|	2.516	10	3	6
S1788	Stanozolol	USP	c5	L1300-05	328.49	10418-03-8	Others	66	200.919	<1		http://selleckchem.com/products/Stanozolol(Winstrol).html	Stanozolol(Winstrol, Winstrol Depot) is a synthetic anabolic steroid derived from testosterone.	Others	C21H32N2O	Free Base		[H][C@@]12CC[C@](C)(O)[C@@]1(C)CC[C@@]1([H])[C@@]2([H])CC[C@@]2([H])CC3=C(C[C@]12C)C=NN3 |r,c:22,29|	3.849	1	1	0
S1789	Tetrabenazine (Xenazine)	USP	d5	L1300-05	317.42	58-46-8	Dopamine Receptor	58	182.723	<1		http://selleckchem.com/products/Tetrabenazine(Nitoman).html	Tetrabenazine (Nitoman, Xenazine) is a compound for the symptomatic treatment of hyperkinetic movement disorder.	PI3K/Akt/mTOR	C19H27NO3	Free Base	N/A	COC1=CC2=C(C=C1OC)C1CC(=O)C(CC(C)C)CN1CC2 |c:4,6,t:2|	3.365	3	0	4
S1790	Rifaximin	USP, INN, BAN, JAN	e5	L1300-05	785.88	80621-81-4	DNA/RNA Synthesis	47	59.8056	<1		http://www.selleckchem.com/products/Rifaximin(Xifaxan).html	Rifaximin(Xifaxan), an orally administered, semi-synthetic, nonsystemic antibiotic derived from rifamycin SV with antibacterial activity.	Others	C43H51N3O11	Free Base	Rifacol, Fatroximin	CO[C@H]1\C=C\O[C@@]2(C)OC3=C(C2=O)C2=C(C(O)=C3C)C(O)=C(NC(=O)\C(C)=C/C=C/[C@H](C)[C@H](O)[C@@H](C)[C@@H](O)[C@@H](C)[C@H](OC(C)=O)[C@@H]1C)C1=C2N=C2C=C(C)C=CN12 |r,c:9,14,17,28,50,58,t:3,22,30,53,55|	4.805	8	5	3
S1792	Simvastatin	USP, INN, BAN, JAN	f5	L1300-05	418.57	79902-63-9	HMG-CoA Reductase	83	198.294	<1		http://www.selleckchem.com/products/Simvastatin(Zocor).html	Simvastatin is a competitive inhibitor of HMG-CoA reductase with Ki of 0.1-0.2 nM .	Others	C25H38O5	Free Base	Simlup, Simcard, Simvacor, Simvoget, Zorced	[H][C@@]1(CC[C@H]2[C@@H](C)C=CC3=C[C@H](C)C[C@H](OC(=O)C(C)(C)CC)[C@]23[H])C[C@@H](O)CC(=O)O1 |r,c:7,t:9|	4.634	4	1	7
S1793	Ramipril	EMA	g5	L1300-05	416.51	87333-19-5	RAAS	83	199.275	<1		http://www.selleckchem.com/products/Ramipril(Altace).html	Ramipril is an angiotensin-converting enzyme (ACE) inhibitor with IC50 of 5 nM.	Endocrinology & Hormones	C23H32N2O5	Free Base	Tritace	CCOC(=O)[C@H](CCC1=CC=CC=C1)N[C@@H](C)C(=O)N1[C@H]2CCC[C@H]2C[C@H]1C(O)=O |r,c:10,12,t:8|	0.308	4	1	10
S1794	Fenofibrate	USAN, INN, BAN, JAN	h5	L1300-05	360.83	49562-28-9	PPAR	72	199.54	<1		http://www.selleckchem.com/products/Fenofibrate(Tricor).html	Fenofibrate (Tricor, Trilipix) is a compound of the fibrate class and fibric acid derivative.	Others	C20H21ClO4	Free Base	Antara, Fenoglide, Fibricor, Lipofen, Lofibra, Triglide	CC(C)OC(=O)C(C)(C)OC1=CC=C(C=C1)C(=O)C1=CC=C(Cl)C=C1 |c:12,14,24,t:10,19,21|	5.111	4	0	7
S1799	Ranolazine	INN, BAN	a6	L1300-05	427.54	95635-55-5	Calcium Channel	86	201.151	<1		http://www.selleckchem.com/products/Ranolazine(Ranexa).html	Ranolazine(Ranexa) is an antianginal medication.	Others	C24H33N3O4	Free Base	Ranexa	COC1=CC=CC=C1OCC(O)CN1CCN(CC(=O)NC2=C(C)C=CC=C2C)CC1 |c:4,6,22,25,27,t:2|	2.991	3	2	9
S1801	Ranitidine Hydrochloride	USAN	b6	L1300-05	350.86	66357-59-3	Histamine Receptor	70	199.51	70	199.51	http://www.selleckchem.com/products/Ranitidine-hydrochloride(Zantac).html	Ranitidine is a histamine H2-receptor antagonist with IC50 of 3.3 ± 1.4 μM.	Neuronal Signaling	C13H23ClN4O3S	Hydrochloride	Azantac	Cl.CN\C(NCCSCC1=CC=C(CN(C)C)O1)=C/[N+]([O-])=O |t:8,10|	1.421	1	2	10
S1802	AICAR (Acadesine)	INN,BAN,DCF,USAN	c6	L1300-05	258.23	2627-69-2	AMPK	51	197.498	<1		http://www.selleckchem.com/products/Acadesine.html	Acadesine results in accumulation of ZMP, which mimics the stimulating effect of AMP on AMPK and AMPK kinase. Phase 3.	PI3K/Akt/mTOR	C9H14N4O5	Free Base	AICAR, AICA-riboside	NC(=O)C1=C(N)N(C=N1)[C@@H]1O[C@H](CO)[C@@H](O)[C@H]1O |r,c:3,7|	-2.913	3	5	3
S1805	Acetylcholine Chloride	USP, INN, BAN	d6	L1300-05	181.66	60-31-1	AChR	36	198.172	36	198.172	http://www.selleckchem.com/products/Acetylcholine-chloride.html	The chemical compound acetylcholine (ACh) is a neurotransmitter in both the peripheral nervous system (PNS) and central nervous system (CNS) in many organisms including humans.	Neuronal Signaling	C7H16ClNO2	Chloride	N/A	[Cl-].CC(=O)OCC[N+](C)(C)C	-3.869	2	0	4
S1806	Acipimox	INN,BAN,DCF,DCIT	e6	L1300-05	154.12	51037-30-0	Others	31	201.142	<1		http://www.selleckchem.com/products/Acipimox.html	Acipimox is a niacin derivative used as a hypolipidemic agent.	Others	C6H6N2O3	Free Base	K-9321, Olbemox, Olbetam	CC1=CN=C(C=[N+]1[O-])C(O)=O |c:3,5,t:1|	-0.975	2	0	1
S1807	Aciclovir	INN,BAN,DCF,DCIT,JAN,Ph.Eur	f6	L1300-05	225.2	59277-89-3	Antifection	45	199.822	<1		http://www.selleckchem.com/products/Acyclovir(Aciclovir).html	Acyclovir is a synthetic nucleoside analogue active against herpesviruses.	Others	C8H11N5O3	Free Base	Aciclovir, Acycloguanosine, Zovirax	NC1=NC2=C(N=CN2COCCO)C(=O)N1 |c:5,t:1,3|	-1.423	4	3	4
S1808	Nifedipine	USAN, INN, BAN	g6	L1300-05	346.33	21829-25-4	Calcium Channel	69	199.232	<1		http://www.selleckchem.com/products/Nifedipine(Adalat).html	Nifedipine(Adalat), a potent vasodilator agent with calcium antagonistic action.	Others	C17H18N2O6	Free Base	Anifed, Afeditab CR, Nifediac, Nifedical, Procardia	COC(=O)C1=C(C)NC(C)=C(C1C1=C(C=CC=C1)[N+]([O-])=O)C(=O)OC |c:4,9,15,17,t:13|	1.766	4	1	6
S1811	Amiloride HCl	USAN, INN, BAN	h6	L1300-05	266.09	2016-88-8	Sodium Channel,Calcium Channel	53	199.181	6	22.5488	http://www.selleckchem.com/products/Amiloride-hydrochloride(Midamor).html	Amiloride hydrochloride(Midamor), a pyrazine compound inhibiting sodium reabsorption through sodium channels in renal epithelial cells.	Others	C6H9Cl2N7O	Hydrochloride	Midamor, Colectril, Amipramizide, Guanamprazine hydrochloride	Cl.NC(=N)NC(=O)C1=NC(Cl)=C(N)N=C1N |c:12,t:6,9|	-0.366	3	4	2
S1813	Amlodipine Besylate	EMA	a7	L1300-05	567.05	111470-99-6	Calcium Channel	113	199.277	<1		selleckchem.com/products/Amlodipine-besylate(Norvasc).html	Amlodipine (Norvasc) is a long-acting calcium channel blocker with an IC50 of 1.9 nM.	Transmembrane Transporters	C26H31ClN2O8S	Besylate	Istin	OS(=O)(=O)C1=CC=CC=C1.CCOC(=O)C1=C(COCCN)NC(C)=C(C1C1=C(Cl)C=CC=C1)C(=O)OC |c:6,8,15,24,28,31,33,t:4|	2.739	5	2	11
S1816	Chlorpheniramine Maleate	FDA	b7	L1300-05	390.86	113-92-8	Histamine Receptor	78	199.56	78	199.56	http://www.selleckchem.com/products/Chlorpheniramine-maleate.html	Chlorpheniramine (Chlorpheniramine maleate, Chlorphenamine) is an histamine H1 receptor antagonist with IC50 of 12 nM.	Neuronal Signaling	C20H23ClN2O4	Maleate	Piriton	OC(=O)\C=C/C(O)=O.CN(C)CCC(C1=CC=C(Cl)C=C1)C1=NC=CC=C1 |c:18,23,25,t:13,15,21|	0.7	3	0	7
S1823	Fenoprofen Calcium	FDA	c7	L1300-05	522.6	34597-40-5	Immunology & Inflammation related	105	200.918	<1		http://www.selleckchem.com/products/fenoprofen-calcium.html	Fenoprofen calcium is a nonsteroidal, anti-inflammatory antiarthritic agent.	Others	C30H26CaO6	Calcium salt	Nalfon	[Ca++].CC(C([O-])=O)C1=CC(OC2=CC=CC=C2)=CC=C1.CC(C([O-])=O)C1=CC(OC2=CC=CC=C2)=CC=C1 |c:11,13,15,17,30,32,34,36,t:5,9,24,28|	4.086	2	0	8
S1825	Erdosteine	INN, BAN, DCF	d7	L1300-05	249.31	84611-23-4	Others	50	200.554	<1		http://www.selleckchem.com/products/erdosteine.html	Erdosteine is a mucolytic which is used in treatment of excessive viscous mucus.	Others	C8H11NO4S2	Free Base	N/A	OC(=O)CSCC(=O)NC1CCSC1=O	-0.382	3	1	5
S1827	Betaxolol HCl	USP, INN, BAN, JAN	e7	L1300-05	343.89	63659-19-8	Adrenergic Receptor	69	200.646	69	200.646	http://www.selleckchem.com/products/betaxolol-hydrochloride-betoptic.html	Betaxolol is a β1 adrenergic receptor blocker with IC50 of 6 μM.	Neuronal Signaling	C18H30ClNO3	Hydrochloride	Lokren ,Kerlone	Cl.CC(C)NCC(O)COC1=CC=C(CCOCC2CC2)C=C1 |c:21,t:9,11|	2.959	2	2	11
S1828	Proparacaine HCl	USP, INN, BAN, JAN	f7	L1300-05	330.85	5875-06-9	Sodium Channel	12	36.2702	66	199.486	http://www.selleckchem.com/products/proparacaine-hcl.html	Proparacaine HCl is a voltage-gated sodium channels antagonist with ED50 of 3.4 mM.	Transmembrane Transporters	C16H27ClN2O3	Hydrochloride	N/A	Cl.CCCOC1=C(N)C=C(C=C1)C(=O)OCCN(CC)CC |c:4,7,9|	3.013	3	1	10
S1829	Pranlukast	INN, BAN	g7	L1300-05	481.5	103177-37-3	Immunology & Inflammation related	11	22.8453	<1		http://www.selleckchem.com/products/pranlukast.html	Pranlukast is a selective cysteinyl leukotriene receptor antagonist.	Others	C27H23N5O4	Free Base	N/A	O=C(NC1=CC2=C(C=C1)C(=O)C=C(O2)C1=NN=NN1)C1=CC=C(OCCCCC2=CC=CC=C2)C=C1 |c:5,7,12,18,33,35,38,t:3,16,22,24,31|	4.232	7	2	9
S1830	Oxfendazole	INN, BAN, CSP, Ph.Fr., USAN, USP	h7	L1300-05	315.35	53716-50-0	Antifection	10	31.7108	<1		http://www.selleckchem.com/products/oxfendazole.html	Oxfendazole is the sulfoxide form of fenbendazole which is a broad spectrum benzimidazole anthelmintic.	Others	C15H13N3O3S	Free Base	N/A	COC(=O)NC1=NC2=C(N1)C=C(C=C2)S(=O)C1=CC=CC=C1 |c:7,11,13,20,22,t:5,18|	2.657	4	2	4
S1831	Carvedilol	FDA	a8	L1300-05	406.47	72956-09-3	Adrenergic Receptor	81	199.277	<1		http://www.selleckchem.com/products/carvedilol.html	Carvedilol is a non-selective beta blocker/alpha-1 blocker with an IC50 of 3.8 μM for inhibition of LDL oxidation.	Neuronal Signaling	C24H26N2O4	Free Base	Coreg, Dilatrend	COC1=CC=CC=C1OCCNCC(O)COC1=C2C(NC3=C2C=CC=C3)=CC=C1 |c:4,6,22,25,27,29,31,t:2,18|	4.014	3	3	10
S1832	Atracurium Besylate	FDA	b8	L1300-05	1243.48	64228-81-5	AChR	100	80.4195	33	26.5384	http://www.selleckchem.com/products/atracurium-besylate.html	Atracurium Besylate is a neuromuscular blocking agent with ED95 of 0.2 mg/kg.	Others	C65H82N2O18S2	Dibesylate	N/A	[O-]S(=O)(=O)C1=CC=CC=C1.[O-]S(=O)(=O)C1=CC=CC=C1.COC1=CC=C(CC2C3=CC(OC)=C(OC)C=C3CC[N+]2(C)CCC(=O)OCCCCCOC(=O)CC[N+]2(C)CCC3=CC(OC)=C(OC)C=C3C2CC2=CC=C(OC)C(OC)=C2)C=C1OC |c:6,8,16,18,36,71,85,88,t:4,14,22,24,28,32,63,67,77,79|	3.646	12	0	28
S1833	Butoconazole nitrate	FDA	c8	L1300-05	474.79	64872-77-1	Antifection	95	200.088	<1		http://www.selleckchem.com/products/butoconazole-nitrate.html	Butoconazole nitrate is an anti-fungal agent for IL-2, TNFα, IFN and GM-CSF with IC50 of 7.2 μg/mL, 14.4 μg/mL, 7.36 μg/mL and 7.6 μg/mL, respectively.	Others	C19H18Cl3N3O3S	Nitrate	N/A	O[N+]([O-])=O.ClC1=CC=C(CCC(CN2C=CN=C2)SC2=C(Cl)C=CC=C2Cl)C=C1 |c:13,15,19,22,24,28,t:4,6|	5.238	1	0	7
s1835	Azithromycin	INN, BAN, DCF, USAN, USP	d8	L1300-05	748.98	83905-01-5	Autophagy	100	133.515	<1		http://www.selleckchem.com/products/azithromycin-zithromax.h	Azithromycin is an antibiotic for inhibition of parasite growth with IC50 of 8.4 μM.	Ubiquitin	C38H72N2O12	Free Base	CP-62993, XZ-450	[H][C@@]1(C[C@@](C)(OC)[C@@H](O)[C@H](C)O1)O[C@H]1[C@H](C)[C@@H](O[C@@]2([H])O[C@H](C)C[C@@H]([C@H]2O)N(C)C)C(C)(O)C[C@@H](C)CN(C)[C@H](C)[C@@H](O)[C@](C)(O)[C@@H](CC)OC(=O)[C@@H]1C |r|	2.078	7	3	7
S1836	Albendazole Oxide	INN,BAN	e8	L1300-05	281.33	54029-12-8	Microtubule Associated	11	39.1	<1		http://www.selleckchem.com/products/albendazole-oxide-ricobendazole.html	Albendazole Oxide is a tubulin polymerization or assembly inhibitor.	Others	C12H15N3O3S	Free Base	N/A	CCCS(=O)C1=CC2=C(C=C1)N=C(NC(=O)OC)N2 |c:7,9,t:5,12|	1.953	4	2	5
S1837	Flubendazole	INN, BAN, DCF, USAN	f8	L1300-05	313.28	31430-15-6	Autophagy		10			http://selleckchem.com/products/flubendazole-flutelmium.html	Flubendazole is an autophagy inducer by targeting Atg4B, used to treat internal parasite and worm infection.	Autophagy	C16H12FN3O3	Free Base	N/A	COC(=O)NC1=NC2=C(N1)C=C(C=C2)C(=O)C1=CC=C(F)C=C1 |c:7,11,13,23,t:5,18,20|	3.26	4	2	4
S1839	Chloroxine	USP, INN, BAN	g8	L1300-05	214.05	773-76-2	Antifection	43	200.888	<1		http://www.selleckchem.com/products/Chloroxine.html	Chloroxine is a synthetic antibacterial compound that is effective in the treatment of dandruff and seborrheic dermatitis when incorporated in a shampoo.	Others	C9H5Cl2NO	Free Base	Capitrol	OC1=C(Cl)C=C(Cl)C2=C1N=CC=C2 |c:1,7,10,12,t:4|	3.103	1	1	0
S1840	Lomustine	USP	h8	L1300-05	233.7	13010-47-4	DNA/RNA Synthesis	46	196.834	<1		http://www.selleckchem.com/products/Lomustine(CeeNU).html	Lomustine inhibits cancer cells by damaging the DNA and stops cells from dividing.	Others	C9H16ClN3O2	Free Base	CCNU	ClCCN(N=O)C(=O)NC1CCCCC1	2.394	2	1	4
S1843	Chenodeoxycholic Acid	INN, BAN, ChP, DCF, JAN, Ph.Eur.	a9	L1300-05	392.57	474-25-9	FXR	79	201.238	<1		http://www.selleckchem.com/products/Chenodeoxycholic-acid.html	Chenodeoxycholic acid is a naturally occurring human bile acid.	Others	C24H40O4	Free Base	Chenodiol, Chenodesoxycholic acid, Chenocholic acid	[H][C@@]1(CC[C@@]2([H])[C@]3([H])[C@H](O)C[C@]4([H])C[C@H](O)CC[C@]4(C)[C@@]3([H])CC[C@]12C)[C@H](C)CCC(O)=O |r|	4.014	1	2	4
S1845	Cimetidine	USP, INN, BAN	b9	L1300-05	252.34	51481-61-9	Histamine Receptor	51	202.108	<1		http://www.selleckchem.com/products/Cimetidine(Tagamet).html	Cimetidine(Tagamet), a histamine congener, competitively inhibits histamine binding to histamine H2 receptors.	Neuronal Signaling	C10H16N6S	Free Base	Tagamet, SKF-92334, Tratul, Tametin, Dyspamet, Acinil	CN\C(NCCSCC1=C(C)NC=N1)=N/C#N |c:8,12|	0.007	2	3	7
S1847	Clemastine Fumarate	FDA	c9	L1300-05	459.96	14976-57-9	Histamine Receptor	35	76.0936	<1		http://www.selleckchem.com/products/Clemastine-Fumarate.html	Clemastine Fumarate (Clemastine) is a selective histamine H1 receptor antagonist with IC50 of 3 nM.	Neuronal Signaling	C25H30ClNO5	Fumarate	Tavist, Agasten	OC(=O)\C=C\C(O)=O.CN1CCC[C@@H]1CCO[C@](C)(C1=CC=CC=C1)C1=CC=C(Cl)C=C1 |r,c:21,23,31,t:19,26,28|	1.81	3	0	8
S1848	Curcumin	ARTG	d9	L1300-05	368.38	458-37-7	NF-κB,Histone Acetyltransferase,Nrf2	74	200.88	<1		http://www.selleckchem.com/products/Curcumin.html	Curcumin is the principal curcuminoid of the popular Indian spice turmeric, which is a member of the ginger family (Zingiberaceae).	Others	C21H20O6	Free Base	Diferuloylmethane, Natural Yellow 3, C.I. 75300	COC1=CC(\C=C\C(O)=C\C(=O)\C=C\C2=CC(OC)=C(O)C=C2)=CC=C1O |c:21,23,25,t:2,14,18|	3.573	3	3	7
S1854	Bifonazole	INN, BAN, DCF, JAN, JP, USAN	e9	L1300-05	310.39	60628-96-8	Antifection	62	199.749	<1		http://www.selleckchem.com/products/bifonazole.html	Bifonazole is an antifungal agent and a prostatic aromatase activity inhibitor with IC50 of 1.6 μM.	Others	C22H18N2	Free Base	N/A	C1=CN(C=N1)C(C1=CC=CC=C1)C1=CC=C(C=C1)C1=CC=CC=C1 |c:0,3,9,11,16,18,23,25,t:7,14,21|	4.637	1	0	4
S1855	Pefloxacin Mesylate	INN	f9	L1300-05	429.46	70458-95-6	Antifection	14	32.5991	67	156.01	http://www.selleckchem.com/products/pefloxacin-mesylate.html	Pefloxacin mesylate is a synthetic chemotherapeutic agent and an antibacterial agent with IC50 of 6.7 nM.	Others	C18H24FN3O6S	Mesylate	N/A	CS(O)(=O)=O.CCN1C=C(C(O)=O)C(=O)C2=CC(F)=C(C=C12)N1CCN(C)CC1 |c:17,t:7,14,19|	-1.618	2	0	3
S1856	Metoprolol Tartrate	FDA	g9	L1300-05	684.81	392-17-7	Adrenergic Receptor	100	146.026	100	146.026	http://www.selleckchem.com/products/metoprolol-tartrate.html	Metoprolol tartrate is a cardioselective β-adrenergic receptor blocker with IC50 of 42 ng/mL.	Neuronal Signaling	C34H56N2O12	Tartrate	N/A	O[C@H]([C@@H](O)C(O)=O)C(O)=O.COCCC1=CC=C(OCC(O)CNC(C)C)C=C1.COCCC1=CC=C(OCC(O)CNC(C)C)C=C1 |r,c:26,45,t:13,15,32,34|	-3.559	6	6	21
S1859	Diethylstilbestrol	USP	h9	L1300-05	268.35	56-53-1	Estrogen/progestogen Receptor	54	201.23	<1		http://www.selleckchem.com/products/Diethylstilbestrol(Stilbestrol).html	Diethylstilbestrol, a synthetic nonsteroidal estrogen used in the treatment of menopausal and postmenopausal disorders.	Others	C18H20O2	Free Base	diethylstilboestrol, DES, Stilbestrol, Agostilben	CC\C(C1=CC=C(O)C=C1)=C(\CC)C1=CC=C(O)C=C1 |c:8,19,t:3,5,14,16|	5.137	0	2	4
S1865	Diltiazem HCl	USP, INN, BAN, JAN	a10	L1300-05	450.98	33286-22-5	Calcium Channel	90	199.565	90	199.565	http://www.selleckchem.com/products/Diltiazem-HCl(Tiazac).html	Diltiazem HCl (Tiazac) is a benzothiazepine derivative with vasodilating action due to its antagonism of the actions of the calcium ion in membrane functions.	Others	C22H27ClN2O4S	Hydrochloride	Cardizem	Cl.COC1=CC=C(C=C1)[C@@H]1SC2=C(C=CC=C2)N(CCN(C)C)C(=O)[C@@H]1OC(C)=O |r,c:4,6,13,15,t:2,11|	3.475	4	0	7
S1866	Diphenhydramine HCl	USP, INN, BAN, JAN	b10	L1300-05	291.82	147-24-0	Histamine Receptor	58	198.753	58	198.753	http://www.selleckchem.com/products/Diphenhydramine-hydrochloride(Benadryl).html	Diphenhydramine HCl (Benadryl), a histamine H1 antagonist used as an antiemetic, antitussive, for dermatoses and pruritus, for hypersensitivity reactions, as a hypnotic, an antiparkinson, and as an ingredient in common cold preparations.	Others	C17H22ClNO	Hydrochloride	Dimedrol	Cl.CN(C)CCOC(C1=CC=CC=C1)C1=CC=CC=C1 |c:9,11,16,18,t:7,14|	3.766	1	0	6
S1869	Dapoxetine HCl	(Dapoxetine),INN, BAN	c10	L1300-05	341.87	129938-20-1	5-HT Receptor	68	198.906	68	198.906	http://www.selleckchem.com/products/Dapoxetine-hydrochloride(Priligy).html	Dapoxetine hydrochloride is a short-acting novel selective serotonin reuptake inhibitor.	Neuronal Signaling	C21H24ClNO	Hydrochloride	Priligy, LY-210448 hydrochloride	Cl.CN(C)[C@@H](CCOC1=C2C=CC=CC2=CC=C1)C1=CC=CC=C1 |r,c:7,9,11,14,16,21,23,t:19|	4.917	1	0	6
S1876	Valaciclovir HCl	EMA	d10	L1300-05	360.8	124832-27-5	Antifection	14	38.8027	72	199.557	http://www.selleckchem.com/products/valaciclovir-hcl.html	Valaciclovir hydrochloride is an antiviral drug used in the management of herpes simplex, herpes zoster, and herpes B.	Others	C13H21ClN6O4	Hydrochloride	N/A	Cl.CC(C)[C@H](N)C(=O)OCCOCN1C=NC2=C1N=C(N)NC2=O |r,c:13,15,t:18|	-0.296	6	3	8
S1878	Ganciclovir	FDA	e10	L1300-05	255.23	82410-32-0	Antifection	50	195.902	<1		http://www.selleckchem.com/products/ganciclovir.html	Ganciclovir is an antiviral drug for feline herpesvirus type-1 with IC50 of 5.2 μM.	Others	C9H13N5O4	Free Base	Cytovene	NC1=NC2=C(N=CN2COC(CO)CO)C(=O)N1 |c:5,t:1,3|	-1.934	4	4	5
S1880	Roxatidine Acetate HCl	INN	f10	L1300-05	384.9	93793-83-0	Histamine Receptor	77	200.052	77	200.052	http://www.selleckchem.com/products/roxatidine-acetate-hcl.html	Roxatidine Acetate HCl is a specific and competitive histamin H2-receptor antagonist, with IC50 of 3.2 μM, inhibits gastric acid secretion and ulcer formation.	Neuronal Signaling	C19H29ClN2O4	Hydrochloride	N/A	Cl.CC(=O)OCC(=O)NCCCOC1=CC=CC(CN2CCCCC2)=C1 |c:14,24,t:12|	2.148	4	1	10
S1881	Protionamide	INN, BAN, ChP, DCF, DCIT, FEUM, Ph.Int.	g10	L1300-05	180.27	14222-60-7	Antifection	36	199.7	<1		http://www.selleckchem.com/products/protionamide-prothionamide.html	Protionamide is a drug used in the treatment of tuberculosis.	Others	C9H12N2S	Free Base	N/A	CCCC1=NC=CC(=C1)C(N)=S |c:5,7,t:3|	1.954	1	1	3
S1883	Idoxuridine	USAN, INN	h10	L1300-05	354.1	54-42-2	Antifection	35	98.8421	<1		http://www.selleckchem.com/products/idoxuridine.html	Idoxuridine is an antiviral agent for feline herpesvirus type-1 with IC50 of 4.3 µM.	Others	C9H11IN2O5	Free Base	N/A	OC[C@H]1O[C@H](C[C@@H]1O)N1C=C(I)C(=O)NC1=O |r,t:10|	-1.402	3	3	2
S1884	Sparfloxacin	USP, INN, BAN	a11	L1300-05	392.4	110871-86-8	Antifection	9	22.9358	<1		http://www.selleckchem.com/products/sparfloxacin.html	Sparfloxacin is a fluoroquinolone antibiotic, shows broad and potent antibacterial activity.	Others	C19H22F2N4O3	Free Base	N/A	C[C@H]1CN(C[C@@H](C)N1)C1=C(F)C2=C(C(=O)C(=CN2C2CC2)C(O)=O)C(N)=C1F |r,c:9,16,28,t:12|	-1.056	2	2	3
S1885	Felodipine	USP, INN, BAN, JAN	b11	L1300-05	384.25	72509-76-3	Calcium Channel	77	200.39	<1		http://www.selleckchem.com/products/Felodipine(Plendil).html	Felodipine is a selective L-type Ca2+ channel blocker with IC50 of 0.15 nM.	Transmembrane Transporters	C18H19Cl2NO4	Free Base	Renedil, Feloday	CCOC(=O)C1=C(C)NC(C)=C(C1C1=CC=CC(Cl)=C1Cl)C(=O)OC |c:5,10,16,19,t:14|	3.549	4	1	6
S1888	Deflazacort	MHRA	c11	L1300-05	441.52	14484-47-0	Glucocorticoid Receptor	88	199.311	<1		http://www.selleckchem.com/products/Deflazacor.html	Deflazacort(Calcort) is a glucocorticoid used as an anti-inflammatory and immunosuppressant.	Others	C25H31NO6	Free Base	Cortax, Decortil, Deflanil	[H][C@@]12C[C@@]3([H])[C@]4([H])CCC5=CC(=O)C=C[C@]5(C)[C@@]4([H])[C@@H](O)C[C@]3(C)[C@@]1(N=C(C)O2)C(=O)COC(C)=O |r,c:13,t:9,29|	1.67	6	1	4
S1890	Nizatidine	FDA	d11	L1300-05	331.46	76963-41-2	Histamine Receptor	66	199.119	28	84.4747	http://www.selleckchem.com/products/Nizatidine(Axid).html	Nizatidine is a histamine H2 receptor antagonist with IC50 of 6.7 nM for AChE.	Neuronal Signaling	C12H21N5O2S2	Free Base	Axid	CN\C(NCCSCC1=CSC(CN(C)C)=N1)=C\[N+]([O-])=O |c:15,t:8|	0.643	1	2	10
S1891	Carbidopa	FDA	e11	L1300-05	226.23	28860-95-9	Decarboxylase	4	17.6811	<1		http://www.selleckchem.com/products/Carbidopa.html	Carbidopa is an aromatic-L-amino-acid decarboxylase inhibitor with an IC50 of 29 ± 2 μM.	Others	C10H14N2O4	Free Base	Lodosyn	C[C@@](CC1=CC(O)=C(O)C=C1)(NN)C(O)=O |r,c:9,t:3,6|	0.364	1	4	4
S1894	Valsartan	INN, BAN, DCF, JAN, USAN	f11	L1300-05	435.52	137862-53-4	RAAS	87	199.761	<1		http://www.selleckchem.com/products/Valsartan(Diovan).html	Valsartan (Diovan) is an angiotensin II receptor antagonist with IC50 of ranging from 39.5 to 116 μM	Endocrinology & Hormones	C24H29N5O3	Free Base	N/A	[H][C@@](C(C)C)(N(CC1=CC=C(C=C1)C1=CC=CC=C1C1=NNN=N1)C(=O)CCCC)C(O)=O |r,c:9,11,16,18,24,t:7,14,21|	4.538	5	1	10
S1895	Dipyridamole	USP, INN, BAN	g11	L1300-05	504.63	58-32-2	PDE	101	200.147	<1		http://www.selleckchem.com/products/Dipyridamole(Permole,-Persantine).html	Dipyridamole (Persantine) is a phosphodiesterase inhibitor that blocks uptake and metabolism of adenosine by erythrocytes and vascular endothelial cells.	Others	C24H40N8O4	Free Base	Permole	OCCN(CCO)C1=NC2=C(N=C(N=C2N2CCCCC2)N(CCO)CCO)C(=N1)N1CCCCC1 |c:11,13,30,t:7,9|	2.483	4	4	12
S1896	Hydroxyurea	USAN, INN, BAN	h11	L1300-05	76.05	127-07-1	DNA/RNA Synthesis	15	197.239	15	197.239	http://www.selleckchem.com/products/Hydroxyurea(Cytodrox).html	Hydroxyurea is an antineoplastic agent that inhibits DNA synthesis through the inhibition of ribonucleoside diphosphate reductase.	Others	CH4N2O2	Free Base	Hydrea, Biosupressin	NC(=O)NO	-1.03	1	2	0
S1897	Potassium Iodide	FDA	a1	L1300-06	166	7681-11-0	Others	33	198.795	33	198.795	http://www.selleckchem.com/products/Potassium-iodide.html	Potassium iodide is used to treat overactive thyroid and to protect the thyroid gland from the effects of radiation from inhaled or swallowed radioactive iodine.	Others	IK	Inorganic salt	N/A	[K+].[I-]	-3.113	0	0	0
S1898	Tropisetron HCl	INN, BAN, DCF, DCIT	b1	L1300-06	320.81	105826-92-4	5-HT Receptor	35	109.099	46	143.387	http://www.selleckchem.com/products/Tropisetron-hydrochloride.html	Tropisetron is a selective 5-HT3 receptor antagonist and α7-nicotinic receptor agonist with an IC50 of 70.1 ± 0.9 nM for 5-HT3 receptor.	Neuronal Signaling	C17H21ClN2O2	Hydrochloride	Navoban	Cl.[H][C@]12CC[C@]([H])(CC(C1)OC(=O)C1C=NC3=CC=CC=C13)N2C |r,c:14,18,t:16,20|	2.366	3	0	3
S1899	Nicotinamide (Vitamin B3)	USP, INN, BAN	c1	L1300-06	122.12	98-92-0	Sirtuin	24	196.528	24	196.528	http://www.selleckchem.com/products/Nicotinamide(Niacinamide).html	Nicotinamide (Vitamin B3) is a water-soluble vitamin and is part of the vitamin B group.	Others	C6H6N2O	Free Base	Niacinamide, Nicotinic acid amide	NC(=O)C1=CC=CN=C1 |c:5,7,t:3|	-0.319	2	1	1
S1902	Vitamin B12	Health Canda	d1	L1300-06	1355.37	68-19-9	Vitamin	75	55.3354	6	4.42684	http://www.selleckchem.com/products/Vitamin-B12.html	Vitamin B12 is a water soluble vitamin with a key role in the normal functioning of the brain and nervous system, and for the formation of blood.	Others	C63H88CoN14O14P	Free Base	Cobalamin, vitamin B-12, Cyanocobalamin	[Co++]C#N.[H][C@]12N=C(\C(C)=C3/N=C(/C=C4\N=C(\C(C)=C5/[N-][C@]1(C)[C@@](C)(CC(N)=O)[C@@H]5CCC(N)=O)[C@@](C)(CC(N)=O)[C@@H]4CCC(N)=O)C(C)(C)[C@@H]3CCC(N)=O)[C@](C)(CCC(=O)NC[C@@H](C)OP([O-])(=O)O[C@@H]1[C@@H](CO)O[C@@H]([C@@H]1O)N1C=NC3=C1C=C(C)C(C)=C3)[C@H]2CC(N)=O |r,c:7,11,16,83,85,92,t:4,9,13,88|	-1.129	14	9	26
S1903	Diclofenac Sodium	USP	e1	L1300-06	318.13	15307-79-6	COX	64	201.176	14	44.0072	http://www.selleckchem.com/products/Diclofenac-sodium.html	Diclofenac Sodium is a non-selective COX inhibitor with IC50 of 60 and 220 nM for ovine COX-1 and -2, respectively.	Neuronal Signaling	C14H10Cl2NNaO2	Sodium Salt	Voltaren, Solaraze, Ecofenac	[Na+].[O-]C(=O)CC1=C(NC2=C(Cl)C=CC=C2Cl)C=CC=C1 |c:4,7,10,12,16,18|	2.899	0	1	4
S1904	Avobenzone	USAN, INN, BAN	f1	L1300-06	310.39	70356-09-1	Others	62	199.749	<1		http://www.selleckchem.com/products/Avobenzone(Parsol-1789).html	Avobenzone is an oil soluble ingredient used in sunscreen products to absorb the full spectrum of UVA rays and a dibenzoylmethane derivative.	Others	C20H22O3	Free Base	Eusolex 9020, Escalol 517, Parsol 1789	COC1=CC=C(C=C1)C(=O)CC(=O)C1=CC=C(C=C1)C(C)(C)C |c:4,6,16,18,t:2,14|	4.538	3	0	6
S1905	Amlodipine	USP	g1	L1300-06	408.88	88150-42-9	Calcium Channel	82	200.548	<1		http://www.selleckchem.com/products/Amlodipine(Norvasc).html	Amlodipine(Norvasc) is a long-acting calcium channel blocker with an IC50 of 1.9 nM.	Transmembrane Transporters	C20H25ClN2O5	Free Base	Istin, Norvasc, Caduet	CCOC(=O)C1=C(COCCN)NC(C)=C(C1C1=C(Cl)C=CC=C1)C(=O)OC |c:5,14,18,21,23|	1.576	5	2	10
S1907	Metronidazole	USAN, INN, BAN	h1	L1300-06	171.15	443-48-1	DNA/RNA Synthesis	34	198.656	<1		http://www.selleckchem.com/products/Metronidazole(Flagyl).html	Metronidazole(Flagyl)is a nitroimidazole antibiotic medication used particularly for anaerobic bacteria and protozoa.	Others	C6H9N3O3	Free Base	Nidagyl, Mepagyl, Anagiardil, Bayer 5360, NSC 50364, NSC69587	CC1=NC=C(N1CCO)[N+]([O-])=O |c:3,t:1|	-0.337	1	1	3
S1908	Flutamide	USP, INN, BAN	a2	L1300-06	276.21	13311-84-7	Androgen Receptor	55	199.124	<1		http://www.selleckchem.com/products/Flutamide(Eulexin).html	Flutamide is an antiandrogen drug, with its active metablolite binding at androgen receptor with Ki values of 55 nM, and primarily used to treat prostate cancer. Phase 4.	Endocrinology & Hormones	C11H11F3N2O3	Free Base	Flutamin, Drogenil	CC(C)C(=O)NC1=CC(=C(C=C1)[N+]([O-])=O)C(F)(F)F |c:8,10,t:6|	2.916	1	1	4
S1909	Fluvastatin Sodium	USP, INN, BAN, JAN	b2	L1300-06	433.45	93957-55-2	HMG-CoA Reductase	87	200.715	1	2.30707	http://www.selleckchem.com/products/Fluvastatin-Sodium(Lescol).htm	Fluvastatin Sodium inhibits HMG-CoA reductase activity with IC50 of 8 nM.	Metabolism	C24H25FNNaO4	Sodium	Vastin	[Na+].CC(C)N1C(\C=C\[C@@H](O)C[C@@H](O)CC([O-])=O)=C(C2=C1C=CC=C2)C1=CC=C(F)C=C1 |r,c:15,17,20,22,30,t:25,27|	2.77	0	2	8
S1910	Tioconazole	FDA	c2	L1300-06	387.71	65899-73-2	Antifection	78	201.181	<1		http://www.selleckchem.com/products/tioconazole.html	Tioconazole is an antifungal medication with an average IC50 of 1.7 μM.	Others	C16H13Cl3N2OS	Free Base	N/A	ClC1=C(COC(CN2C=CN=C2)C2=CC=C(Cl)C=C2Cl)C=CS1 |c:1,8,10,18,22,t:13,15|	4.437	2	0	6
S1913	Tropicamide	FDA	d2	L1300-06	284.35	1508-75-4	AChR	57	200.457	<1		http://www.selleckchem.com/products/tropicamide.html	Tropicamide is an anticholinergic and a muscarinic receptor subtype M4-preferring antagonist with IC50 of 8.0 nM.	Neuronal Signaling	C17H20N2O2	Free Base	N/A	CCN(CC1=CC=NC=C1)C(=O)C(CO)C1=CC=CC=C1 |c:6,8,18,20,t:4,16|	1.432	2	1	6
S1914	Pregnenolone	INN, BAN, DCF, DCIT, JAN	e2	L1300-06	316.48	145-13-1	Estrogen/progestogen Receptor	22	69.5147	<1		http://www.selleckchem.com/products/pregnenolone.html	Pregnenolone is an endogenous steroid hormone for inhibition of M1 receptor- and M3 receptor-mediated currents with IC50 of 11.4 µM and 6.0 µM, respectively.	Endocrinology & Hormones	C21H32O2	Free Base	N/A	[H][C@@]12CC[C@H](C(C)=O)[C@@]1(C)CC[C@@]1([H])[C@@]2([H])CC=C2C[C@@H](O)CC[C@]12C |r,t:19|	3.624	1	1	1
S1915	Sulfamethoxazole	FDA	f2	L1300-06	253.28	723-46-6	Antifection	51	201.358	<1		http://www.selleckchem.com/products/Sulfamethoxazole.html	Sulfamethoxazole is a sulfonamide bacteriostatic antibiotic with an IC50 of 2.7 μM.	Others	C10H11N3O3S	Free Base	Gantanol	CC1=CC(NS(=O)(=O)C2=CC=C(N)C=C2)=NO1 |c:13,15,t:1,8,10|	0.709	4	2	3
S1916	Sulfisoxazole	FDA	g2	L1300-06	267.3	127-69-5	Antifection	53	198.279	<1		http://www.selleckchem.com/products/Sulfisoxazole.html	Sulfisoxazole is a sulfonamide antibacterial with an oxazole substituent.	Others	C11H13N3O3S	Free Base	Sulfafurazole, Gantrisin Pediatric	CC1=NOC(NS(=O)(=O)C2=CC=C(N)C=C2)=C1C |c:14,16,t:1,9,11|	0.918	4	2	3
S1917	Crystal Violet	USP, JAN	h2	L1300-06	407.98	548-62-9	Others	82	200.99	14	34.3154	http://www.selleckchem.com/products/Crystal-violet.html	Crystal violet is a triarylmethane dye.	Others	C25H30ClN3	quaternary-N chloride salt	Gentian violet, Hexamethyl pararosaniline chloride	[Cl-].CN(C)C1=CC=C(C=C1)C(C1=CC=C(C=C1)N(C)C)=C1C=CC(C=C1)=[N+](C)C |c:5,7,13,15,22,25,t:3,11|	2.25	0	0	4
S1920	Haloperidol	INN,BAN,BPC,ChP,CSP,DCF,FEUM,IP,JAN,JP Ph. Eur.,Ph. Hg.,Ph. Int.,RS,USAN ,USP,YP	a3	L1300-06	375.86	52-86-8	Dopamine Receptor	75	199.542	<1		http://www.selleckchem.com/products/Haloperidol(Haldol).html	Haloperidol (Haldol) is an antipsychotic and butyrophenone.	Others	C21H23ClFNO2	Free Base	Aloperidin, Bioperidolo, Brotopon, Dozic, Duraperidol, Einalon S	OC1(CCN(CCCC(=O)C2=CC=C(F)C=C2)CC1)C1=CC=C(Cl)C=C1 |c:15,26,t:10,12,21,23|	3.887	1	0	6
S1921	Phenindione	USAN, INN, BAN	b3	L1300-06	222.24	83-12-5	Vitamin	44	197.984	<1		http://www.selleckchem.com/products/Phenindione(Rectadione).html	Phenindione is an anticoagulant which functions as a Vitamin K antagonist.	Others	C15H10O2	Free Base	Dindevan, Rectadione	O=C1C(C(=O)C2=CC=CC=C12)C1=CC=CC=C1 |c:7,15,17,t:5,9,13|	2.819	2	0	1
S1928	Alibendol	INN,DCF	c3	L1300-06	251.28	26750-81-2	Others	50	198.981	<1		http://www.selleckchem.com/products/alibendol.html	Alibendol is an antispasmodic,choleretic, and cholekinetic.	Others	C13H17NO4	Free Base	N/A	COC1=CC(CC=C)=CC(C(=O)NCCO)=C1O |c:7,15,t:2|	1.248	2	3	6
S1929	Irsogladine	INN	d3	L1300-06	256.09	57381-26-7	AChR,PDE		10			http://www.selleckchem.com/products/Irsogladine-maleate.html	Irsogladine is an anti-gastric ulcer agent that facilitates gap-junctional intercellular communication through M1 muscarininc acetylcholine receptor binding.	Metabolism	C9H7Cl2N5	Free Base	N/A	NC1=NC(=NC(N)=N1)C1=C(Cl)C=CC(Cl)=C1 |c:3,6,9,12,15,t:1|	2.443	3	2	1
S1933	Triamcinolone	USP, INN, BAN, JAN	e3	L1300-06	394.43	124-94-7	Glucocorticoid Receptor	79	200.289	<1		http://www.selleckchem.com/products/Triamcinolone(Aristocort).html	Triamcinolone is a glucocorticoid given, as the free alcohol or in esterified form, orally, intramuscularly, by local injection, by inhalation, or applied topically in the management of various disorders in which corticosteroids are indicated.	Others	C21H27FO6	Free Base	Kenacort, Tri-Nasal, Triaderm, Azmacort, Trilone, Volon A, Tristoject, Fougera, Tricortone	[H][C@@]12C[C@@H](O)[C@](O)(C(=O)CO)[C@@]1(C)C[C@H](O)[C@@]1(F)[C@@]2([H])CCC2=CC(=O)C=C[C@]12C |r,c:28,t:24|	0.422	2	3	2
S1934	Nystatin (Fungicidin)	USP	f3	L1300-06	926.09	1400-61-9	Others	19	20.5164	<1		http://www.selleckchem.com/products/Nystatin(Mycostatin).htm	Nystatin (Mycostatin) is a polyene antifungal agent to which many molds and yeasts are sensitive, including Candida spp.	Others	C47H75NO17	Free Base	N/A	[H][C@]12C[C@@H](O[C@@]3([H])O[C@@H](C)[C@H](O)[C@@H](N)[C@H]3O)\C=C\C=C\C=C\C=C\CC\C=C\C=C\[C@H](C)[C@@H](O)[C@@H](C)[C@H](C)OC(=O)C[C@H](O)C[C@H](O)C[C@H](O)CC[C@@H](O)[C@H](O)C[C@](O)(C[C@H](O)[C@H]1C(O)=O)O2 |r,t:17,19,21,23,27,29|	-2.173	6	10	3
S1937	Isoniazid	FDA	g3	L1300-06	137.14	54-85-3	Antifection	27	196.879	27	196.879	http://www.selleckchem.com/products/Isoniazid(Tubizid).html	Isoniazid is a prodrug and must be activated by bacterial catalase.	Others	C6H7N3O	Free Base	Tubizid, Laniazid, Nydrazid, Isonicotinylhydrazine	NNC(=O)C1=CC=NC=C1 |c:6,8,t:4|	-0.811	2	2	1
S1940	Levofloxacin	INN, BAN, DCF, JAN, USAN	h3	L1300-06	361.37	100986-85-4	Topoisomerase	24	66.4139	11	30.4397	http://www.selleckchem.com/products/Levofloxacin(Levaquin).html	Levofloxacin is a synthetic fluoroquinolone (fluoroquinolones) antibacterial agent.	Others	C18H20FN3O4	Free Base	Levaquin, Tavanic	[H][C@]1(C)COC2=C(N3CCN(C)CC3)C(F)=CC3=C2N1C=C(C(O)=O)C3=O |r,c:5,16,18,t:23|	-1.374	3	0	2
S1941	Enalapril Maleate	(Enalapril), INN, BAN, DCF, DCIT, IP, USP	a4	L1300-06	492.52	76095-16-4	RAAS	99	201.007	<1		http://www.selleckchem.com/products/Enalapril-maleate(Vasotec).html	Enalapril Maleate, the active metabolite of enalapril, competes with angiotensin I for binding at the angiotensin-converting enzyme, blocking the conversion of angiotensin I to angiotensin II.	Endocrinology & Hormones	C24H32N2O9	Maleate	Glioten, Renitec	OC(=O)\C=C/C(O)=O.CCOC(=O)[C@H](CCC1=CC=CC=C1)N[C@@H](C)C(=O)N1CCC[C@H]1C(O)=O |r,c:17,19,t:15|	-0.502	6	1	12
S1949	Menadione	FDA	b4	L1300-06	172.18	58-27-5	DNA/RNA Synthesis,phosphatase	34	197.468	<1		http://www.selleckchem.com/products/Menadione.html	Menadione, a synthetic naphthoquinone without the isoprenoid side chain and biological activity, but can be converted to active vitamin K2, menaquinone, after alkylation in vivo.	Others	C11H8O2	Free Base	Vitamin K3	CC1=CC(=O)C2=CC=CC=C2C1=O |c:7,9,t:1,5|	2.204	2	0	0
S1952	Methoxsalen	EMA	c4	L1300-06	216.19	298-81-7	P450 (e.g. CYP17)	43	198.899	<1		http://www.selleckchem.com/products/Methoxsalen(Oxsoralen).html	Methoxsalen (Oxsoralen) a naturally occurring furocoumarin compound found in several species of plants, including Psoralea corylifolia, is an agent used to treat psoriasis, eczema, vitiligo and some cutaneous Lymphomas in conjunction with exposing the skin to sunlight.	Others	C12H8O4	Free Base	Xanthotoxin, Metoxaleno, Dltasoralen, Meladinine, Uvadex	COC1=C2OC=CC2=CC2=C1OC(=O)C=C2 |c:2,5,8,10,16|	2.187	4	0	1
S1956	Miconazole Nitrate	FDA	d4	L1300-06	479.14	22832-87-7	Antifection	96	200.359	<1		http://www.selleckchem.com/products/Miconazole-nitrate.html	Miconazole is an imidazole antifungal agent that is used topically and by intravenous infusion.	Others	C18H15Cl4N3O4	Nitrate	Fungisdin, Albistat, Andergin, Daktacort	O[N+]([O-])=O.ClC1=CC=C(COC(CN2C=CN=C2)C2=CC=C(Cl)C=C2Cl)C(Cl)=C1 |c:13,15,23,28,t:4,6,18,20|	4.387	2	0	6
S1957	Sulfamethizole	USP	e4	L1300-06	270.33	144-82-1	Antifection	54	199.756	<1		http://www.selleckchem.com/products/Sulfamethizole(Proklar).html	Sulfamethizole(Proklar) is a sulfathiazole antibacterial agent.	Others	C9H10N4O2S2	Free Base	Proklar	CC1=NN=C(NS(=O)(=O)C2=CC=C(N)C=C2)S1 |c:14,t:1,3,9,11|	0.305	4	2	3
S1958	Sulbactam	USP, INN, BAN	f4	L1300-06	233.24	68373-14-8	Antifection	47	201.509	47	201.509	http://www.selleckchem.com/products/sulbactam.html	Sulbactam is a beta-lactamase inhibitor with an average IC50 of 0.8 μM.	Others	C8H11NO5S	Free Base	N/A	[H][C@@]12CC(=O)N1[C@@]([H])(C(O)=O)C(C)(C)S2(=O)=O |r|	-0.671	4	0	1
S1959	Tolfenamic Acid	INN, JAN	g4	L1300-06	261.7	13710-19-5	COX	52	198.701	<1		http://www.selleckchem.com/products/tolfenamic-acid.html	Tolfenamic acid is a COX-2 inhibitor with IC50 of 0.2 μM.	Neuronal Signaling	C14H12ClNO2	Free Base	N/A	CC1=C(Cl)C=CC=C1NC1=C(C=CC=C1)C(O)=O |c:1,4,6,12,14,t:10|	4.16	1	1	3
S1960	Pranoprofen	INN, DCF, JAN	h4	L1300-06	255.27	52549-17-4	COX	51	199.788	<1		http://www.selleckchem.com/products/pranoprofen.html	Pranoprofen is a PGE2 inhibitor with IC50 of 7.5 μM.	Others	C15H13NO3	Free Base	N/A	CC(C(O)=O)C1=CC2=C(OC3=NC=CC=C3C2)C=C1 |c:12,14,19,t:5,7,10|	3.05	3	0	2
S1962	Sulphadimethoxine	INN	a5	L1300-06	310.33	122-11-2	Antifection	62	199.787	<1		http://www.selleckchem.com/products/sulphadimethoxine.html	Sulphadimethoxine is a non-reducing glucuronide.	Others	C12H14N4O4S	Free Base	Di-Methox, Albon	COC1=CC(NS(=O)(=O)C2=CC=C(N)C=C2)=NC(OC)=N1 |c:14,16,20,t:2,9,11|	1.358	6	2	5
S1964	Rimantadine	INN, DCF	b5	L1300-06	179.3	13392-28-4	Antifection	33	184.049	33	184.049	http://www.selleckchem.com/products/rimantadine-flumadine.html	Rimantadine (Flumadine) is an anti-influenza virus drug for T. brucei with IC50 of 7 μM.	Others	C12H21N	Free Base	N/A	CC(N)C12CC3CC(CC(C3)C1)C2	2.204	0	1	1
S1965	Primidone	USP, INN, BAN	c5	L1300-06	218.25	125-33-7	Sodium Channel	44	201.604	<1		http://www.selleckchem.com/products/Primidone(Mysoline).html	Primidone(Mysoline) is an anticonvulsant of the pyrimidinedione class.	Others	C12H14N2O2	Free Base	Mysoline, Neurosyn, Mylepsin	CCC1(C(=O)NCNC1=O)C1=CC=CC=C1 |c:13,15,t:11|	0.931	2	2	2
S1969	Nefiracetam	INN	d5	L1300-06	246.3	77191-36-7	GABA Receptor	49	198.944	5	20.3004	http://www.selleckchem.com/products/Nefiracetam(Translon).html	Nefiracetam is a GABAergic, cholinergic, and monoaminergic neuronal systems enhancer for Ro 5-4864-induced convulsions. Phase 2.	Neuronal Signaling	C14H18N2O2	Free Base	DM 9384, Translon, DZL-221	CC1=CC=CC(C)=C1NC(=O)CN1CCCC1=O |c:3,6,t:1|	1.443	2	1	3
S1971	Nicorandil	INN, BAN, DCF, JAN, USAN	e5	L1300-06	211.17	65141-46-0	Potassium Channel	42	198.892	17	80.5039	http://www.selleckchem.com/products/Nicorandil(Ikorel).html	Nicorandil is potassium channel activator.	Transmembrane Transporters	C8H9N3O4	Free Base	Ikorel, Dancor, Nikoran, Aprior, Nitorubin, Sigmart	[O-][N+](=O)OCCNC(=O)C1=CC=CN=C1 |c:11,13,t:9|	1.758	3	1	5
S1972	Tamoxifen Citrate	USP, INN, BAN	f5	L1300-06	563.64	54965-24-1	Autophagy,Estrogen/progestogen Receptor	100	177.418	<1		http://www.selleckchem.com/products/Tamoxifen-Citrate(Nolvadex).html	Tamoxifen Citrate is an antagonist of the estrogen receptor by competitive inhibition of estrogen binding.	Endocrinology & Hormones	C32H37NO8	Citrate	Istubal	OC(=O)CC(O)(CC(O)=O)C(O)=O.CC\C(C1=CC=CC=C1)=C(/C1=CC=CC=C1)C1=CC=C(OCCN(C)C)C=C1 |c:17,19,25,27,40,t:15,23,30,32|	1.966	4	0	13
S1974	Meglumine	USAN	g5	L1300-06	195.21	6284-40-8	Others	39	199.785	39	199.785	http://www.selleckchem.com/products/meglumine.html	Meglumine is an amino sugar derived from sorbitol for THP-1 cells with IC50 of 22 μg/mL.	Others	C7H17NO5	Free Base	N/A	CNC[C@H](O)[C@@H](O)[C@H](O)[C@H](O)CO |r|	-2.798	0	6	6
S1975	Aripiprazole	INN, BAN, JAN, USAN	h5	L1300-06	448.39	129722-12-9	5-HT Receptor	90	200.718	<1		http://www.selleckchem.com/products/aripiprazole-abilify.html	Aripiprazole is a human 5-HT1A receptor partial agonist with a Ki of 4.2 nM.	Neuronal Signaling	C23H27Cl2N3O2	Free Base	N/A	ClC1=CC=CC(N2CCN(CCCCOC3=CC=C4CCC(=O)NC4=C3)CC2)=C1Cl |c:3,25,30,t:1,15,17|	4.998	2	1	7
S1977	Sarafloxacin HCl	USP	a6	L1300-06	421.83	91296-87-6	Antifection		10			http://selleckchem.com/products/sarafloxacin-hydrochloride.html	Sarafloxacin HCl is a hydrochloride salt form of sarafloxacin which is a quinolone antibiotic drug with IC50 of 0.96 μg/L.	Others	C20H18ClF2N3O3	Hydrochloride	N/A	Cl.OC(=O)C1=CN(C2=CC=C(F)C=C2)C2=C(C=C(F)C(=C2)N2CCNCC2)C1=O |c:11,19,t:3,6,8,14,16|
S1978	Methscopolamine	USP	b6	L1300-06	398.29	155-41-9	AChR	79	198.348	67	168.219	http://www.selleckchem.com/products/Methscopolamine-bromide(Pamine).html	Methscopolamine (Pamine) is a muscarinic acetylcholine receptor blocker.	Neuronal Signaling	C18H24BrNO4	quaternary-N bromide salt	N/A	[Br-].[H][C@]12O[C@@]1([H])[C@]1([H])C[C@@H](C[C@@]2([H])[N+]1(C)C)OC(=O)[C@H](CO)C1=CC=CC=C1 |r,c:26,28,t:24|	-2.949	3	1	5
S1979	Amiodarone HCl	(Amiodarone), INN,BAN,ChP, DCF, DCIT, FEUM, Ph.Eur., USAN	c6	L1300-06	681.77	19774-82-4	Autophagy,Potassium Channel	23	33.7357	<1		http://www.selleckchem.com/products/amiodarone-hcl.html	Amiodarone HCl is an antiarrhythmic drug for inhibition of ATP-sensitive potassium channel with IC50 of 19.1 μM.	Transmembrane Transporters	C25H30ClI2NO3	Hydrochloride	N/A	Cl.CCCCC1=C(C(=O)C2=CC(I)=C(OCCN(CC)CC)C(I)=C2)C2=C(O1)C=CC=C2 |c:4,22,25,29,31,t:8,11|	7.62	3	0	11
S1986	Meclizine 2HCl	USP, INN, BAN, JAN	d6	L1300-06	463.87	1104-22-9	Histamine Receptor		10			http://selleckchem.com/products/meclizine-dihydrochloride.html	Meclizine is a histamine H1 receptor antagonist used to treat nausea and motion sickness, has anti-histamine, anti-muscarinic and anti-oxidative phosphorylation properties, also an agonist ligand for mCAR (constitutive androstane receptor) and an inverse agonist for hCAR.	Neuronal Signaling	C25H29Cl3N2	Dihydrochloride	N/A	Cl.Cl.CC1=CC(CN2CCN(CC2)C(C2=CC=CC=C2)C2=CC=C(Cl)C=C2)=CC=C1 |c:15,17,25,27,29,t:1,13,20,22|
S1987	Mometasone furoate	FDA	e6	L1300-06	521.43	83919-23-7	Glucocorticoid Receptor	6	11.5068	<1		http://www.selleckchem.com/products/mometasone-furoate.html	Mometasone furoate is a glucocorticosteroid used topically to reduce inflammation of the skin or in the airways.	Others	C27H30Cl2O6	Furoate	N/A	[H][C@@]12C[C@@H](C)[C@](OC(=O)C3=CC=CO3)(C(=O)CCl)[C@@]1(C)C[C@H](O)[C@@]1(Cl)[C@@]2([H])CCC2=CC(=O)C=C[C@]12C |r,c:11,36,t:9,32|	4.616	5	1	5
S1988	Propylthiouracil	FDA	f6	L1300-06	170.23	51-52-5	Others	34	199.73	<1		http://www.selleckchem.com/products/Propylthiouracil.html	Propylthiouracil is a thyroperoxidase and 5'-deiodinase inhibitor.	Others	C7H10N2OS	Free Base	6-n-Propylthiouracil	CCCC1=CC(=O)NC(=S)N1 |t:3|	1.575	1	2	2
S1992	Fluticasone propionate	USP, INN, BAN, JAN	g6	L1300-06	500.57	80474-14-2	Glucocorticoid Receptor	100	199.772	<1		http://www.selleckchem.com/products/fluticasone-propionate-Flonase-Veramyst.html	Fluticasone propionate (Flonase, Veramyst) is a synthetic corticosteroid which is derived from fluticasone used to treat asthma and allergic rhinitis (hay fever).	Others	C25H31F3O5S	Free Base	N/A	[H][C@@]12C[C@@H](C)[C@](OC(=O)CC)(C(=O)SCF)[C@@]1(C)C[C@H](O)[C@@]1(F)[C@@]2([H])C[C@H](F)C2=CC(=O)C=C[C@]12C |r,c:34,t:30|	4.086	4	1	6
S1994	Lacidipine	INN, BAN, DCF, USAN	h6	L1300-06	455.54	103890-78-4	Calcium Channel	91	199.763	<1		http://www.selleckchem.com/products/lacidipine-lacipil-motens.html	Lacidipine (Lacipil, Motens) is a L-type calcium channel blocker.	Transmembrane Transporters	C26H33NO6	Free Base	Lacipil, Motens	CCOC(=O)C1=C(C)NC(C)=C(C1C1=C(\C=C\C(=O)OC(C)(C)C)C=CC=C1)C(=O)OCC |c:5,10,14,25,27|	3.824	6	1	11
S2001	Elvitegravir (GS-9137, JTK-303)	USP, INN, BAN, JAN	a7	L1300-06	447.88	697761-98-1	Integrase	90	200.947	<1		http://www.selleckchem.com/products/Elvitegravir.html	Elvitegravir (EVG, JTK-303/GS-9137) is an HIV integrase inhibitor for HIV-1 IIIB, HIV-2 EHO and HIV-2 ROD with IC50 of 0.7 nM, 2.8 nM and 1.4 nM, respectively.	Microbiology	C23H23ClFNO5	Free Base	N/A	COC1=CC2=C(C=C1CC1=C(F)C(Cl)=CC=C1)C(=O)C(=CN2[C@H](CO)C(C)C)C(O)=O |r,c:4,6,10,14,16,21,t:2|	4.665	3	1	7
S2003	Maraviroc	FDA	b7	L1300-06	513.67	376348-65-1	CCR	100	194.678	<1		http://www.selleckchem.com/products/Maraviroc.html	Maraviroc is a CCR5 antagonist for MIP-1α, MIP-1β and RANTES with IC50 of 3.3 nM, 7.2 nM and 5.2 nM, respectively.	Microbiology	C29H41F2N5O	Free Base	UK-427857, Celsentri	CC(C)C1=NN=C(C)N1C1CC2CCC(C1)N2CC[C@H](NC(=O)C1CCC(F)(F)CC1)C1=CC=CC=C1 |r,c:37,39,t:3,5,35|	3.921	3	1	8
S2005	Raltegravir (MK-0518)	INN, BAN, USAN	c7	L1300-06	444.42	518048-05-0	Integrase	88	198.011	<1		http://www.selleckchem.com/products/Raltegravir-(MK-0518).html	Raltegravir (MK-0518) is a potent integrase (IN) inhibitor for WT and S217Q PFV IN with IC50 of 90 nM and 40 nM, respectively.	Microbiology	C20H21FN6O5	Free Base	Isentress	CN1C(=O)C(O)=C(N=C1C(C)(C)NC(=O)C1=NN=C(C)O1)C(=O)NCC1=CC=C(F)C=C1 |c:5,7,32,t:16,18,27,29|	-0.291	7	3	6
S2006	Pyrimethamine	USP	d7	L1300-06	248.71	58-14-0	DHFR	10	40.2075	<1		http://www.selleckchem.com/products/Pyrimethamine.html	Pyrimethamine is a dihydrofolate reductase(DHFR) inhibitor with an IC50 of 15.4 nM.	Metabolism	C12H13ClN4	Free Base	Daraprim	CCC1=NC(N)=NC(N)=C1C1=CC=C(Cl)C=C1 |c:5,8,16,t:2,11,13|	2.75	2	2	2
S2007	Sulindac	USP, INN, BAN, JAN	e7	L1300-06	356.41	38194-50-2	COX	71	199.209	<1		http://www.selleckchem.com/products/Sulindac(Clinoril).html	Sulindac (Clinoril) is a non-steroidal anti-inflammatory agent of the arylalkanoic acid class.	Others	C20H17FO3S	Free Base	Clinoril, Aflodac, Sulreuma	CC1=C(CC(O)=O)C2=C(C=CC(F)=C2)C\1=C/C1=CC=C(C=C1)S(C)=O |c:1,9,12,20,22,t:7,18|	3.639	2	0	4
S2011	Pramipexole 2HCl Monohydrate	EMA	f7	L1300-06	302.26	191217-81-9	Dopamine Receptor	41	135.645	60	198.505	http://www.selleckchem.com/products/Pramipexole-dihydrochloride-monohydrate.html	Pramipexole is a partial/full D2S, D2L, D3, D4, receptor agonist with a Ki of 3.9, 2.2, 0.5, 5.1 nM.	Neuronal Signaling	C10H21Cl2N3OS	Dihydrochloride monohydrate	Mirapex	O.Cl.Cl.CCCN[C@H]1CCC2=C(C1)SC(N)=N2 |r,c:7,13|	1.94	1	2	3
S2016	Mirtazapine	USAN, INN, BAN	g7	L1300-06	265.35	85650-52-8	5-HT Receptor	53	199.736	<1		http://www.selleckchem.com/products/mirtazapine-remeron-avanza.html	Mirtazapine is a potent tetracyclic antidepressant.	Others	C17H19N3	Free Base	N/A	CN1CCN2C(C1)C1=C(CC3=C2N=CC=C3)C=CC=C1 |c:8,11,14,16,19,21|	3.094	1	0	0
S2017	Benidipine HCl	INN	h7	L1300-06	542.02	91599-74-5	Calcium Channel	8	14.7596	<1		http://www.selleckchem.com/products/benidipine-hydrochloride.html	Benidipine HCl is a hydrochloride salt form of benidipine which is a dihydropyridine calcium channel blocker.	Transmembrane Transporters	C28H32ClN3O6	Hydrochloride	N/A	Cl.COC(=O)C1=C(C)NC(C)=C([C@@H]1C1=CC(=CC=C1)[N+]([O-])=O)C(=O)O[C@@H]1CCCN(CC2=CC=CC=C2)C1 |r,c:4,9,15,17,34,36,t:13,32|	4.36	4	1	9
S2020	Formoterol Hemifumarate	INN	a8	L1300-06	402.4	43229-80-7	Adrenergic Receptor	80	198.807	<1		http://www.selleckchem.com/products/formoterol-hemifumarate.html	Formoterol hemifumarate is a potent, selective and long-acting β2-adrenoceptor agonist to β2 and β1 receptors with pKd of 8.12 and 5.58, respectively.	Neuronal Signaling	C42H52N4O12	Hemifumarate	N/A	OC(=O)\C=C\C(O)=O.COC1=CC=C(C[C@H](C)NC[C@@H](O)C2=CC=C(O)C(NC=O)=C2)C=C1.COC1=CC=C(C[C@H](C)NC[C@@H](O)C2=CC=C(O)C(NC=O)=C2)C=C1 |r,c:28,31,54,57,t:9,11,20,22,35,37,46,48|	-1.526	6	8	18
S2021	Chlormezanone	USAN, INN, BAN	b8	L1300-06	273.74	80-77-3	Others	55	200.921	<1		http://www.selleckchem.com/products/Chlormezanone(Trancopal).html	Chlormezanone(Trancopal)，a non-benzodiazepine that is used in the management of anxiety. It has been suggested for use in the treatment of muscle spasm.	Others	C11H12ClNO3S	Free Base	Trancopal	CN1C(C2=CC=C(Cl)C=C2)S(=O)(=O)CCC1=O |c:8,t:3,5|	1.559	3	0	1
S2024	Ketotifen Fumarate	USAN, INN, BAN	c8	L1300-06	425.5	34580-14-8	Histamine Receptor	8	18.8014	<1		http://www.selleckchem.com/products/ketotifen-fumarate-zaditor.html	Ketotifen fumarate (Zaditor) is a fumaric acid salt of ketotifen which is a H1-antihistamine and mast cell stabilizer.	Neuronal Signaling	C23H23NO5S	Fumarate	N/A	OC(=O)\C=C\C(O)=O.CN1CCC(CC1)=C1C2=C(SC=C2)C(=O)CC2=C1C=CC=C2 |c:19,25,28,30,t:16|	0.772	3	0	2
S2025	Urapidil HCl	INN	d8	L1300-06	423.94	64887-14-5	5-HT Receptor	24	56.6118	85	200.5	http://www.selleckchem.com/products/urapidil-hydrochloride.html	Urapidil hydrochloride is a hydrochloride salt form of urapidil which is α1-adrenoceptor antagonist and 5-HT1A receptor agonist with pIC50 of 6.13 and 6.4 respectively.	Neuronal Signaling	C20H30ClN5O3	Hydrochloride	N/A	Cl.COC1=CC=CC=C1N1CCN(CCCNC2=CC(=O)N(C)C(=O)N2C)CC1 |c:4,6,t:2,17|	1.808	3	1	7
S2028	Diclazuril	INN, BAN, USAN	e8	L1300-06	407.64	101831-37-2	Antifection	16	39.2503	<1		http://www.selleckchem.com/products/diclazuril.html	Diclazuril is an anti-coccidial drug.	Others	C17H9Cl3N4O2	Free Base	N/A	ClC1=CC=C(C=C1)C(C#N)C1=C(Cl)C=C(C=C1Cl)N1N=CC(=O)NC1=O |c:3,5,11,14,16,21,t:1|	4.191	3	1	3
S2029	Uridine	USAN	f8	L1300-06	244.2	58-96-8	DNA/RNA Synthesis	49	200.655	49	200.655	http://www.selleckchem.com/products/uridine.html	Uridine is a nucleoside, contains a uracil attached to a ribose ring via a β-N1-glycosidic bond.	DNA Damage	C9H12N2O6	Free Base	N/A	OC[C@H]1O[C@H]([C@H](O)[C@@H]1O)N1C=CC(=O)NC1=O |r,c:11|	-2.451	3	4	2
S2030	Flunarizine 2HCl	(Flunarizine), INN, BAN, ChP, DCF	g8	L1300-06	477.42	30484-77-6	Calcium Channel	5	10.473	<1		http://www.selleckchem.com/products/flunarizine-dihydrochloride.html	Flunarizine dihydrochloride is a dihydrochloride salt form which is a calcium channel blocker with a Ki of 68 nM.	Transmembrane Transporters	C26H28Cl2F2N2	2HCl	N/A	Cl.Cl.FC1=CC=C(C=C1)C(N1CCN(C\C=C\C2=CC=CC=C2)CC1)C1=CC=C(F)C=C1 |c:3,5,18,20,31,t:1,16,26,28|	6.699	0	0	6
S2031	Fenticonazole Nitrate	(Fenticonazole), INN, BAN, DCF, Ph.Eur.	h8	L1300-06	518.41	73151-29-8	Antifection	104	200.613	<1		http://www.selleckchem.com/products/fenticonazole-nitrate.html	Fenticonazole nitrate is an azole antifungal agent.	Others	C24H21Cl2N3O4S	Nitrate	N/A	O[N+]([O-])=O.ClC1=CC=C(C(CN2C=CN=C2)OCC2=CC=C(SC3=CC=CC=C3)C=C2)C(Cl)=C1 |c:11,13,25,27,30,34,t:4,6,18,20,23|	5.176	2	0	8
S2032	Rebamipide	INN, JAN	a9	L1300-06	370.79	90098-04-7	Others	74	199.574	<1		http://www.selleckchem.com/products/rebamipide.html	Rebamipide is a cholecystokinin type 1 (CCK1) receptor inhibitor for inhibiting [125I]BH-CCK-8S with IC50 of 37.7 μM.	Others	C19H15ClN2O4	Free Base	N/A	OC(=O)C(CC1=CC(=O)NC2=C1C=CC=C2)NC(=O)C1=CC=C(Cl)C=C1 |c:10,13,15,26,t:5,21,23|	2.606	3	2	5
S2035	Epalrestat	INN,BAN	b9	L1300-06	319.4	82159-09-9	Others		10			http://www.selleckchem.com/products/epalrestat.html	Epalrestat is an aldose reductase inhibitor with IC50 of 72 nM.	Others	C15H13NO3S2	Free Base	N/A	CC(\C=C1/SC(=S)N(CC(O)=O)C1=O)=C/C1=CC=CC=C1 |c:18,20,t:16|	3.442	2	0	4
S2036	Aspartame	INN, BAN, DCF, DCIT, IP, NF, Ph.Eur., USAN	c9	L1300-06	294.3	22839-47-0	Others	33	112.13	4	13.5916	http://www.selleckchem.com/products/aspartame.html	Aspartame is an artificial, non-saccharide sweetener used as a sugar substitute in some foods and beverages.	Others	C14H18N2O5	Free Base	Nutrasweet	COC(=O)[C@H](CC1=CC=CC=C1)NC(=O)[C@@H](N)CC(O)=O |r,c:8,10,t:6|	-2.455	4	2	8
S2037	Candesartan Cilexetil	EMA	d9	L1300-06	610.66	145040-37-5	RAAS	122	199.784	<1		http://www.selleckchem.com/products/Candesartan-cilexetil-Atacand.html	Candesartan Cilexetil is a specific nonpeptide Ang II receptor (ATR) antagonist and the prodrug of candesartan which is an ATR antagonist with an IC50 of 15 μg/kg	Endocrinology & Hormones	C33H34N6O6	Free Base	Atacand, Amias, Blopress, Ratacand, TCV 116, TCY 116	CCOC1=NC2=C(N1CC1=CC=C(C=C1)C1=C(C=CC=C1)C1=NN=NN1)C(=CC=C2)C(=O)OC(C)OC(=O)OC1CCCCC1 |c:5,12,14,19,21,26,30,32,t:3,10,17,24|	6.913	10	1	13
S2038	Phentolamine Mesylate	USP, INN, BAN, JAN	e9	L1300-06	377.46	65-28-1	Adrenergic Receptor	76	201.346	76	201.346	http://www.selleckchem.com/products/phentolamine-mesilate.html	Phentolamine Mesylate is a nonselective alpha-adrenergic antagonist with IC50 of 0.1 μM.	Neuronal Signaling	C18H23N3O4S	Mesylate	Regitine	CS(O)(=O)=O.CC1=CC=C(C=C1)N(CC1=NCCN1)C1=CC(O)=CC=C1 |c:7,9,23,25,t:5,14,20|	2.555	1	2	4
S2040	Nimesulide	INN, BAN, DCF, DCIT, JAN	f9	L1300-06	308.31	51803-78-2	COX	62	201.096	<1		http://www.selleckchem.com/products/nimesulide.html	Nimesulide is a relatively COX-2 selective inhibitor with IC50 of 26 μM.	Neuronal Signaling	C13H12N2O5S	Free Base	N/A	CS(=O)(=O)NC1=C(OC2=CC=CC=C2)C=C(C=C1)[N+]([O-])=O |c:5,10,12,15,17,t:8|	2.195	3	1	5
S2041	Dyclonine HCl	USP, INN, BAN	g9	L1300-06	325.87	536-43-6	Sodium Channel	15	46.0306	6	18.4123	http://www.selleckchem.com/products/dyclonine-hydrochloride.html	Dyclonine hydrochloride is a hydrochloride salt form of dyclonine which is an oral anaesthetic.	Others	C18H28ClNO2	Hydrochloride	N/A	Cl.CCCCOC1=CC=C(C=C1)C(=O)CCN1CCCCC1 |c:7,9,t:5|	4.435	2	0	8
S2042	Cyproterone Acetate	Health Canada	h9	L1300-06	416.94	427-51-0	Androgen Receptor	83	199.069	<1		http://www.selleckchem.com/products/cyproterone-acetate.html	Cyproterone acetate is an androgen receptor (AR) antagonist with IC50 of 7.1 nM, as well as a weak progesterone receptor agonist with weak pro-gestational and glucocorticoid activity.	Endocrinology & Hormones	C24H29ClO4	Free Base	N/A	[H][C@@]12CC[C@](OC(C)=O)(C(C)=O)[C@@]1(C)CC[C@@]1([H])[C@@]2([H])C=C(Cl)C2=CC(=O)[C@@H]3C[C@@H]3[C@]12C |r,t:22,25|	3.314	4	0	3
S2043	Memantine HCl	USAN, INN	a10	L1300-06	215.76	41100-52-1	AMPA Receptor-kainate Receptor-NMDA Receptor	43	199.296	30	139.043	http://www.selleckchem.com/products/memantine-hydrochloride-namenda.html	Memantine hydrochloride (Namenda) is a CYP2B6 and CYP2D6 inhibitor for recombinant CYP2B6 and CYP2D6 with Ki of 0.51 nM and 94.9 μM, respectively.	Neuronal Signaling	C12H22ClN	Hydrochloride	N/A	Cl.CC12CC3CC(C)(C1)CC(N)(C3)C2	2.289	0	1	0
S2044	Cyproheptadine HCl	(Cyproheptadine), INN, BAN, ChP, DCF, JP, Ph.Eur., USP	b10	L1300-06	323.86	969-33-5	Histamine Receptor	65	200.704	<1		http://www.selleckchem.com/products/cyproheptadine-hydrochloride-periactin.html	Cyproheptadine hydrochloride (Periactin) is a hydrochloride salt form of cyproheptadine which is a histamine receptor antagonist for 5-HT2 receptor with IC50 of 0.6 nM.	Neuronal Signaling	C21H22ClN	Hydrochloride	N/A	Cl.CN1CCC(CC1)=C1C2=C(C=CC=C2)C=CC2=C1C=CC=C2 |c:11,13,16,18,21,23,t:9|	4.744	0	0	0
S2045	Doxifluridine	INN, JAN	c10	L1300-06	246.19	3094-09-5	Phosphorylase	49	199.033	49	199.033	http://www.selleckchem.com/products/doxifluridine.html	Doxifluridine is a thymidine phosphorylase activator for PC9-DPE2 cells with IC50 of 0.62 μM.	Others	C9H11FN2O5	Free Base	N/A	C[C@H]1O[C@H]([C@H](O)[C@@H]1O)N1C=C(F)C(=O)NC1=O |r,t:10|	-1.653	3	3	1
S2046	Pioglitazone HCl	EMA	d10	L1300-06	392.9	112529-15-4	P450 (e.g. CYP17)	79	201.069	<1		http://www.selleckchem.com/products/pioglitazone-hydrochloride-actos.html	Pioglitazone HCl is a hydrochloride salt form of pioglitazone which is a cytochrome P450 (CYP)2C8 and CYP3A4 enzymes inhibitor for CYP2C8, CYP3A4 and CYP2C9 with Ki of 1.7 μM, 11.8 μM and 32.1 μM, respectively.	Metabolism	C19H21ClN2O3S	Hydrochloride	N/A	Cl.CCC1=CC=C(CCOC2=CC=C(CC3SC(=O)NC3=O)C=C2)N=C1 |c:22,25,t:2,4,9,11|	4.289	4	1	7
S2047	Lornoxicam	INN, BAN, JAN, USAN	e10	L1300-06	371.82	70374-39-9	COX		10			http://www.selleckchem.com/products/lornoxicam-xefo.html	Lornoxicam is a COX-1 and COX-2 inhibitor with IC50 of 5 nM and 8 nM, respectively.	Neuronal Signaling	C13H10ClN3O4S2	Free Base	N/A	CN1C(C(=O)NC2=NC=CC=C2)=C(O)C2=C(C=C(Cl)S2)S1(=O)=O |c:8,10,t:6,12,15,17|	0.913	4	2	2
S2051	Captopril	USAN, INN, BAN, JAN	f10	L1300-06	217.29	62571-86-2	RAAS	43	197.892	2	9.20429	http://www.selleckchem.com/products/captopril-capoten.html	Captopril is an angiotensin-converting enzyme (ACE) inhibitor with IC50 of 6 nM.	Endocrinology & Hormones	C9H15NO3S	Free Base	N/A	C[C@H](CS)C(=O)N1CCC[C@H]1C(O)=O |r|	0.667	2	0	3
S2052	Oxytetracycline Dihydrate	Health Canda	g10	L1300-06	496.46	6153-64-6	Others	5	10.0713	<1		http://www.selleckchem.com/products/oxytetracycline-dihydrate.html	Oxytetracycline Dihydrate is a prescription antibiotic, interfering with the ability of bacteria to produce essential proteins.	Others	C22H28N2O11	Dihydrate	N/A	O.O.[H][C@@]12[C@@H](O)[C@@]3([H])C(C(=O)C4=C(O)C=CC=C4[C@@]3(C)O)=C(O)[C@]1(O)C(=O)C(C(N)=O)=C(O)[C@H]2N(C)C |r,c:9,12,14,t:20,31|	-2.309	3	5	2
S2054	Orphenadrine Citrate	FDA	h10	L1300-06	461.5	4682-36-4	AChR	92	199.35	<1		http://www.selleckchem.com/products/orphenadrine-citrate-norflex.html	Orphenadrine citrate is a skeletal muscle relaxant, it acts in the central nervous system to produce its muscle relaxant effects.	Neuronal Signaling	C24H31NO8	Citrate	N/A	OC(=O)CC(O)(CC(O)=O)C(O)=O.CN(C)CCOC(C1=CC=CC=C1)C1=CC=CC=C1C |c:21,23,28,30,t:19,26|	-0.483	4	0	11
S2055	Gimeracil	INN, BAN, JAN	a11	L1300-06	145.54	103766-25-2	Dehydrogenase	29	199.258	<1		http://www.selleckchem.com/products/gimeracil.html	Gimeracil is an inhibitor of dihydropyrimidine dehydrogenase, which inhibits the early step in homologous recombination for double strand breaks repair.	Metabolism	C5H4ClNO2	Free Base	N/A	OC1=CC(=O)NC=C1Cl |c:6,t:1|	-0.493	1	2	0
S2057	Cyclophosphamide Monohydrate	USP, INN, BAN, JAN	b11	L1300-06	279.1	6055-19-2	DNA alkylator	55	197.062	7	25.0806	http://www.selleckchem.com/products/cyclophosphamide-monohydrate.html	Cyclophosphamide Monohydrate is a nitrogen mustard alkylating agent, it attaches the alkyl group to the guanine base of DNA.	Others	C7H17Cl2N2O3P	Monohydrate	N/A	O.ClCCN(CCCl)P1(=O)NCCCO1	-0.063	2	1	5
S2058	Tolnaftate	INN, BAN, DCF, FEUM, JAN, JP, Ph.Eur.,USAN, USP	c11	L1300-06	307.41	2398-96-1	Antifection	62	201.685	<1		http://www.selleckchem.com/products/tolnaftate.html	Tolnaftate is a synthetic thiocarbamate used as an anti-fungal agent.	Others	C19H17NOS	Free Base	N/A	CN(C(=S)OC1=CC=C2C=CC=CC2=C1)C1=CC(C)=CC=C1 |c:9,11,14,20,22,t:5,7,17|	6.289	1	0	4
S2059	Terazosin HCl Dihydrate	(Terazosin), INN, BAN, DCF	d11	L1300-06	459.92	70024-40-7	Adrenergic Receptor	26	56.5316	<1		http://www.selleckchem.com/products/terazosin-hydrochloride-hytrin.html	Hytrin (terazosin) is an alpha-adrenergic blocker used to treat high blood pressure and enlarged prostate.	Neuronal Signaling	C19H30ClN5O6	HCl & Dihydrate	N/A	O.O.Cl.COC1=CC2=C(C=C1OC)C(N)=NC(=N2)N1CCN(CC1)C(=O)C1CCCO1 |c:4,6,12,14,t:2|	1.348	6	1	4
S2060	Bromhexine HCl	(Bromhexine), INN, BAN, ChP, DCF, IP, JP, Ph.Eur.	e11	L1300-06	412.59	611-75-6	Others	6	14.5423	<1		http://www.selleckchem.com/products/bromhexine-hydrochloride.html	Bromhexine hydrochloride is a medication prescribed for coughs which works by dissolving hard phlegm.	Others	C14H21Br2ClN2	HCl	N/A	Cl.CN(CC1=CC(Br)=CC(Br)=C1N)C1CCCCC1 |c:6,9,t:3|	4.894	0	1	3
S2061	Lovastatin	INN, BAN, USAN, USP	f11	L1300-06	404.54	75330-75-5	HMG-CoA Reductase	8	19.7755	<1		http://www.selleckchem.com/products/lovastatin-mevacor.html	Lovastatin is an inhibitor of HMG-CoA reductase with IC50 of 3.4 nM, used for lowering cholesterol (hypolipidemic agent).	Metabolism	C24H36O5	Free Base	N/A	[H][C@]12[C@H](C[C@@H](C)C=C1C=C[C@H](C)[C@@H]2CC[C@@H]1C[C@@H](O)CC(=O)O1)OC(=O)[C@@H](C)CC |r,c:6,9|	4.218	4	1	7
S2062	Tiopronin	USP	g11	L1300-06	163.19	1953-02-2	ROS	32	196.09	32	196.09	http://www.selleckchem.com/products/tiopronin-thiola.html	Tiopronin is a US Food and Drug Administration (FDA)-approved drug for the treatment of cystinuria by controlling the rate of cystine precipitation and excretion.	Others	C5H9NO3S	Free Base	N/A	CC(S)C(=O)NCC(O)=O	-0.362	2	1	3
S2064	Balofloxacin	USP, INN, BAN, JAN	h11	L1300-06	389.42	127294-70-6	Topoisomerase	5	12.8396	<1		http://www.selleckchem.com/products/balofloxacin.html	Balofloxacin is quinolone antibiotic, inhibiting the synthesis of bacterial DNA by interference with the enqyme DNA gyrase.	Others	C20H24FN3O4	Free Base	N/A	CNC1CCCN(C1)C1=C(OC)C2=C(C=C1F)C(=O)C(=CN2C1CC1)C(O)=O |c:9,13,15,21|	-0.615	3	1	5
S2065	Lafutidine	INN	a1	L1300-07	431.55	118288-08-7	Histamine Receptor	86	199.282	<1		http://www.selleckchem.com/products/lafutidine.html	Lafutidine, a newly developed histamine H(2)-receptor antagonist, inhibits gastric acid secretion.	Neuronal Signaling	C22H29N3O4S	Free Base	N/A	O=C(CS(=O)CC1=CC=CO1)NC\C=C/COC1=CC(CN2CCCCC2)=CC=N1 |c:8,28,30,t:6,18|	1.987	5	1	11
S2066	Moxonidine	INN, BAN, USAN	b1	L1300-07	241.68	75438-57-2	Others	24	99.3049	<1		http://www.selleckchem.com/products/moxonidine.html	Moxonidine is a selective agonist at the imidazoline receptor subtype 1, used as antihypertensive agent.	Others	C9H12ClN5O	Free Base	N/A	COC1=NC(C)=NC(Cl)=C1NC1=NCCN1 |c:5,8,t:2,12|	0.598	4	2	3
S2067	Ozagrel HCl	(Ozagrel), INN	c1	L1300-07	264.71	78712-43-3	P450 (e.g. CYP17)	53	200.219	53	200.219	http://www.selleckchem.com/products/ozagrel-hydrochloride.html	Ozagrel HCl is a selective thromboxane A2 synthetase enzyme inhibitors with IC50 of 11 nM, used as antiasthmatic agent.	Others	C13H13ClN2O2	HCl	N/A	Cl.OC(=O)\C=C\C1=CC=C(CN2C=CN=C2)C=C1 |c:11,13,16,t:5,7|	1.986	2	0	4
S2069	Argatroban	FDA	d1	L1300-07	508.63	74863-84-6	Thrombin	9	17.6946	<1		http://www.selleckchem.com/products/argatroban.html	Argatroban is an anticoagulant that is a small molecule direct thrombin inhibitor.	Others	C23H36N6O5S	Free Base	N/A	[H][C@@](CCCNC(N)=N)(NS(=O)(=O)C1=CC=CC2=C1NCC(C)C2)C(=O)N1CC[C@@H](C)C[C@@H]1C(O)=O |r,c:15,17,t:13|	1.266	4	4	10
S2074	Mecarbinate	INN	e1	L1300-07	233.26	15574-49-9	Others	47	201.492	<1		http://www.selleckchem.com/products/mecarbinate.html	Mecarbinate is a chemical intermediate of arbidol hydrochloride.	Others	C13H15NO3	Free Base	N/A	CCOC(=O)C1=C(C)N(C)C2=CC=C(O)C=C12 |c:5,t:10,12,15|	2.437	2	1	3
S2075	Rosiglitazone HCl	(Rosiglitazone), INN, BAN, DCF	f1	L1300-07	393.89	302543-62-0	PPAR	79	200.564	<1		http://www.selleckchem.com/products/rosiglitazone-hydrochloride.html	Rosiglitazone HCl is a blood glucose-lowering drugs, stimulating insulin secretion by binding to the PPAR receptors in fat cells.	Metabolism	C18H20ClN3O3S	HCl	N/A	Cl.CN(CCOC1=CC=C(CC2SC(=O)NC2=O)C=C1)C1=CC=CC=N1 |c:18,23,25,t:5,7,21|	3.65	4	1	7
S2077	Atorvastatin Calcium	EMA	g1	L1300-07	1155.34	134523-03-8	HMG-CoA Reductase	100	86.5546	<1		http://www.selleckchem.com/products/atorvastatin-calcium-lipitor.html	Atorvastatin (Lipitor) is an inhibitor of HMG-CoA reductase used as a cholesterol-lowering medication that blocks the production of cholesterol.	Metabolism	C66H68CaF2N4O10	Calcium	N/A	[Ca++].CC(C)C1=C(C(=O)NC2=CC=CC=C2)C(=C(N1CC[C@@H](O)C[C@@H](O)CC([O-])=O)C1=CC=C(F)C=C1)C1=CC=CC=C1.CC(C)C1=C(C(=O)NC2=CC=CC=C2)C(=C(N1CC[C@@H](O)C[C@@H](O)CC([O-])=O)C1=CC=C(F)C=C1)C1=CC=CC=C1 |r,c:3,10,12,15,35,40,42,47,54,56,59,79,84,86,t:8,30,32,38,52,74,76,82|	8.163	2	6	24
S2078	Famotidine	USP, BAN, JAN	h1	L1300-07	337.45	76824-35-6	Histamine Receptor	67	198.548	<1		http://www.selleckchem.com/products/famotidine-pepcid.html	Famotidine is a histamine H2–receptor antagonist with IC50 of 0.6 mM, commonly used to treat heartburn, GERD, ulcers, and other digestive conditions.	Neuronal Signaling	C8H15N7O2S3	Free Base	N/A	NC(=N)NC1=NC(CSCCC(=N)NS(N)(=O)=O)=CS1 |c:17,t:4|	-1.328	3	4	9
S2079	Moexipril HCl	(Moexipril), INN, BAN, DCF	a2	L1300-07	535.03	82586-52-5	RAAS	20	37.3811	<1		http://www.selleckchem.com/products/moexipril-hydrochloride.html	Moexipril HCl is a potent orally active non-sulfhydryl angiotensin converting enzyme inhibitor (ACE) with IC50 of 0.041 μM, which is used for the treatment of hypertension and congestive heart failure.	Endocrinology & Hormones	C27H35ClN2O7	Hydrochloride	N/A	Cl.CCOC(=O)[C@H](CCC1=CC=CC=C1)N[C@@H](C)C(=O)N1CC2=CC(OC)=C(OC)C=C2C[C@H]1C(O)=O |r,c:10,12,30,t:8,22,26|	1.005	6	1	12
S2080	Clevidipine Butyrate	USP, INN, BAN, JAN	b2	L1300-07	456.32	167221-71-8	Calcium Channel	91	199.421	<1		http://www.selleckchem.com/products/cleviprex-clevidipine.html	Cleviprex (Clevidipine) is a dihydropyridine calcium channel blocker use as agent for the reduction of blood pressure.	Transmembrane Transporters	C21H23Cl2NO6	Free Base	N/A	CCCC(=O)OCOC(=O)C1=C(C)NC(C)=C(C1C1=CC=CC(Cl)=C1Cl)C(=O)OC |c:10,15,21,24,t:19|	4.145	6	1	10
S2081	Cilazapril Monohydrate	INN	c2	L1300-07	435.51	92077-78-6	RAAS	87	199.766	<1		http://selleckchem.com/products/cilazapril-monohydrate-inhibace.html	Cilazapril Monohydrate is an angiotensin-converting enzyme (ACE) inhibitor used for the treatment of hypertension and congestive heart failure.	Endocrinology & Hormones	C22H33N3O6	Monohydrate	N/A	O.CCOC(=O)[C@H](CCC1=CC=CC=C1)N[C@H]1CCCN2CCC[C@H](N2C1=O)C(O)=O |r,c:10,12,t:8|	-0.922	4	1	9
S2082	Adiphenine HCl	USP, INN, BAN, JAN	d2	L1300-07	347.88	50-42-0	AChR	30	86.2366	70	201.219	http://www.selleckchem.com/products/adiphenine-hcl.html	Adiphenine is a nicotinic receptor inhibitor with IC50 of 15 µM, used as an antispasmodic drug.	Others	C20H26ClNO2	HCl	N/A	Cl.CCN(CC)CCOC(=O)C(C1=CC=CC=C1)C1=CC=CC=C1 |c:13,15,20,22,t:11,18|	4.433	2	0	9
S2084	Duloxetine HCl	USP, INN, BAN, JAN	e2	L1300-07	333.88	136434-34-9	5-HT Receptor	67	200.671	<1		http://www.selleckchem.com/products/duloxetine-hcl-cymbalta.html	Duloxetine is a serotonin-norepinephrine reuptake inhibitor with Ki of 4.6 nM, used for treatment of major depressive disorder and generalized anxiety disorder (GAD).	Neuronal Signaling	C18H20ClNOS	HCl	N/A	Cl.CNCC[C@H](OC1=C2C=CC=CC2=CC=C1)C1=CC=CS1 |r,c:6,8,10,13,15,20,t:18|	4.228	1	1	6
S2085	Trimebutine	INN, BAN, DCF	f2	L1300-07	387.47	39133-31-8	Opioid Receptor	50	129.042	<1		http://www.selleckchem.com/products/trimebutine.html	Trimebutine is an agonist of peripheral mu, kappa and delta opiate receptors, used as spasmolytic agent for treatment of both acute and chronic abdominal pain.	Neuronal Signaling	C22H29NO5	Free Base	N/A	CCC(COC(=O)C1=CC(OC)=C(OC)C(OC)=C1)(N(C)C)C1=CC=CC=C1 |c:17,25,27,t:7,11,23|	4.115	5	0	10
S2086	Ivabradine HCl	USAN, INN	g2	L1300-07	505.05	148849-67-6	Adrenergic Receptor	101	199.98	82	162.36	http://www.selleckchem.com/products/ivabradine-hcl-procoralan.html	Ivabradine HCl, a new If inhibitor with IC 50 of 2.9 μM which acts specifically on the pacemaker activity of the sinoatrial node, is a pure heart rate lowering agent.	Neuronal Signaling	C27H37ClN2O5	HCl	N/A	Cl.COC1=CC2=C(CC(=O)N(CCCN(C)C[C@H]3CC4=CC(OC)=C(OC)C=C34)CC2)C=C1OC |r,c:33,t:2,4,18,22,26|	3.753	5	0	10
S2087	Rivastigmine Tartrate	USP	h2	L1300-07	400.42	129101-54-8	AChR	42	104.89	80	199.79	http://www.selleckchem.com/products/rivastigmine-tartrate-exelon.html	Rivastigmine Tartrate, a cholinesterase inhibitor with IC50 of 5.5 μM, ues as a parasympathomimetic or cholinergic agent for the treatment of mild to moderate Alzheimer disease.	Neuronal Signaling	C18H28N2O8	Tartrate	N/A	O[C@H]([C@@H](O)C(O)=O)C(O)=O.CCN(C)C(=O)OC1=CC=CC(=C1)[C@H](C)N(C)C |r,c:18,20,t:16|	-2.099	4	2	8
S2090	Dexmedetomidine HCl	(Dexmedetomidine),INN, BAN, USAN	a3	L1300-07	236.74	145108-58-3	Adrenergic Receptor	48	202.754	<1		http://www.selleckchem.com/products/dexmedetomidine-hcl-precedex.html	Dexmedetomidine is a highly selective and potent alpha-2 adrenoceptor agonist, which reduces anesthetic requirements for patients by providing significant sedation.	Neuronal Signaling	C13H17ClN2	HCl	N/A	Cl.C[C@H](C1=CN=CN1)C1=CC=CC(C)=C1C |r,c:4,10,13,t:2,8|	3.378	1	1	2
S2091	Betaxolol	INN, DCF, Ph.Eur., USP	b3	L1300-07	307.43	659-18-7	Adrenergic Receptor	62	201.672	62	201.672	http://www.selleckchem.com/products/betaxolol-betoptic.html	Betaxolol is a selective beta1 adrenergic receptor blocker used in the treatment of hypertension and glaucoma.	Neuronal Signaling	C18H29NO3	Free Base	N/A	CC(C)NCC(O)COC1=CC=C(CCOCC2CC2)C=C1 |c:21,t:9,11|	2.577	2	2	11
S2092	Detomidine HCl	(Detomidine), INN, BAN	c3	L1300-07	222.71	90038-01-0	Adrenergic Receptor	45	202.056	45	202.056	http://www.selleckchem.com/products/detomidine-hcl.html	Detomidine produce dose-dependent sedative and analgesic effects, mediatated by activation of α2 catecholamine receptors.	Neuronal Signaling	C12H15ClN2	HCl	N/A	Cl.CC1=C(C)C(CC2=CNC=N2)=CC=C1 |c:1,9,11,13,t:6|	3.053	1	1	2
S2096	Almotriptan Malate	FDA	d3	L1300-07	469.55	181183-52-8	5-HT Receptor	94	200.192	<1		http://www.selleckchem.com/products/almotriptan-malate-axert.html	Almotriptan Malate is a selective 5-hydroxytryptamine1B/1D (5-HT1B/1D) receptor agonist, used for the treatment of Migraine attacks in adults.	Neuronal Signaling	C21H31N3O7S	Malate	N/A	OC(CC(O)=O)C(O)=O.CN(C)CCC1=CNC2=CC=C(CS(=O)(=O)N3CCCC3)C=C12 |t:13,16,18,30|	-1.943	4	2	9
S2097	Ambrisentan	USP	e3	L1300-07	378.42	177036-94-1	Endothelin Receptor	76	200.835	<1		http://www.selleckchem.com/products/ambrisentan.html	Ambrisentan, a highly selective antagonist of the endothelin-1 type A receptor with IC50 of 18 nM, is indicated for the treatment of pulmonary arterial hypertension (PAH).	Others	C22H22N2O4	Free Base	N/A	COC([C@H](OC1=NC(C)=CC(C)=N1)C(O)=O)(C1=CC=CC=C1)C1=CC=CC=C1 |r,c:8,11,19,21,26,28,t:5,17,24|	3.659	5	0	7
S2098	Bexarotene	FDA	f3	L1300-07	348	153559-49-0	Retinoid Receptor	8	22.9885	<1		http://www.selleckchem.com/products/bexarotene.html	Bexarotene is a retinoid specifically selective for retinoid X receptors, used as an oral antineoplastic agent in the treatment of cutaneous T-cell lymphoma.	Others	C24H28O2	Free Base	N/A	CC1=CC2=C(C=C1C(=C)C1=CC=C(C=C1)C(O)=O)C(C)(C)CCC2(C)C |c:3,5,12,14,t:1,10|	6.405	1	0	3
S2099	Temocapril HCl	INN	g3	L1300-07	513.07	110221-44-8	RAAS	103	200.752	<1		http://www.selleckchem.com/products/temocapril-hcl.html	Temocapril HCl is the hydrochloride of Temocapril, which is a long-acting angiotensin-converting enzyme (ACE) inhibitor, used for the treatment of hypertension.	Endocrinology & Hormones	C23H29ClN2O5S2	Hydrochloride	N/A	Cl.CCOC(=O)[C@H](CCC1=CC=CC=C1)N[C@H]1CS[C@@H](CN(CC(O)=O)C1=O)C1=CC=CS1 |r,c:10,12,31,t:8,29|	0.787	4	1	11
S2101	Gabexate Mesylate	INN	h3	L1300-07	417.48	56974-61-9	Serine Protease	83	198.812	12	28.7439	http://www.selleckchem.com/products/gabexate-mesylate.html	Gabexate is a serine protease inhibitor with IC50 of 0.19 μM which is used therapeutically in the treatment of pancreatitis and disseminated intravascular coagulation.	Proteases	C17H27N3O7S	Mesylate	N/A	CS(O)(=O)=O.CCOC(=O)C1=CC=C(OC(=O)CCCCCNC(N)=N)C=C1 |c:25,t:9,11|	1.774	4	2	12
S2102	Rasagiline Mesylate	FDA	a4	L1300-07	267.34	161735-79-1	MAO	53	198.249	53	198.249	http://www.selleckchem.com/products/rasagiline-mesylate.html	Rasagiline Mesylate is a new MAO-B inhibitor for the treatment of idiopathic Parkinson's disease.	Metabolism	C13H17NO3S	Mesylate	N/A	CS(O)(=O)=O.C#CCN[C@@H]1CCC2=CC=CC=C12 |r,c:13,t:11,15|	2.705	0	1	2
S2103	Naltrexone HCl	USP, INN, BAN	b4	L1300-07	377.86	16676-29-2	Opioid Receptor	14	37.0508	14	37.0508	http://www.selleckchem.com/products/naltrexone-hcl.html	Naltrexone is an opioid receptor antagonist with IC50 of 8 nM used primarily in the management of alcohol dependence and opioid dependence.	Neuronal Signaling	C20H24ClNO4	Hydrochloride	N/A	Cl.OC1=CC=C2C[C@H]3N(CC4CC4)CC[C@@]45[C@@H](OC1=C24)C(=O)CC[C@@]35O |r,c:19,t:1,3|	2.039	2	1	2
S2104	Levosulpiride	INN	c4	L1300-07	341.43	23672-07-3	Dopamine Receptor	69	202.091	<1		http://www.selleckchem.com/products/levosulpiride-levogastrol.html	Levosulpiride is a selective antagonist for D2 dopamine receptors used as an antipsychotic and prokinetic agent.	Neuronal Signaling	C15H23N3O4S	Free Base	N/A	CCN1CCC[C@H]1CNC(=O)C1=C(OC)C=CC(=C1)S(N)(=O)=O |r,c:12,16,18|	0.704	4	2	6
S2108	Flunixin Meglumin	USAN, INN, BAN, JAN	d4	L1300-07	491.46	42461-84-7	COX	98	199.406	98	199.406	http://www.selleckchem.com/products/flunixin-meglumin.html	Flunixin meglumine is a potent inhibitor of the enzyme cyclooxygenase used as analgesic agent with anti-inflammatory and antipyretic activity.	Neuronal Signaling	C21H28F3N3O7	Meglumin	N/A	CNC[C@H](O)[C@@H](O)[C@H](O)[C@H](O)CO.CC1=C(C=CC=C1NC1=NC=CC=C1C(O)=O)C(F)(F)F |r,c:15,17,23,25,t:13,21|	-1.676	2	7	10
S2109	Imidapril HCl	(Imidapril), INN, BAN, DCF	e4	L1300-07	441.91	89371-37-9	RAAS	88	199.136	54	122.197	http://www.selleckchem.com/products/imidapril-tanatril.html	Imidapril HCl is a angiotensin-converting enzyme (ACE) inhibitor with IC50 of 2.6 nM, used for the treatment of hypertension.	Endocrinology & Hormones	C20H27N3O6	Hydrochloride	N/A	CCOC(=O)[C@H](CCC1=CC=CC=C1)N[C@@H](C)C(=O)N1[C@@H](CN(C)C1=O)C(O)=O |r,c:10,12,t:8|	-1.197	5	1	10
S2110	Vinpocetine	INN, BAN, JAN, USAN	f4	L1300-07	350.45	42971-09-5	Sodium Channel		10			http://selleckchem.com/products/vinpocetine-cavinton.html	Vinpocetine is a selective inhibitor of voltage-sensitive sodium channel for the treatment of stroke, vascular dementia and Alzheimer's disease.	Transmembrane Transporters	C22H26N2O2	Free Base	N/A	[H][C@]12N3CCC[C@@]1(CC)C=C(N1C4=CC=CC=C4C(CC3)=C21)C(=O)OCC |r,c:10,15,17,t:13,23|
S2111	Lapatinib	FDA	g4	L1300-07	581.06	231277-92-2	EGFR,HER2	100	172.099	<1		http://www.selleckchem.com/products/lapatinib.html	Lapatinib, used in the form of Lapatinib Ditosylate, is a potent EGFR and ErbB2 inhibitor with IC50 of 10.8 and 9.2 nM, respectively.	Protein Tyrosine Kinase	C29H26ClFN4O4S	Free Base	N/A	CS(=O)(=O)CCNCC1=CC=C(O1)C1=CC=C2N=CN=C(NC3=CC=C(OCC4=CC=CC(F)=C4)C(Cl)=C3)C2=C1 |c:10,18,31,34,38,42,t:8,14,16,20,23,25,29|	6.041	6	2	11
S2113	Cisatracurium Besylate	USP, INN, BAN, JAN	h4	L1300-07	1243.48	96946-42-8	Adrenergic Receptor	249	200.244	47	37.7971	http://www.selleckchem.com/products/cisatracurium-besylate-nimbex.html	Cisatracurium Besylate is a nondepolarizing neuromuscular blocking agent, antagonizing the action of acetylcholine by inhibiting neuromuscular transmission.	Neuronal Signaling	C65H82N2O18S2	Besylate	N/A	[O-]S(=O)(=O)C1=CC=CC=C1.[O-]S(=O)(=O)C1=CC=CC=C1.COC1=CC=C(C[C@@H]2C3=CC(OC)=C(OC)C=C3CC[N@+]2(C)CCC(=O)OCCCCCOC(=O)CC[N@@+]2(C)CCC3=CC(OC)=C(OC)C=C3[C@H]2CC2=CC=C(OC)C(OC)=C2)C=C1OC |r,c:6,8,16,18,36,71,85,88,t:4,14,22,24,28,32,63,67,77,79|	3.646	12	0	28
S2114	Dronedarone HCl	USAN, INN	a5	L1300-07	593.22	141625-93-6	Potassium Channel,Sodium Channel,Calcium Channel	80	134.857	<1		http://www.selleckchem.com/products/dronedarone-hcl-multaq.html	Dronedarone HCl is a therapy for the treatment of patients with paroxysmal and persistent atrial fibrillation or atrial flutter.	Others	C31H45ClN2O5S	HCl	N/A	Cl.CCCCN(CCCC)CCCOC1=CC=C(C=C1)C(=O)C1=C(CCCC)OC2=CC=C(NS(C)(=O)=O)C=C12 |c:15,17,22,t:13,29,31,38|	7.397	5	1	18
S2116	Conivaptan HCl	(Conivaptan),INN	b5	L1300-07	535.04	168626-94-6	Vasopressin Receptor	107	199.985	<1		http://www.selleckchem.com/products/conivaptan-hcl-vaprisol.html	Conivaptan is a non-peptide inhibitor of antidiuretic hormone (vasopressin receptor antagonist).	Others	C32H27ClN4O2	HCl	N/A	Cl.CC1=NC2=C(N1)C1=C(C=CC=C1)N(CC2)C(=O)C1=CC=C(NC(=O)C2=C(C=CC=C2)C2=CC=CC=C2)C=C1 |c:3,9,11,29,31,36,38,41,t:1,7,20,22,27,34|	5.68	3	2	4
S2118	Ibutilide Fumarate	FDA	c5	L1300-07	885.23	122647-32-9	Sodium Channel	89	100.539	89	100.539	http://www.selleckchem.com/products/ibutilide-fumarate.html	Ibutilide Fumarate is a Class III antiarrhythmic agent that is indicated for acute cardioconversion of atrial fibrillation and atrial flutter of a recent onset to sinus rhythm by induction of slow inward sodium current, which prolongs action potential and refractory period of myocardial cells.	Transmembrane Transporters	C44H76N4O10S2	Fumarate	N/A	OC(=O)\C=C\C(O)=O.CCCCCCCN(CC)CCCC(O)C1=CC=C(NS(C)(=O)=O)C=C1.CCCCCCCN(CC)CCCC(O)C1=CC=C(NS(C)(=O)=O)C=C1 |c:31,57,t:22,24,48,50|	1.954	6	4	30
S2119	Probucol	USP, INN, BAN	d5	L1300-07	516.84	23288-49-5	Others	103	199.288	<1		http://www.selleckchem.com/products/probucol.html	Probucol is an anti-hyperlipidemic drug by lowering the level of cholesterol in the bloodstream by increasing the rate of LDL catabolism.	Others	C31H48O2S2	Free Base	N/A	CC(C)(SC1=CC(=C(O)C(=C1)C(C)(C)C)C(C)(C)C)SC1=CC(=C(O)C(=C1)C(C)(C)C)C(C)(C)C |c:9,26,t:4,6,21,23|	9.779	0	2	8
S2121	Licofelone	INN	e5	L1300-07	379.88	156897-06-2	COX	76	200.063	<1		http://www.selleckchem.com/products/licofelone.html	Licofelone is a dual COX/LOX inhibitor being considered as a treatment for osteoarthritis.	Neuronal Signaling	C23H22ClNO2	Free Base	N/A	CC1(C)CN2C(CC(O)=O)=C(C(=C2C1)C1=CC=CC=C1)C1=CC=C(Cl)C=C1 |c:9,11,18,20,28,t:16,23,25|	5.78	1	0	4
S2123	Dextrose	USP, INN, BAN, JAN	f5	L1300-07	180.16	50-99-7	Others	36	199.822	36	199.822	http://www.selleckchem.com/products/Dextrose(D-glucose).html	Dextrose, a simple sugar (monosaccharide), is an important carbohydrate in biology.	Others	C6H12O6	Free Base	D-glucose, Grape sugar	OC[C@@H](O)[C@@H](O)[C@H](O)[C@@H](O)C=O |r|	-2.791	1	5	5
S2124	Xylose	FDA	g5	L1300-07	150.13	25990-60-7	Others	30	199.827	30	199.827	http://www.selleckchem.com/products/Xylose.html	Xylose is a sugar first isolated from wood.	Others	C5H10O5	Free Base	N/A	OC[C@@H](O)[C@H](O)[C@@H](O)C=O |r|	-2.28	1	4	4
S2125	Mestranol	USAN, INN, BAN, JAN	h5	L1300-07	310.43	72-33-3	Estrogen/progestogen Receptor	15	48.3201	<1		http://www.selleckchem.com/products/Mestranol.html	Mestranol is the 3-methyl ether of ethinylestradiol. It was the estrogen used in many of the first oral contraceptives.	Others	C21H26O2	Free Base	N/A	[H][C@@]12CC[C@@](O)(C#C)[C@@]1(C)CC[C@]1([H])C3=C(CC[C@@]21[H])C=C(OC)C=C3 |r,c:15,27,t:23|	5.112	1	0	1
S2126	Naftopidil	INN	a6	L1300-07	392.49	57149-07-2	Adrenergic Receptor	79	201.279	<1		http://www.selleckchem.com/products/Naftopidil(Flivas).html	Naftopidil (Flivas) is a selective α1-adrenergic receptor antagonist or alpha blocker with a Ki of 58.3 nM.	Neuronal Signaling	C24H28N2O3	Free Base	KT-611, BM-15275	COC1=CC=CC=C1N1CCN(CC(O)COC2=C3C=CC=CC3=CC=C2)CC1 |c:4,6,18,20,22,25,27,t:2|	3.962	2	1	7
S2127	S- (+)-Rolipram	INN, USAN	b6	L1300-07	275.34	85416-73-5	PDE	55	199.753	<1		http://www.selleckchem.com/products/sRolipram.html	S-(+)-Rolipram inhibits human monocyte cyclic AMP-specific PDE4 with IC50 of 0.75 μM, has anti-inflammatory and anti-depressant activity in the central nervous system, less potent than its R enantiomer.	Metabolism	C16H21NO3	Free Base	N/A	COC1=C(OC2CCCC2)C=C(C=C1)[C@H]1CNC(=O)C1 |r,c:2,11,13|	2.349	3	1	4
S2128	Bazedoxifene HCl	(Bazedoxifene),INN	c6	L1300-07	507.06	198480-56-7	Estrogen/progestogen Receptor	101	199.187	<1		http://www.selleckchem.com/products/bazedoxifene-hcl.html	Bazedoxifene HCl is a novel, non-steroidal, indole-based estrogen receptor modulator (SERM) binding to both ERα and ERβ with IC50 of 23 nM and 89 nM.	Endocrinology & Hormones	C30H35ClN2O3	Hydrochloride	PF-05208749 HCl	Cl.CC1=C(N(CC2=CC=C(OCCN3CCCCCC3)C=C2)C2=CC=C(O)C=C12)C1=CC=C(O)C=C1 |c:20,37,t:1,5,7,23,25,28,32,34|	7.602	1	2	7
S2130	Atropine sulfate monohydrate	ARTG	d6	L1300-07	694.83	5908-99-6	AChR	139	200.049	139	200.049	http://www.selleckchem.com/products/Atropine-sulfate-monohydrate.html	Atropine sulfate monohydrate is a competitive muscarinic acetylcholine receptor antagonist with an IC50 of 2.5 nM.	Neuronal Signaling	C34H50N2O11S	Sulfate monohydrate	N/A	O.OS(O)(=O)=O.[H][C@]12CC[C@]([H])(C[C@@H](C1)OC(=O)C(CO)C1=CC=CC=C1)N2C.[H][C@]12CC[C@]([H])(C[C@@H](C1)OC(=O)C(CO)C1=CC=CC=C1)N2C |r,c:22,24,47,49,t:20,45|	2.628	4	2	10
S2131	Roflumilast	USP, INN	e6	L1300-07	403.21	162401-32-3	PDE	81	200.888	<1		http://www.selleckchem.com/products/Roflumilast(Daxas).html	Roflumilast is a selective inhibitor of PDE4 with IC50 of 0.2-4.3 nM.	Metabolism	C17H14Cl2F2N2O3	Free Base	Daxas	FC(F)OC1=CC=C(C=C1OCC1CC1)C(=O)NC1=C(Cl)C=NC=C1Cl |c:6,8,20,23,25,t:4|	4.402	4	1	7
S2150	Neratinib (HKI-272)	INN	f6	L1300-07	557.04	698387-09-6	EGFR,HER2		10			http://selleckchem.com/products/Neratinib(HKI-272).html	Neratinib (HKI-272) is a highly selective HER2 and EGFR inhibitor with IC50 of 59 nM and 92 nM in cell-free assays; weakly inhibits KDR and Src, no significant inhibition to Akt, CDK1/2/4, IKK-2, MK-2, PDK1, c-Raf and c-Met. Phase 3.	Protein Tyrosine Kinase	C30H29ClN6O3	Free Base	N/A	CCOC1=C(NC(=O)\C=C\CN(C)C)C=C2C(=C1)N=CC(C#N)=C2NC1=CC=C(OCC2=NC=CC=C2)C(Cl)=C1 |c:3,14,16,19,23,35,37,41,t:27,29,33|	4.881	5	2	11
S2151	Erismodegib (NVP-LDE225)	INN,FDA	g6	L1300-07	485.5	956697-53-3	Hedgehog/Smoothened	97	199.794	<1		http://www.selleckchem.com/products/LDE225(NVP-LDE225).html	LDE225 (NVP-LDE225) is a Smoothened (Smo) antagonist, inhibiting Hedgehog (Hh) signaling with IC50 of 1.3 nM (mouse) and 2.5 nM (human), respectively. Phase 3.	Stem Cells & Wnt	C26H26F3N3O3	Free Base	N/A	C[C@H]1CN(C[C@@H](C)O1)C1=CC=C(NC(=O)C2=C(C)C(=CC=C2)C2=CC=C(OC(F)(F)F)C=C2)C=N1 |r,c:16,19,21,33,36,t:9,11,24,26|	6.732	4	1	6
S2152	Sitafloxacin Hydrate	INN	h6	L1300-07	436.84	163253-35-8	Antifection		10			http://www.selleckchem.com/products/Sitafloxacin(DU-6859A).html	Sitafloxacin Hydrate is a new-generation, broad-spectrum oral fluoroquinolone antibiotic.	Others	C19H18ClF2N3O3R	1.5 hydrate	DU 6859A, DU 6859, DU-6859, LS-184401	[*].N[C@@H]1CN(CC11CC1)C1=C(Cl)C2=C(C=C1F)C(=O)C(=CN2[C@@H]1C[C@@H]1F)C(O)=O |r,$1.5H2O_R0;;;;;;;;;;;;;;;;;;;;;;;;;;;;$,c:10,13,15,21|	0.344	2	1	3
S2154	Dabigatran Etexilate	USP, INN, BAN	a7	L1300-07	627.73	211915-06-9	Thrombin	126	200.723	<1		http://www.selleckchem.com/products/BIBR-1048(Dabigatran-etexilate).html	Dabigatran Etexilate is the prodrug of dabigatran, a potent, nonpeptidic small molecule that specifically and reversibly inhibits both free and clot-bound thrombin by binding to the active site of the thrombin molecule.	Others	C34H41N7O5	Free Base	N/A	CCCCCCOC(=O)\N=C(\N)C1=CC=C(NCC2=NC3=C(C=CC(=C3)C(=O)N(CCC(=O)OCC)C3=CC=CC=N3)N2C)C=C1 |c:22,24,39,41,47,t:12,14,18,20,37|	5.751	8	2	17
S2157	Taladegib (LY2940680)	INN, USAN	b7	L1300-07	512.5	1258861-20-9	Hedgehog,Hedgehog/Smoothened		10			http://selleckchem.com/products/ly2940680.html	Taladegib (LY2940680) binds to the Smoothened (Smo) receptor and potently inhibits Hedgehog (Hh) signaling. Phase 1/2.	Stem Cells & Wnt	C26H24F4N6O	Free Base	N/A	CN(C1CCN(CC1)C1=NN=C(C2=CC=NN2C)C2=C1C=CC=C2)C(=O)C1=C(C=C(F)C=C1)C(F)(F)F |c:15,20,23,25,35,t:9,11,13,30,32|
S2159	Tebipenem Pivoxil	INN	c7	L1300-07	497.63	161715-24-8	Antifection	99	198.943	<1		http://www.selleckchem.com/products/Tebipenem-pivoxil(L-084).html	Tebipenem pivoxil is a novel oral carbapenem antibiotic with an IC50 of 100 μg/ml for human CYP isoforms	Others	C22H31N3O6S2	Free Base	L-084, TBPM-PI, ME1211	[H][C@]12[C@@H](C)C(SC3CN(C3)C3=NCCS3)=C(N1C(=O)[C@]2([H])[C@@H](C)O)C(=O)OCOC(=O)C(C)(C)C |r,c:16,t:11|	1.782	6	1	10
S2167	Bazedoxifene Acetate	FDA	d7	L1300-07	530.65	198481-33-3	Estrogen/progestogen Receptor	100	188.448	<1		http://www.selleckchem.com/products/Bazedoxifene-acetate.html	Bazedoxifene Acetate is a third generation selective estrogen receptor modulator (SERM).	Endocrinology & Hormones	C32H38N2O5	Acetate	N/A	CC(O)=O.CC1=C(N(CC2=CC=C(OCCN3CCCCCC3)C=C2)C2=CC=C(O)C=C12)C1=CC=C(O)C=C1 |c:23,40,t:4,8,10,26,28,31,35,37|	3.981	2	2	7
S2169	Rosuvastatin Calcium	USP, INN, BAN, JAN	e7	L1300-07	500.57	147098-20-2	HMG-CoA Reductase	100	199.772	<1		http://www.selleckchem.com/products/Rosuvastatin-calcium(Crestor).html	Rosuvastatin Calcium is a competitive inhibitor of HMG-CoA reductase with IC50 of 11 nM.	Endocrinology & Hormones	C44H54CaF2N6O12S2	Calcium salt	ZD4522	[Ca++].CC(C)C1=C(\C=C\[C@@H](O)C[C@@H](O)CC([O-])=O)C(=NC(=N1)N(C)S(C)(=O)=O)C1=CC=C(F)C=C1.CC(C)C1=C(\C=C\[C@@H](O)C[C@@H](O)CC([O-])=O)C(=NC(=N1)N(C)S(C)(=O)=O)C1=CC=C(F)C=C1 |r,c:3,16,18,32,37,50,52,66,t:27,29,61,63|	1.906	8	4	20
S2173	Telotristat Etiprate (LX 1606 Hippurate)	EMA	f7	L1300-07	754.15	11137608-69-5	Hydroxylase	100	132.6	<1		http://www.selleckchem.com/products/telotristat-etiprate-lx-1606-hippurate.html	Telotristat Etiprate (LX 1606 Hippurate) is an orally bioavailable, tryptophan hydroxylase (TPH) inhibitor with potential antiserotonergic activity. Phase 3.	Metabolism	C36H35ClF3N7O6	Hippuric acid	Telotristat Etiprate	OC(=O)CNC(=O)C1=CC=CC=C1.CCOC(=O)[C@@H](N)CC1=CC=C(C=C1)C1=CC(O[C@H](C2=CC=C(Cl)C=C2N2C=CC(C)=N2)C(F)(F)F)=NC(N)=N1 |r,c:9,11,23,25,38,42,45,51,54,t:7,21,28,33,35|	3.747	8	3	14
S2179	Gandotinib (LY2784544)	INN	g7	L1300-07	469.94	1229236-86-5	JAK	94	200.026	<1		http://www.selleckchem.com/products/LY2784544.html	LY2784544 is a potent JAK2 inhibitor with IC50 of 3 nM, effective in JAK2V617F, 8- and 20-fold selective versus JAK1 and JAK3. Phase 2.	JAK/STAT	C23H25ClFN7O	Free Base	N/A	CC1=NNC(NC2=NN3C(CC4=CC=C(Cl)C=C4F)=C(C)N=C3C(CN3CCOCC3)=C2)=C1 |c:16,22,33,35,t:1,6,11,13,19|	3.938	4	2	6
S2180	Ixazomib (MLN2238)	INN, USAN	h7	L1300-07	361.03	1072833-77-2	Proteasome	72	199.429	<1		http://www.selleckchem.com/products/MLN-2238.html	MLN2238 inhibits the chymotrypsin-like proteolytic (β5) site of the 20S proteasome with IC50 and Ki of 3.4 nM and 0.93 nM, respectively, also inhibits the caspase-like (β1) and trypsin-like (β2) proteolytic sites, with IC50 of 31 and 3500 nM.	Proteases	C14H19BCl2N2O4	Free Base	N/A	CC(C)C[C@H](NC(=O)CNC(=O)C1=C(Cl)C=CC(Cl)=C1)B(O)O |r,c:12,15,18|	3.344	2	2	7
S2199	Aliskiren Hemifumarate	EMA	a8	L1300-07	609.83	173334-58-2	RAAS	100	163.98	100	163.98	http://www.selleckchem.com/products/Aliskiren-hemifumarate.html	Aliskiren hemifumarate is a direct renin inhibitor with IC50 of 1.5 nM.	Endocrinology & Hormones	C64H110N6O16	fumarate salt	N/A	OC(=O)\C=C\C(O)=O.COCCCOC1=C(OC)C=CC(C[C@@H](C[C@H](N)[C@@H](O)C[C@@H](C(C)C)C(=O)NCC(C)(C)C(N)=O)C(C)C)=C1.COCCCOC1=C(OC)C=CC(C[C@@H](C[C@H](N)[C@@H](O)C[C@@H](C(C)C)C(=O)NCC(C)(C)C(N)=O)C(C)C)=C1 |r,c:13,17,44,52,56,83|	1.735	12	8	40
S2206	R788 (Fostamatinib) Disodium	INN	b8	L1300-07	624.42	1025687-58-4	Syk		10			http://selleckchem.com/products/R788(Fostamatinib-disodium).html	R788 (Fostamatinib) disodium, a prodrug of the active metabolite R406, is a Syk inhibitor with IC50 of 41 nM in a cell-free assay, strongly inhibits Syk but not Lyn, 5-fold less potent to Flt3. Phase 3.	Angiogenesis	C23H24FN6Na2O9P	Sodium Salt	N/A	[Na+].[Na+].COC1=CC(NC2=NC=C(F)C(NC3=CC=C4OC(C)(C)C(=O)N(COP([O-])([O-])=O)C4=N3)=N2)=CC(OC)=C1OC |c:31,33,35,39,t:2,6,8,13,15|
S2208	Formestane	INN, BAN	c8	L1300-07	302.41	566-48-3	Aromatase	61	201.713	<1		http://www.selleckchem.com/products/Formestane.html	Formestane(Lentaron(R)) is a second generation selective aromatase inhibitor with an IC50 of 80 nM.	Endocrinology & Hormones	C19H26O3	Free Base	Lentaron(R), 17-dione, CGP-32349, NSC 282175	[H][C@@]12CCC(=O)[C@@]1(C)CC[C@@]1([H])[C@@]2([H])CCC2=C(O)C(=O)CC[C@]12C |r,c:18|	3.036	2	1	0
S2216	Mubritinib (TAK 165)	INN	d8	L1300-07	468.47	366017-09-6	HER2	13	27.7499	<1		http://www.selleckchem.com/products/Mubritinib-TAK-165.html	Mubritinib (TAK-165) is a potent inhibitor of HER2/ErbB2 with IC50 of 6 nM; no activity to EGFR, FGFR, PDGFR, JAK1, Src and Blk.	Protein Tyrosine Kinase	C25H23F3N4O2	Free Base	TAK 165, TAK165	FC(F)(F)C1=CC=C(\C=C\C2=NC(COC3=CC=C(CCCCN4C=CN=N4)C=C3)=CO2)C=C1 |c:24,26,29,31,35,t:4,6,10,15,17|	5.844	5	0	11
S2217	Irinotecan HCl Trihydrate	USAN, INN, BAN	e8	L1300-07	677.18	136572-09-3	Topoisomerase	100	147.671	1	1.47671	http://www.selleckchem.com/products/Irinotecan-Hcl-Trihydrate-Campto.html	Irinotecan prevents DNA from unwinding by inhibition of topoisomerase 1.	DNA Damage	C33H45ClN4O9	HCl & trihydrat	CPT 11, Camptosar, Campto, Irinotecan	O.O.O.Cl.CCC1=C2CN3C(=CC4=C(COC(=O)[C@]4(O)CC)C3=O)C2=NC2=CC=C(OC(=O)N3CCC(CC3)N3CCCCC3)C=C12 |r,c:2,6,23,t:8,25,27,46|	3.446	6	0	5
S2221	Apatinib	USP,CP,	f8	L1300-07	493.58	811803-05-1	VEGFR	22	44.5723	<1		http://www.selleckchem.com/products/Apatinib-YN968D1.html	Apatinib is an orally bioavailable, selective VEGFR2 inhibitor with IC50 of 1 nM.	Protein Tyrosine Kinase	C25H27N5O4S	Sulfate	YN968D1	CS(O)(=O)=O.O=C(NC1=CC=C(C=C1)C1(CCCC1)C#N)C1=CC=CN=C1NCC1=CC=NC=C1 |c:9,11,24,26,33,35,t:7,22,31|	3.164	3	2	6
S2226	Idelalisib (CAL-101, GS-1101)	FDA	g8	L1300-07	415.42	870281-82-6	PI3K	83	199.798	<1		http://www.selleckchem.com/products/CAL-101.html	CAL-101 (Idelalisib, GS-1101) is a selective p110δ inhibitor with IC50 of 2.5 nM; shown to have 40- to 300-fold greater selectivity for p110δ thanp110α/β/γ, and 400- to 4000-fold more selectivity to p110δ than C2β, hVPS34, DNA-PK and mTOR. Phase 3.	PI3K/Akt/mTOR	C22H18FN7O	Free Base	CAL101	CC[C@H](NC1=C2N=CNC2=NC=N1)C1=NC2=CC=CC(F)=C2C(=O)N1C1=CC=CC=C1 |r,c:4,6,10,12,19,22,31,33,t:15,17,29|	3.624	5	2	5
S2229	Eltrombopag Olamine	INN	h8	L1300-07	564.63	496775-62-3	Thrombin	89	157.625	<1		http://www.selleckchem.com/products/Eltrombopag-SB-497115-GR.html	Eltrombopag is a member of the biarylhydrazone class, which is a nonpeptide agonist of the thrombopoietin receptor (TpoR).	Others	C29H36N6O6	diolamine	SB-497115-GR, SB497115	NCCO.NCCO.CC1=NN(C(=O)C\1=N/NC1=CC=CC(C2=CC(=CC=C2)C(O)=O)=C1O)C1=CC=C(C)C(C)=C1 |c:18,23,25,30,40,t:7,16,21,34,36|	-0.151	4	6	7
S2230	Galunisertib (LY2157299)	INN	a9	L1300-07	369.42	700874-72-2	TGF-beta/Smad	74	200.314	<1		http://www.selleckchem.com/products/ly2157299.html	LY2157299 is a potent TGFβ receptor I (TβRI) inhibitor with IC50 of 56 nM. Phase 2.	TGF-beta/Smad	C22H19N5O	Free Base	N/A	CC1=CC=CC(=N1)C1=NN2CCCC2=C1C1=CC=NC2=C1C=C(C=C2)C(N)=O |c:3,5,15,20,22,25,27,t:1,8,18|	3.095	4	1	3
S2233	Esomeprazole sodium	EMA	b9	L1300-07	367.4	161796-78-7	ATPase	73	198.694	73	198.694	http://www.selleckchem.com/products/Esomeprazole-sodium-Nexium-I.V..html	Esomeprazole sodium (Nexium) is a sodium salt of esomeprazole that is a potent proton pump inhibitor with an IC50 of 0.076 mg/kg.	Transmembrane Transporters	C17H18N3NaO3S	Sodium salt	N/A	[Na+].COC1=CC=C2[N-]C(=NC2=C1)S(=O)CC1=NC=C(C)C(OC)=C1C |c:7,10,23,t:2,4,16,18|	3.05	5	0	5
S2235	Volasertib (BI 6727)	INN	c9	L1300-07	618.81	755038-65-4	PLK	20	32.3201	<1		http://www.selleckchem.com/products/BI6727-Volasertib.html	BI6727 (Volasertib) is a highly potent Plk1 inhibitor with IC50 of 0.87 nM. It shows 6- and 65-fold greater selectivity against Plk2 and Plk3. Phase 2.	Cell Cycle	C34H50N8O3	Free Base	N/A	CC[C@H]1N(C(C)C)C2=C(C=NC(NC3=CC=C(C=C3OC)C(=O)N[C@H]3CC[C@@H](CC3)N3CCN(CC4CC4)CC3)=N2)N(C)C1=O |r,c:9,15,17,43,t:7,13|	4.838	5	2	10
S2240	Fesoterodine Fumarate	USAN, INN, BAN	d9	L1300-07	527.65	286930-03-8	AChR	100	189.52	100	189.52	http://www.selleckchem.com/products/Fesoterodine-fumarate-Toviaz.html	Fesoterodine fumarate (Toviaz) is an antimuscarinic agent and is rapidly de-esterified to its active metabolite 5-hydroxymethyl tolterodine that is a muscarinic receptor antagonist.	Neuronal Signaling	C30H41NO7	Fumarate	N/A	OC(=O)\C=C\C(O)=O.CC(C)N(CC[C@H](C1=CC=CC=C1)C1=CC(CO)=CC=C1OC(=O)C(C)C)C(C)C |r,c:16,18,25,27,t:14,21|	2.714	4	1	13
S2248	Silmitasertib (CX-4945)	INN	e9	L1300-07	349.77	1009820-21-6	Casein Kinase	16	45.7443	<1		http://www.selleckchem.com/products/cx-4945-silmitasertib.html	CX-4945 is a potent and selective inhibitor of CK2 (casein kinase 2) with IC50 of 1 nM, less potent to Flt3, Pim1 and CDK1 (inactive in cell-based assay). Phase 1.	Others	C19H12ClN3O2	Free Base	N/A	OC(=O)C1=CC2=C(C=C1)C1=CN=CC=C1C(NC1=CC(Cl)=CC=C1)=N2 |c:5,7,12,14,22,24,26,t:3,10,19|	4.157	3	1	3
S2264	Artemether	USAN, INN, BAN	f9	L1300-07	298.37	71963-77-4	Antifection	60	201.093	<1		http://www.selleckchem.com/products/Artemether(SM-224).html	Artemether is an antimalarial for the treatment of resistant strains of falciparum malaria.	Others	C16H26O5	Free Base	SM-224, CGP 56696	[H][C@@]12CC[C@@H](C)[C@]3([H])CC[C@]4(C)OO[C@@]13[C@]([H])(O[C@H](OC)[C@@H]2C)O4 |r|	2.029	5	0	1
S2286	Cyclosporin A	USP, INN, BAN, JAN	g9	L1300-07	1202.61	59865-13-3	phosphatase	100	83.1525	<1		http://www.selleckchem.com/products/Cyclosporin-A(Cyclosporine-A).html	Cyclosporin A is an immunosuppressive agent, binds to the cyclophilin and then inhibits calcineurin with IC50 of 7 nM, widely used in organ transplantation to prevent rejection. Phase 4.	Others	C62H111N11O12	Free Base	Cyclosporine A	CC[C@@H]1NC(=O)[C@H]([C@H](O)[C@H](C)C\C=C\C)N(C)C(=O)C(C(C)C)N(C)C(=O)[C@H](CC(C)C)N(C)C(=O)[C@H](CC(C)C)N(C)C(=O)[C@@H](C)NC(=O)[C@H](C)NC(=O)[C@H](CC(C)C)N(C)C(=O)[C@@H](NC(=O)[C@H](CC(C)C)N(C)C(=O)CN(C)C1=O)C(C)C |r,@:20|	4.333	11	5	15
S2293	DL-Carnitine HCl	INN	h9	L1300-07	197.66	461-05-2	Others	40	202.368	40	202.368	http://www.selleckchem.com/products/DL-Carnitine-hydrochloride.html	DL-Carnitine hydrochloride is a quaternary ammonium compound biosynthesized from the amino acids lysine and methionine.	Others	C7H16ClNO3	Hydrochloride	N/A	[Cl-].C[N+](C)(C)CC(O)CC(O)=O	-4.49	1	1	4
S2328	Nalidixic acid	USAN, INN, BAN	a10	L1300-07	232.24	389-08-2	Topoisomerase	6	25.8353	<1		http://www.selleckchem.com/products/Nalidixic-acid(NegGram).html	Nalidixic acid(NegGram) is a synthetic 1,8-naphthyridine antimicrobial agent with a limited bacteriocidal spectrum. It is an inhibitor of the A subunit of bacterial DNA gyrase.	Others	C12H12N2O3	Free Base	NegGram, Nevigramon, Nalidixin, Uronidix	CCN1C=C(C(O)=O)C(=O)C2=C1N=C(C)C=C2 |c:10,16,t:3,13|	1.176	3	0	2
S2336	Orotic acid (6-Carboxyuracil)	INN, BAN, DAB, DCF, JAN	b10	L1300-07	156.1	65-86-1	Others	2	12.8123	<1		http://www.selleckchem.com/products/Orotic-acid(6-Carboxyuracil).html	Orotic acid(6-Carboxyuracil) is a heterocyclic compound and an acid.	Others	C5H4N2O4	Free Base	6-Carboxyuracil, Orodin, Oropur, Orotonin, Orotonsan	OC(=O)C1=CC(=O)NC(=O)N1 |t:3|	-1.152	3	2	1
S2344	Piperine	BAN	c10	L1300-07	285.34	94-62-2	P450 (e.g. CYP17)	57	199.762	<1		http://www.selleckchem.com/products/Piperine(1-Piperoylpiperidine).html	Piperine (1-Piperoylpiperidine) is the alkaloid responsible for the pungency of black pepper and long pepper, which has also been used in some forms of traditional medicine and as an insecticide.	Others	C17H19NO3	Free Base	Piperin	O=C(\C=C\C=C\C1=CC2=C(OCO2)C=C1)N1CCCCC1 |c:14,t:6,8|	2.864	3	0	3
S2350	Rutin	NF-XI, INN, BAN, JAN	d10	L1300-07	610.52	153-18-4	Immunology & Inflammation related	122	199.83	<1		http://www.selleckchem.com/products/Rutin(Rutoside).html	Rutin, a flavonol glycoside found in many plants including buckwheat; tobacco; forsythia; hydrangea; viola, etc., which possesses healthy effects for human.	Others	C27H30O16	Free Base	Quercetin 3-rutinoside, Rutin trihydrate, Phytomelin, Birutan, Sophorin, Venoruton, Eldrin	C[C@@H]1O[C@@H](OC[C@H]2O[C@@H](OC3=C(OC4=C(C3=O)C(O)=CC(O)=C4)C3=CC(O)=C(O)C=C3)[C@H](O)[C@@H](O)[C@@H]2O)[C@H](O)[C@H](O)[C@H]1O |r,c:13,19,22,31,t:10,25,28|	-1.158	6	10	6
S2357	Silibinin	INN, DCF	e10	L1300-07	482.44	22888-70-6	Others	96	198.988	<1		http://www.selleckchem.com/products/Silibinin(Silybin).html	Silibinin, the main flavonoid extracted from the milk thistle Silybum marianum, displays hepatoprotective properties in acute and chronic liver injury.	Others	C25H22O10	Free Base	Silybin	COC1=CC(=CC=C1O)[C@H]1OC2=CC(=CC=C2O[C@@H]1CO)[C@H]1OC2=CC(O)=CC(O)=C2C(=O)[C@@H]1O |r,c:4,6,14,16,29,32,t:2,12,26|	2.592	5	5	4
S2381	D-Mannitol	USAN, INN, BAN	f10	L1300-07	182.17	69-65-8	Others	36	197.618	36	197.618	http://www.selleckchem.com/products/D-Mannitol(Osmitrol).html	D-Mannitol is an osmotic diuretic agent and a weak renal vasodilator.	Others	C6H14O6	Free Base	Mannitol, Osmitrol, Osmofundin	OC[C@@H](O)[C@@H](O)[C@H](O)[C@H](O)CO |r|	-2.941	0	6	5
S2388	L-carnitine	USP, INN, BAN, JAN	g10	L1300-07	161.2	541-15-1	Others	12	74.4417	32	198.511	http://www.selleckchem.com/products/L-carnitine(Levocarnitine).html	L-carnitine is constituent of striated muscle and liver. It is used therapeutically to stimulate gastric and pancreatic secretions and in the treatment of hyperlipoproteinemias.	Others	C7H15NO3	quaternary-N salt	Levocarnitine, Carnitor, vitamin BT, Karnitin	C[N+](C)(C)C[C@H](O)CC([O-])=O |r|	-3.29	0	1	4
S2393	Sorbitol	USP	h10	L1300-07	182.17	50-70-4	Others	36	197.618	36	197.618	http://www.selleckchem.com/products/Sorbitol(Glucitol).html	Sorbitol is a sugar alcohol and a sugar substitute.	Others	C6H14O6	Free Base	Glucitol	OC[C@H](O)[C@@H](O)[C@H](O)[C@H](O)CO |r|	-2.941	0	6	5
S2443	Tolbutamide	FDA	a11	L1300-07	270.35	64-77-7	Potassium Channel	54	199.741	<1		http://www.selleckchem.com/products/tolbutamide.html	Tolbutamide is an inhibitor of cAMP with IC50 of 4 mM.	Transmembrane Transporters	C12H18N2O3S	Free Base	N/A	CCCCNC(=O)NS(=O)(=O)C1=CC=C(C)C=C1 |c:16,t:11,13|	2.336	3	2	5
S2446	Levosimendan	INN, DCF, USAN	b11	L1300-07	280.28	141505-33-1	Calcium Channel	56	199.8	<1		http://www.selleckchem.com/products/levosimendan.html	Levosimendan is a calcium sensitizer acting through calcium-dependent binding to cardiac troponin C (cTnC), provides treatment for heart failure. Phase 4.	Others	C14H12N6O	Free Base	N/A	C[C@@H]1CC(=O)NN=C1C1=CC=C(NN=C(C#N)C#N)C=C1 |r,c:6,20,t:9,11|	1.486	3	2	3
S2451	Amantadine HCl	FDA	c11	L1300-07	187.7	665-66-7	Dopamine Receptor	38	202.451	38	202.451	selleckchem.com/products/Amantadine-hydrochloride(Symmetrel).html	Amantadine HCl is used to treat or prevent infections of the respiratory tract caused by a certain virus.	Neuronal Signaling	C10H18ClN	Hydrochloride	Symmetrel	Cl.NC12CC3CC(CC(C3)C1)C2	1.877	0	1	0
S2452	Amfebutamone (Bupropion) HCl	USAN	d11	L1300-07	276.2	31677-93-7	AChR,Dopamine Receptor	8	28.9645	<1		http://www.selleckchem.com/products/Amfebutamone-hydrochloride(Bupropion).html	Amfebutamone HCl is a selective norepinephrine-dopamine reuptake inhibitor with IC50 of 6.5 and 3.4μM for the reuptake of dopamine and norepinephrine, respectively	Neuronal Signaling	C13H19Cl2NO	Hydrochloride	Wellbutrin, Zyban, Budeprion	Cl.CC(NC(C)(C)C)C(=O)C1=CC=CC(Cl)=C1 |c:11,14,t:9|	3.501	1	1	4
S2453	Benserazide HCl	INN, BAN, ChP, DCF,DCIT, FEUM, JP,Ph.Eur., USAN	e11	L1300-07	293.7	14919-77-8	Decarboxylase	58	197.48	58	197.48	selleckchem.com/products/Benserazide-hydrochloride(Serazide).html	Benserazide HCl is a peripherally-acting aromatic L-amino acid decarboxylase (AAAD) or DOPA decarboxylase inhibitor.	Others	C10H16ClN3O5	Hydrochloride	Serazide	Cl.NC(CO)C(=O)NNCC1=C(O)C(O)=C(O)C=C1 |c:9,16,t:13|	-1.245	1	7	5
S2454	Bupivacaine HCl	(Bupivacaine), INN, BAN, ChP, DCF, FEUM, IP, Ph.Eur., USAN,USP	f11	L1300-07	324.89	18010-40-7	Sodium Channel	65	200.068	23	70.7932	selleckchem.com/products/Bupivacaine-hydrochloride(Marcain).html	Bupivacaine hydrochloride(Marcain) is a more potent cAMP production inhibitor with an IC50 of 2.3 μM	GPCR & G Protein	C18H29ClN2O	Hydrochloride	Marcain, Marcaine, Sensorcaine, Vivacaine	Cl.CCCCN1CCCCC1C(=O)NC1=C(C)C=CC=C1C |c:14,17,19|	4.692	1	1	5
S2455	Bethanechol chloride	FDA	g11	L1300-07	196.68	590-63-6	AChR	39	198.292	39	198.292	selleckchem.com/products/Carbamyl-beta-methylcholine-chloride(Bethanechol-chloride).html	Bethanechol chloride is a selective muscarinic receptor agonist without any effect on nicotinic receptors.	Neuronal Signaling	C7H17ClN2O2	quaternary-N Chloride salt	N/A	[Cl-].CC(C[N+](C)(C)C)OC(N)=O	-3.702	2	1	4
S2456	Chlorpromazine HCl	USAN, INN, BAN	h11	L1300-07	355.33	69-09-0	Dopamine Receptor,Potassium Channel	71	199.814	71	199.814	http://www.selleckchem.com/products/Chlorpromazine-hydrochloride(Sonazine).html	Chlorpromazine HCl is a dopamine and potassium channel inhibitor with IC50 of 6.1 and 16 μM for nward-rectifying K+ currents and time-independent outward currents	Neuronal Signaling	C17H20Cl2N2S	Hydrochloride	Promacid	Cl.CN(C)CCCN1C2=C(SC3=C1C=C(Cl)C=C3)C=CC=C2 |c:7,10,16,19,21,t:13|	5.121	0	0	4
S2457	Clindamycin HCl	(Clindamycin),INN, BAN, BPC, BS, ChP, DCF, FEUM, JP, JRA, Ph.Eur., USAN, USP	a1	L1300-08	461.44	21462-39-5	Antifection	92	199.376	92	199.376	http://www.selleckchem.com/products/Clindamycin-hydrochloride(Dalacin).html	Clindamycin hydrochloride(Dalacin) is the hydrated hydrochloride salt of clindamycin which is a semisynthetic antibiotic.	Others	C18H34Cl2N2O5S	Hydrochloride	Dalacin, Duac, BenzaClin,Clindoxyl, Acanya	Cl.CCC[C@@H]1C[C@H](N(C)C1)C(=O)N[C@H](C(C)Cl)[C@H]1O[C@H](SC)[C@H](O)[C@@H](O)[C@H]1O |r|	1.659	2	4	7
S2458	Clonidine HCl	USP, JAN	b1	L1300-08	266.5	4205-91-8	Adrenergic Receptor,Autophagy	53	198.874	53	198.874	http://www.selleckchem.com/products/Clonidine-hydrochloride(Catapres).html	Clonidine hydrochloride(Catapres) is a direct-acting α2 adrenergic agonist with an ED50 of 0.02±0.01 mg/kg.	Neuronal Signaling	C9H10Cl3N3	Hydrochloride	Catapres	Cl.ClC1=CC=CC(Cl)=C1NC1=NCCN1 |c:3,6,t:1,10|	2.736	1	2	2
S2459	Clozapine	EMA	c1	L1300-08	326.82	5786-21-0	5-HT Receptor	65	198.886	<1		http://www.selleckchem.com/products/Clozapine(Clozaril).html	Clozapine (Clozaril) is a potent 5-HT1C receptor antagonist with an IC50 of 110 nM for 5-HT-stimulated phosphoinositide hydrolysis.	Neuronal Signaling	C18H19ClN4	Free Base	Leponex, Fazaclo	CN1CCN(CC1)C1=NC2=C(NC3=C1C=CC=C3)C=CC(Cl)=C2 |c:10,13,16,18,21,24,t:8|	3.422	1	1	1
S2460	Pramipexole	USP, INN, BAN	d1	L1300-08	211.33	104632-26-0	Dopamine Receptor	42	198.741	<1		http://www.selleckchem.com/products/Pramipexole-Mirapex.html	Pramipexole is a partial/full D2S, D2L, D3, D4 receptor agonist with a Ki of 3.9, 2.2, 0.5 and 5.1 nM for D2S, D2L, D3, D4 receptor, respectively.	Neuronal Signaling	C10H17N3S	Free Base	Mirapexin, Sifrol	CCCN[C@H]1CCC2=C(C1)SC(N)=N2 |r,c:7,13|	1.383	1	2	3
S2461	Domperidone	INN, BAN, DCF, DCIT, JAN, Ph.Eur., USAN	e1	L1300-08	425.91	57808-66-9	Dopamine Receptor	48	112.7	<1		http://www.selleckchem.com/products/Domperidone(Motilium).html	Domperidone(Motilium) is a dopamine blocker and an antidopaminergic reagent.	Neuronal Signaling	C22H24ClN5O2	Free Base	Motilium, Motillium, Motinorm, Costi	ClC1=CC2=C(C=C1)N(C1CCN(CCCN3C(=O)NC4=C3C=CC=C4)CC1)C(=O)N2 |c:3,5,20,23,25,t:1|	2.453	2	2	5
S2466	Estriol	EMA(dogs)	f1	L1300-08	288.39	50-27-1	Estrogen/progestogen Receptor	57	197.649	<1		http://www.selleckchem.com/products/Estriol(Oestriol).html	Estriol is an antagonist of the G-protein coupled estrogen receptor in estrogen receptor-negative breast cancer cells.	Endocrinology & Hormones	C18H24O3	Free Base	Oestriol	[H][C@@]12C[C@@H](O)[C@H](O)[C@@]1(C)CC[C@]1([H])C3=CC=C(O)C=C3CC[C@@]21[H] |r,c:19,t:14,16|	2.871	0	3	0
S2467	Famciclovir	USP, INN, BAN, JAN	g1	L1300-08	321.339	104227-87-4	Antifection	64	199.167	64	199.167	http://www.selleckchem.com/products/Famciclovir(Famvir).html	Famciclovir(Famvir) is a guanine analogue antiviral drug used for the treatment of various herpesvirus infections.	Others	C14H19N5O4	Free Base	Famvir	CC(=O)OCC(CCN1C=NC2=CN=C(N)N=C12)COC(C)=O |c:9,t:11,13,16|	-0.294	7	1	9
S2470	Fluocinolone Acetonide	(Fluocinolone acetonide), INN, CSP, DCF, FEUM, IP, JAN, JP, USAN, USP	h1	L1300-08	452.5	67-73-2	Glucocorticoid Receptor	90	198.895	<1		http://www.selleckchem.com/products/Fluocinolone-acetonide(Flucort-N).html	Fluocinolone Acetonide is a corticosteroid that binds to the cytosolic glucocorticoid receptor.	Others	C24H30F2O6	Free Base	Flucort-N	[H][C@@]12C[C@@]3([H])[C@]4([H])C[C@]([H])(F)C5=CC(=O)C=C[C@]5(C)[C@@]4(F)[C@@H](O)C[C@]3(C)[C@@]1(OC(C)(C)O2)C(=O)CO |r,c:15,t:11|	0.995	4	2	2
S2471	Gallamine Triethiodide	INN, DCF, IP,Ph.Eur., Ph.Int., RS,USP	a2	L1300-08	891.53	65-29-2	AChR	100	112.167	100	112.167	http://www.selleckchem.com/products/Gallamine-triethiodide(Flaxedil).html	Gallamine triethiodide(Flaxedil) is a cholinergic receptor blocker with an IC50 of 68.0 ± 8.4 μM.	Neuronal Signaling	C30H60I3N3O3	tri-quaternary-N iodide salt	Flaxedil	[I-].[I-].[I-].CC[N+](CC)(CC)CCOC1=CC=CC(OCC[N+](CC)(CC)CC)=C1OCC[N+](CC)(CC)CC |c:12,24,t:10|	-8.065	3	0	21
S2475	Imatinib (STI571)	INN, BAN	b2	L1300-08	493.6	152459-95-5	PDGFR		10			http://www.selleckchem.com/products/Imatinib(STI571).html	Imatinib is a multi-target inhibitor of v-Abl, c-Kit and PDGFR with IC50 of 0.6 μM, 0.1 μM and 0.1 μM, respectively.	Protein Tyrosine Kinase	C29H31N7O	Free Base	STI571, Glivec	CN1CCN(CC2=CC=C(C=C2)C(=O)NC2=CC=C(C)C(NC3=NC=CC(=N3)C3=CC=CN=C3)=C2)CC1 |c:8,10,25,27,32,34,36,t:6,16,18,23,30|	4.22	4	2	7
S2476	Itraconazole	USAN, INN	c2	L1300-08	705.65	84625-61-6	P450 (e.g. CYP17)		10			http://www.selleckchem.com/products/Itraconazole(Sporanox).html	Itraconazole is a triazole antifungal agent.	Others	C35H38Cl2N8O4	Free Base	Sporanox	CCC(C)N1N=CN(C1=O)C1=CC=C(C=C1)N1CCN(CC1)C1=CC=C(OC[C@H]2CO[C@@](CN3C=NC=N3)(O2)C2=CC=C(Cl)C=C2Cl)C=C1 |r,c:5,13,15,37,39,49,53,t:11,25,27,44,46|	6.434	7	0	11
S2479	Lincomycin HCl	USP, BAN	d2	L1300-08	443	859-18-7	Antifection	89	200.903	89	200.903	http://www.selleckchem.com/products/Lincomycin-hydrochloride(Lincocin).html	Lincomycin hydrochloride(Lincocin) is the monohydrated salt of lincomycin, a substance produced by the growth of a member of the lincolnensis group of Streptomyces lincolnensis.	Others	C18H35ClN2O6S	Hydrochloride	Lincocin	Cl.[H][C@@]1(O[C@H](SC)[C@H](O)[C@@H](O)[C@@H]1O)[C@H](NC(=O)[C@@H]1C[C@@H](CCC)CN1C)[C@@H](C)O |r|	0.454	2	5	7
S2480	Loperamide HCl	FDA	e2	L1300-08	513.5	34552-83-5	Autophagy,Opioid Receptor	22	42.8432	<1		http://www.selleckchem.com/products/Loperamide-hydrochloride.html	Loperamide HCl is an opioid-receptor agonist with an ED50 of 0.15 mg/kg.	Neuronal Signaling	C29H34Cl2N2O2	Hydrochloride	N/A	Cl.CN(C)C(=O)C(CCN1CCC(O)(CC1)C1=CC=C(Cl)C=C1)(C1=CC=CC=C1)C1=CC=CC=C1 |c:21,26,28,33,35,t:16,18,24,31|	5.017	1	0	7
S2481	Manidipine	INN	f2	L1300-08	610.7	89226-50-6	Calcium Channel	122	199.771	<1		http://www.selleckchem.com/products/Manidipine(Manyper).html	Manidipine (Manyper) is a lipophilic, third-generation, highly vasoselective dihydropyridine calcium antagonist with an IC50 of 2.6 nM.	Transmembrane Transporters	C35H38N4O6	Free Base	Artedil, Iperten	COC(=O)C1=C(C)NC(C)=C(C1C1=CC=CC(=C1)[N+]([O-])=O)C(=O)OCCN1CCN(CC1)C(C1=CC=CC=C1)C1=CC=CC=C1 |c:4,9,15,17,38,40,45,47,t:13,36,43|	5.058	4	1	12
S2482	Manidipine 2HCl	JAN	g2	L1300-08	683.62	89226-75-5	Calcium Channel	21	30.7188	<1		http://www.selleckchem.com/products/Manidipine-dihydrochloride(CV-4093).html	Manidipine 2HCl is a HCl salt form of Manidipine, which is a calcium channel blocker with IC50 of 2.6 nM, used clinically as an antihypertensive. Phase 4.	Transmembrane Transporters	C35H40Cl2N4O6	Dihydrochloride	N/A	Cl.Cl.COC(=O)C1=C(C)NC(C)=C(C1C1=CC=CC(=C1)[N+]([O-])=O)C(=O)OCCN1CCN(CC1)C(C1=CC=CC=C1)C1=CC=CC=C1 |c:4,9,15,17,38,40,45,47,t:13,36,43|	5.822	4	1	12
S2484	Milrinone	USP, INN, BAN	h2	L1300-08	211.22	78415-72-2	PDE	42	198.845	<1		http://www.selleckchem.com/products/Milrinone(Primacor).html	Milrinone is a potent and selective phosphodiesterase 3 inhibitor with an IC50 of 0.42 μM for the inhibition of FIII PDE.	Metabolism	C12H9N3O	Free Base	Primacor	CC1=C(C=C(C#N)C(=O)N1)C1=CC=NC=C1 |c:13,15,t:1,3,11|	0.356	2	1	1
S2485	Mitoxantrone 2HCl	FDA	a3	L1300-08	517.4	70476-82-3	Topoisomerase	89	172.014	89	172.014	http://www.selleckchem.com/products/Mitoxantrone.html	Mitoxantrone HCl is a classic folic acid antagonist.	Others	C22H30Cl2N4O6	Dihydrochloride	Novantrone	Cl.Cl.OCCNCCNC1=CC=C(NCCNCCO)C2=C1C(=O)C1=C(O)C=CC(O)=C1C2=O |c:18,23,26,29,t:7,9|	0.832	2	8	12
S2486	Moroxydine HCl	INN, BAN, DCF	b3	L1300-08	207.66	3160-91-6	Antifection	42	202.254	42	202.254	http://www.selleckchem.com/products/Moroxydine-hydrochloride.html	Moroxydine HCl is a synthetic antiviral compound chemically belonging to the series of the heterocyclic biguanidines.	Others	C6H14ClN5O	Hydrochloride	N/A	Cl.NC(=N)NC(=N)N1CCOCC1	-0.672	1	2	3
S2487	Mycophenolic acid	USP, JAN	c3	L1300-08	320.34	24280-93-1	Dehydrogenase	64	199.788	<1		http://www.selleckchem.com/products/Mycophenolic-acid(Mycophenolate).html	Mycophenolic acid is an immunosuppressant agent used to prevent rejection in organ transplantation.	Others	C17H20O6	Free Base	Mycophenolate	COC1=C(C)C2=C(C(=O)OC2)C(O)=C1C\C=C(/C)CCC(O)=O |c:2,13,t:5|	3.157	4	1	6
S2489	Nateglinide	USP, INN, BAN	d3	L1300-08	317.42	105816-04-4	Potassium Channel	63	198.475	<1		http://www.selleckchem.com/products/Nateglinide(Starlix).html	Nateglinide is an insulin secretagog agent that lowers blood glucose levels by stimulating insulin secretion from the pancreas.	Transmembrane Transporters	C19H27NO3	Free Base	Starlix	CC(C)[C@H]1CC[C@@H](CC1)C(=O)N[C@H](CC1=CC=CC=C1)C(O)=O |r,c:17,19,t:15|	3.981	2	1	6
S2491	Nitrendipine	INN, BAN, ChP, DCF, JAN, USAN	e3	L1300-08	360.37	39562-70-4	Autophagy,Calcium Channel	72	199.795	<1		http://www.selleckchem.com/products/Nitrendipine.html	Nitrendipine is a dihydropyridine calcium channel blocker with an IC50 of 95 nM.	Transmembrane Transporters	C18H20N2O6	Free Base	N/A	CCOC(=O)C1=C(C)NC(C)=C(C1C1=CC(=CC=C1)[N+]([O-])=O)C(=O)OC |c:5,10,16,18,t:14|	2.115	4	1	7
S2492	Novobiocin Sodium	USAN, INN, BAN	f3	L1300-08	634.61	1476-53-5	Topoisomerase	127	200.123	127	200.123	www.selleckchem.com/products/Novobiocin-sodium(Albamycin).html	Novobiocin(Albamycin) is a very potent bacterial DNA gyrase and human organic anion transporters with Ki of of 14.87 ± 0.40μM for hOAT1, 4.77 ± 1.12μM for hOAT3 and 90.50 ± 7.50μM for hOAT4.	Others	C31H35N2NaO11	Sodium Salt	Albamycin, Cathomycin	[Na+].CO[C@@H]1[C@@H](OC(N)=O)[C@@H](O)[C@H](OC2=CC=C3C(O)=C(NC(=O)C4=CC=C([O-])C(CC=C(C)C)=C4)C(=O)OC3=C2C)OC1(C)C |r,c:32,39,t:12,14,17,22,24|	2.747	8	4	9
S2493	Olanzapine	USAN, INN, BAN	g3	L1300-08	312.44	132539-06-1	5-HT Receptor,Dopamine Receptor	63	201.639	<1		http://www.selleckchem.com/products/Olanzapine(Zyprexa).html	Olanzapine is a high affinity for 5-HT2 serotonin and D2 dopamine receptor antagonist.	Neuronal Signaling	C17H20N4S	Free Base	Zyprexa, Zalasta, Zolafren, Olzapin, Oferta, Zypadhera	CN1CCN(CC1)C1=NC2=C(NC3=C1C=C(C)S3)C=CC=C2 |c:10,13,21,23,t:8,16|	2.69	1	1	1
S2494	Olopatadine HCl	USAN, INN, BAN	h3	L1300-08	373.87	140462-76-6	Histamine Receptor	75	200.604	13	34.7714	http://www.selleckchem.com/products/Olopatadine-hydrochloride(Opatanol).html	Olopatadine hydrochloride(Opatanol) is a histamine blocker and mast cell stabilizer with an IC50 of 559 μM for the release of histamine	Neuronal Signaling	C21H24ClNO3	Hydrochloride	Opatanol, Pataday, Patanase, Allelock	Cl.CN(C)CC\C=C1\C2=C(COC3=C1C=C(CC(O)=O)C=C3)C=CC=C2 |c:7,11,20,23,25,t:14|	0.92	2	0	5
S2495	Oxymetazoline HCl	USP, INN, BAN	a4	L1300-08	296.84	2315-02-8	Adrenergic Receptor	59	198.76	59	198.76	http://www.selleckchem.com/products/Oxymetazoline-hydrochloride.html	Oxymetazoline hydrochloride is an α1 and α2 adrenergic receptor agonist.	Neuronal Signaling	C16H25ClN2O	Hydrochloride	N/A	Cl.CC1=CC(=C(O)C(C)=C1CC1=NCCN1)C(C)(C)C |c:7,t:1,3,11|	3.664	1	2	3
S2496	Ozagrel	INN	b4	L1300-08	228.25	82571-53-7	P450 (e.g. CYP17)	46	201.533	<1		http://www.selleckchem.com/products/Ozagrel.html	Ozagrel is a potent and selective thromboxane A2 synthetase inhibitor with an IC50 of 4 nM.	Metabolism	C13H12N2O2	Free Base	OKY 046	OC(=O)\C=C\C1=CC=C(CN2C=CN=C2)C=C1 |c:11,13,16,t:5,7|	1.604	2	0	4
S2497	Pancuronium dibromide	USAN, INN, BAN	c4	L1300-08	732.67	15500-66-0	AChR	100	136.487	100	136.487	http://www.selleckchem.com/products/Pancuronium-bromide(Pavulon).html	Pancuronium dibromide is a competitive acetylcholine antagonist with an IC50 of 5.5 ± 0.5 nM.	Neuronal Signaling	C35H60Br2N2O4	di-quaternary-N bromide salt	N/A	[Br-].[Br-].[H][C@@]12C[C@@H]([C@H](OC(C)=O)[C@@]1(C)CC[C@@]1([H])[C@@]2([H])CC[C@@]2([H])C[C@H](OC(C)=O)[C@H](C[C@]12C)[N+]1(C)CCCCC1)[N+]1(C)CCCCC1 |r|	-2.043	4	0	6
S2499	Phenoxybenzamine HCl	FDA	d4	L1300-08	340.3	63-92-3	Adrenergic Receptor	68	199.824	17	49.9559	http://www.selleckchem.com/products/Phenoxybenzamine-hydrochloride.html	Phenoxybenzamine HCl is a non-specific, irreversible alpha antagonist with an IC50 of 550 nM.	GPCR & G Protein	C18H23Cl2NO	HCl	N/A	Cl.CC(COC1=CC=CC=C1)N(CCCl)CC1=CC=CC=C1 |c:6,8,18,20,t:4,16|	4.96	1	0	8
S2500	Propafenone HCl	INN, BAN, ChP, DCF, DCIT,USP	e4	L1300-08	377.9	34183-22-7	Sodium Channel	69	182.588	<1		http://www.selleckchem.com/products/Propafenone(Rytmonorm).html	Propafenone HCl is a classic anti-arrhythmic medication, which treats illnesses associated with rapid heartbeats such as atrial and ventricular arrhythmias.	Transmembrane Transporters	C21H27NO3	Hydrochloride	Rythmol SR, Rytmonorm	CCCNCC(O)COC1=CC=CC=C1C(=O)CCC1=CC=CC=C1 |c:11,13,22,24,t:9,20|	3.673	2	2	11
S2503	Racecadotril	INN, BAN, DCF	f4	L1300-08	385.48	81110-73-8	Opioid Receptor	22	57.0717	<1		http://www.selleckchem.com/products/Racecadotril(Acetorphan).html	Racecadotril is a peripherally acting enkephalinase inhibitor with an IC50 of 4.5 μM	Neuronal Signaling	C21H23NO4S	Free Base	Acetorphan	CC(=O)SCC(CC1=CC=CC=C1)C(=O)NCC(=O)OCC1=CC=CC=C1 |c:9,11,24,26,t:7,22|	3.128	4	1	11
S2504	Ribavirin	USP, INN, BAN, JAN	g4	L1300-08	244.209	36791-04-5	Antifection	49	200.648	49	200.648	http://www.selleckchem.com/products/Ribavirin(Copegus).html	Ribavirin (Copegus) is an anti-viral agent indicated for severe RSV infection (individually), hepatitis C infection and other viral infections.	Others	C8H12N4O5	Free Base	Rebetol, Ribasphere, Vilona, Virazole	NC(=O)C1=NN(C=N1)[C@@H]1O[C@H](CO)[C@@H](O)[C@H]1O |r,c:6,t:3|	-2.745	4	4	3
S2505	Rosiglitazone maleate	FDA	h4	L1300-08	473.5	155141-29-0	PPAR	94	198.522	<1		http://www.selleckchem.com/products/Rosiglitazone-maleate.html	Rosiglitazone, a member of the thiazolidinedione class of antihyperglycaemic agents, is a high-affinity selective agonist of the <b>peroxisome proliferator-activated receptor-γ</b>.	Metabolism	C22H23N3O7S	Maleate	N/A	OC(=O)\C=C/C(O)=O.CN(CCOC1=CC=C(CC2SC(=O)NC2=O)C=C1)C1=NC=CC=C1 |c:25,30,32,t:12,14,28|	3.307	6	1	9
S2506	Roxithromycin	INN, BAN, DCF, JAN, USAN	a5	L1300-08	837.067	80214-83-1	Antifection	167	199.506	<1		http://www.selleckchem.com/products/Roxithromycin(Roxl-150).html	Roxithromycin is a semi-synthetic macrolide antibiotic. It is used to treat respiratory tract, urinary and soft tissue infections.	Others	C41H76N2O15	Free Base	Roxl-150, Roxo, Surlid, Rulide, Biaxsig, Roxar, Roximycin, Roxomycin, Tirabicin, Coroxin	CC[C@H]1OC(=O)[C@H](C)[C@@H](O[C@H]2C[C@@](C)(OC)[C@@H](O)[C@H](C)O2)[C@H](C)[C@@H](O[C@@H]2O[C@H](C)C[C@@H]([C@H]2O)N(C)C)[C@](C)(O)C[C@@H](C)\C(=N\OCOCCOC)[C@H](C)[C@@H](O)[C@]1(C)O |r|	1.619	11	3	13
S2508	Scopolamine HBr	USAN, INN, BAN	b5	L1300-08	384.26	114-49-8	AChR	76	197.783	76	197.783	http://www.selleckchem.com/products/Scopolamine-hydrobromide.html	Scopolamine hydrobromide is a competitive muscarinic acetylcholine receptor with an IC50 of 55.3 ± 4.3 nM.	Neuronal Signaling	C17H22BrNO4	Hydrobromide	N/A	Br.[H][C@]12O[C@@]1([H])[C@]1([H])C[C@@H](C[C@@]2([H])N1C)OC(=O)[C@H](CO)C1=CC=CC=C1 |r,c:25,27,t:23|	1.314	3	1	5
S2509	Sotalol HCl	USP, INN, BAN, JAN	c5	L1300-08	308.82	959-24-0	Adrenergic Receptor	62	200.764	62	200.764	http://www.selleckchem.com/products/Sotalol-hydrochloride(Betapace).html	Sotalol (Betapace) is a non-selective beta blocker and a potassium channel blocker with an IC50 of 43 μM	Neuronal Signaling	C12H21ClN2O3S	Hydrochloride	Sotalex	Cl.CC(C)NCC(O)C1=CC=C(NS(C)(=O)=O)C=C1 |c:16,t:7,9|	0.876	2	3	6
S2510	Spectinomycin 2HCl	USAN, INN, BAN	d5	L1300-08	405.27	21736-83-4	Antifection	81	199.867	81	199.867	www.selleckchem.com/products/Spectinomycin--hydrochloride.html	Spectinomycin HCl is a new parenteral antibiotic prepared from Streptomyces spectabilis.	Others	C14H26Cl2N2O7	dihydrochloride	N/A	Cl.Cl.[H][C@]12O[C@]3([H])O[C@H](C)CC(=O)[C@]3(O)O[C@]1([H])[C@@H](NC)[C@@H](O)[C@@H](NC)[C@@H]2O |r|	-1.566	4	4	2
S2511	Sulfadoxine	USP, INN, BAN, JAN	e5	L1300-08	310.33378	2447-57-6	Antifection	62	199.785	<1		http://selleckchem.com/products/Sulfadoxine(Sulphadoxine).html	Sulfadoxine is an ultra-long-lasting sulfonamide with an IC50 of 249 μg/ml for P. vivax.	Others	C12H14N4O4S	Free Base	Sulphadoxine	COC1=C(OC)C(NS(=O)(=O)C2=CC=C(N)C=C2)=NC=N1 |c:2,16,18,20,t:11,13|	0.837	6	2	5
S2512	Tenoxicam	INN, BAN, DCF, DCIT, JAN, Ph.Eur., Ph.Helv, USAN	f5	L1300-08	337.378	59804-37-4	COX	68	201.554	<1		http://www.selleckchem.com/products/Tenoxicam(Mobiflex).html	Tenoxicam is a good HO. radicals scavenger with an IC50 of 56.7 μM	Others	C13H11N3O4S2	Free Base	Mobiflex	CN1C(C(=O)NC2=CC=CC=N2)=C(O)C2=C(C=CS2)S1(=O)=O |c:8,10,17,t:6,12,15|	0.454	4	2	2
S2515	Vardenafil HCl Trihydrate	USP, INN, BAN, JAN	g5	L1300-08	579.11	224785-90-4	PDE	116	200.307	116	200.307	http://www.selleckchem.com/products/Vardenafil(Vivanza).html	Vardenafil HCl Trihydrate is a new type PDE inhibitor with IC50 of 0.7 and 180 nM for PDE5 and PDE1, respectively.	Metabolism	C23H39ClN6O7S	Hydrochloride trihydrate	Levitra	O.O.O.Cl.CCCC1=NC(C)=C2N1N=C(NC2=O)C1=CC(=CC=C1OCC)S(=O)(=O)N1CCN(CC)CC1 |c:6,10,18,20,t:3,16|	2.109	6	1	8
S2516	Xylazine HCl	EMA	h5	L1300-08	256.79	23076-35-9	Adrenergic Receptor	50	194.712	12	46.7308	http://www.selleckchem.com/products/Xylazine(Rompun).html	Xylazine HCl is α2 class of adrenergic receptor agonist.	Neuronal Signaling	C12H17ClN2S	Hydrochloride	N/A	Cl.CC1=CC=CC(C)=C1NC1=NCCCS1 |c:3,6,t:1,10|	3.647	1	1	2
S2517	Maprotiline HCl	FDA	a6	L1300-08	313.86	10347-81-6	Adrenergic Receptor	63	200.726	<1		http://www.selleckchem.com/products/Maprotiline-hydrochloride.html	Maprotiline hydrochloride (Deprilept, Ludiomil, Psymion) is a selective noradrenalin re-uptake inhibitor and a tetracyclic antidepressant.	Neuronal Signaling	C20H24ClN	Hydrochloride	Deprilept, Ludiomil, Psymion	Cl.CNCCCC12CCC(C3=CC=CC=C13)C1=C2C=CC=C1 |c:11,17,20,22,t:9,13|	4.498	0	1	4
S2519	Naphazoline HCl	USAN	b6	L1300-08	246.74	550-99-2	Adrenergic Receptor	17	68.8984	49	198.59	http://www.selleckchem.com/products/Naphazoline-hydrochloride-Naphcon.html	Naphazoline hydrochloride (Naphcon) is an ocular vasoconstrictor and imidazoline derivative sympathomimetic amine.	Neuronal Signaling	C14H15ClN2	Hydrochloride	Naphcon, Albalon	Cl.C(C1=NCCN1)C1=C2C=CC=CC2=CC=C1 |c:7,9,11,14,16,t:1|	2.442	1	1	2
S2521	Epinephrine bitartrate	USP, INN, BAN, JAN	c6	L1300-08	333.29	51-42-3	Adrenergic Receptor	67	201.026	67	201.026	http://www.selleckchem.com/products/Epinephrine-bitartrate-Adrenalinium.html	Epinephrine Bitartrate is alpha- and beta-adrenergic receptor stimulator.	GPCR & G Protein	C13H19NO9	tartrate	D02149, Adrenalinetartrate, Adrenaline tatrate, Epinephrine Acid Tartrate	O[C@H]([C@@H](O)C(O)=O)C(O)=O.CNC[C@H](O)C1=CC(O)=C(O)C=C1 |r,c:20,t:14,17|	-3.996	2	6	6
S2522	L-Adrenaline	FDA	d6	L1300-08	183.2	51-43-4	Adrenergic Receptor	4	21.8341	<1		http://www.selleckchem.com/products/L-Adrenaline-Epinephrine.html	L-Adrenaline belongs to a group of the compounds known as catecholamines.	Neuronal Signaling	C9H13NO3	Free Base	Adrenaline, d-Adrenaline, Adnephrine, Adrenalin, Chelafrin, Epinefrina, Epinephran, Epirenan, Exadri	CNC[C@H](O)C1=CC(O)=C(O)C=C1 |r,c:11,t:5,8|	0.372	0	4	3
S2524	Phenytoin Sodium	USAN, INN	e6	L1300-08	274.25	630-93-3	Sodium Channel	32	116.682	3	10.9389	http://www.selleckchem.com/products/Phenytoin-sodium-Dilantin.html	Phenytoin sodium is an inactive voltage-gated sodium channel stabilizer.	Transmembrane Transporters	C15H11N2NaO2	Sodium Salt	Aleviatin, Diphenylhydantoin sodium, Eptoin, Phenytoin soluble, Prompt; Phenytek	[Na+].[O-]C1=NC(=O)C(N1)(C1=CC=CC=C1)C1=CC=CC=C1 |c:10,12,17,19,t:1,8,15|	2.084	2	1	2
S2525	Phenytoin	FDA	f6	L1300-08	252.27	57-41-0	Sodium Channel	50	198.2	<1		http://www.selleckchem.com/products/Phenytoin-Lepitoin.html	Phenytoin is an inactive voltage-gated sodium channel stabilizer.	Transmembrane Transporters	C15H12N2O2	Free Base	Di-Hydan, Dihycon, Dilabid, Diphedan, Diphenat, Diphenylan, Diphenylhydantoin, Hydantol, Lehydan, NS	O=C1NC(=O)C(N1)(C1=CC=CC=C1)C1=CC=CC=C1 |c:10,12,17,19,t:8,15|	2.105	2	2	2
S2528	Ciclopirox	USAN, INN, BAN	g6	L1300-08	207.27	29342-05-0	ATPase	42	202.634	<1		http://www.selleckchem.com/products/Ciclopirox-Penlac.html	Ciclopirox (Penlac) is a synthetic antifungal agent.	Others	C12H17NO2	Free Base	Batrafen, Loprox, Mycoster, Stieprox, HOE 296b	CC1=CC(=O)N(O)C(=C1)C1CCCCC1 |c:7,t:1|	2.489	1	0	1
S2529	Dopamine HCl	USP, BAN	h6	L1300-08	189.64	62-31-7	Dopamine Receptor	38	200.38	38	200.38	http://www.selleckchem.com/products/Dopamine-hydrochloride-Inotropin.html	Dopamine hydrochloride (Inotropin) is a catecholamine neurotransmitter present in a wide variety of animals,And a dopamine D1-5 receptors agonist.	Neuronal Signaling	C8H12ClNO2	Hydrochloride	ASL 279, Cardiosteril, Dopamine Fresenius, Dopastat, Intropin, Rascordin, Revivan, Tensamin	Cl.NCCC1=CC(O)=C(O)C=C1 |c:9,t:3,6|	1.155	0	3	2
S2533	Ritodrine HCl	USP, INN, BAN, JAN	a7	L1300-08	323.81	23239-51-2	Adrenergic Receptor	65	200.735	65	200.735	www.selleckchem.com/products/Ritodrine-hydrochloride-Yutopar.html	Ritodrine hydrochloride (DU 21220; Miolene; NSC 291565; Pre-Par) is a hydrochloride salt of ritodrine which is a β-2 adrenergic receptor agonist.	Neuronal Signaling	C17H22ClNO3	Hydrochloride	DU 21220; Miolene; NSC 291565	Cl.[H][C@](C)(NCCC1=CC=C(O)C=C1)[C@@]([H])(O)C1=CC=C(O)C=C1 |r,c:11,22,t:6,8,17,19|	3.037	0	4	6
S2534	Isoconazole nitrate	(Isoconazole), INN, BAN, DCF, Ph. Eur. ,Ph. Int.,USAN	b7	L1300-08	479.14	24168-96-5	Antifection	41	85.57	<1		http://www.selleckchem.com/products/Isoconazole-nitrate-Travogen.html	Isoconazole nitrate (Travogen) is an azole antifungal reagent.	Others	C18H15Cl4N3O4	Nitrate	Adestan G 100, Fazol, Gyno-Travogen, R 15454, Travogyn	O[N+]([O-])=O.ClC1=CC=C(C(CN2C=CN=C2)OCC2=C(Cl)C=CC=C2Cl)C(Cl)=C1 |c:11,13,18,21,23,28,t:4,6|	4.387	2	0	6
S2535	Econazole nitrate	(Econazole), INN, BAN, ChP, DCF, Ph.Eur., USAN, USP	c7	L1300-08	444.7	24169-02-6	Calcium Channel	89	200.135	<1		http://www.selleckchem.com/products/Econazole-nitrate-Spectazole.html	Econazole nitrate (Spectazole) is an imidazole class antifungal medication.	Others	C18H16Cl3N3O4	Nitrate	Ecostatin, Epi-Pevaryl, Gyno-Pevaryl, Gynoryl, Ifenec, Micogin, NSC 243115, Palavale, Pevaryl	O[N+]([O-])=O.ClC1=CC=C(COC(CN2C=CN=C2)C2=CC=C(Cl)C=C2Cl)C=C1 |c:13,15,23,27,t:4,6,18,20|	3.722	2	0	6
S2536	Miconazole	USAN, INN, BAN	d7	L1300-08	416.13	22916-47-8	Others	83	199.457	<1		http://www.selleckchem.com/products/Miconazole-Monistat.html	Miconazole (Monistat) is an imidazole antifungal agent.	Others	C18H14Cl4N2O	Free Base	Daktarin IV, MJR 1762, Monistat IV, NSC 170986, R 18134, Zimybase	ClC1=CC=C(COC(CN2C=CN=C2)C2=C(Cl)C=C(Cl)C=C2)C(Cl)=C1 |c:10,12,15,21,25,t:1,3,18|	5.645	2	0	6
S2537	Secnidazole	INN, BAN, DCF, USAN	e7	L1300-08	185.18	3366-95-8	Antifection	37	199.806	37	199.806	http://www.selleckchem.com/products/Secnidazole-Flagentyl.html	Secnidazole (Flagentyl) is a nitroimidazole anti-infective.	Others	C7H11N3O3	Free Base	PM 185184, RP 14539, Sindose, Secnil	CC(O)CN1C(C)=NC=C1[N+]([O-])=O |c:6,8|	0.04	1	1	3
S2538	Acetanilide	Health Canda	f7	L1300-08	135.16	103-84-4	Others	27	199.763	<1		http://www.selleckchem.com/products/Acetanilide-Antifebrin.html	Acetanilide is an aniline derivative and has possess analgesic.	Others	C8H9NO	Free Base	N-phenylacetamide, Acetanil, Acetamidobenzene, Acetylaniline, NSC 7636	CC(=O)NC1=CC=CC=C1 |c:6,8,t:4|	0.95	1	1	1
S2541	Clomipramine HCl	USP, INN, BAN, JAN	g7	L1300-08	351.31	17321-77-6	5-HT Receptor	70	199.254	70	199.254	http://www.selleckchem.com/products/Clomipramine-hydrochloride-Anafranil.html	Clomipramine HCl is a hydrochloride salt of clomipramine which is a serotonin transporter (SERT), norepinephrine transporter (NET) dopamine transporter (DAT) blocker with Ki of 0.14, 54 and 3 nM, respectively.	Neuronal Signaling	C19H24Cl2N2	Hydrochloride	Anafranil	Cl.CN(C)CCCN1C2=C(CCC3=C1C=C(Cl)C=C3)C=CC=C2 |c:7,11,17,20,22,t:14|	5.434	0	0	4
S2542	Phenformin HCl	INN	h7	L1300-08	241.72	834-28-6	AMPK	48	198.577	48	198.577	http://www.selleckchem.com/products/Phenformin-hydrochloride.html	Phenformin hydrochloride is a hydrochloride salt of phenformin that is an anti-diabetic drug from the biguanide class.	PI3K/Akt/mTOR	C10H16ClN5	Hydrochloride	N/A	Cl.NC(=N)NC(=N)NCCC1=CC=CC=C1 |c:11,13,t:9|	1.339	0	3	6
S2543	Ceftiofur HCl	(Ceftiofur), INN, BAN, DCF	a8	L1300-08	560.02	103980-44-5	Antifection	112	199.993	<1		http://www.selleckchem.com/products/Ceftiofur-hydrochloride.html	Ceftiofur HCl is a cephalosporin <b>antibiotic</b>, used to treat both Gram-positive and Gram-negative bacteria infection.	Others	C19H18ClN5O7S3	Hydrochloride	N/A	Cl.[H][C@@]1(NC(=O)C(=N\OC)\C2=CSC(N)=N2)C(=O)N2C(C(O)=O)=C(CSC(=O)C3=CC=CO3)CS[C@]12[H] |r,c:13,30,t:9,22,28|	1.09	8	2	9
S2547	Tiotropium Bromide hydrate	INN	b8	L1300-08	490.43	139404-48-1	AChR	8	16.3122	<1		http://www.selleckchem.com/products/Tiotropium-Bromide-hydrate.html	Tiotropium Bromide hydrate is a monohydrate of tiotropium bromide (Spiriva; Tiova; BA 679BR; tiopropium) that is an anticholinergic and bronchodilator and a muscarinic receptor antagonist.	Neuronal Signaling	C19H24BrNO5S2	quaternary-N bromide salt&hydr	N/A	O.[Br-].[H][C@]12C[C@@H](C[C@]([H])([C@H]3O[C@@H]13)[N+]2(C)C)OC(=O)C(O)(C1=CC=CS1)C1=CC=CS1 |r,c:23,29,t:21,27|	-1.727	3	0	5
S2549	Trospium chloride	USP, INN, BAN, JAN	c8	L1300-08	427.96	10405-02-4	AChR	41	95.8033	86	200.953	http://www.selleckchem.com/products/Trospium-chloride-Sanctura.html	Trospium chloride (Sanctura) is a competitive muscarinic cholinergic receptor antagonist.	Neuronal Signaling	C25H30ClNO3	quaternary-N chloride salt	Sanctura	[Cl-].[H][C@]12CC[C@]([H])(C[C@@H](C1)OC(=O)C(O)(C1=CC=CC=C1)C1=CC=CC=C1)[N+]21CCCC1 |r,c:17,19,24,26,t:15,22|	-0.324	2	0	5
S2550	Tolterodine tartrate	USP, INN, BAN, JAN	d8	L1300-08	475.57	124937-52-6	AChR	95	199.76	17	35.7466	http://www.selleckchem.com/products/Tolterodine-tartrate-Detrol-LA.html	Tolterodine tartrate (Detrol LA) is a tartrate salt of tolterodine that is a competitive muscarinic receptor antagonist.	Neuronal Signaling	C26H37NO7	Tartrate	Detrol LA, Kabi-2234, PNU-200583E	O[C@H]([C@@H](O)C(O)=O)C(O)=O.CC(C)N(CC[C@H](C1=CC=CC=C1)C1=CC(C)=CC=C1O)C(C)C |r,c:18,20,26,28,t:16,23|	0.963	2	3	10
S2551	Sulbactam sodium	FDA	e8	L1300-08	255.22	69388-84-7	Antifection	3	11.7546	51	199.828	http://www.selleckchem.com/products/sulbactam-sodium-unasyn.html	Sulbactam sodium (Unasyn) is an irreversible β-lactamase inhibitor.	Others	C8H10NNaO5S	Sodium salt	N/A	[Na+].[H][C@@]12CC(=O)N1[C@@]([H])(C([O-])=O)C(C)(C)S2(=O)=O |r|	-2.145	3	0	1
S2552	Azelastine HCl	FDA	f8	L1300-08	418.36	79307-93-0	Histamine Receptor	84	200.784	35	83.66	http://www.selleckchem.com/products/Azelastine-hydrochloride-Astelin.html	Azelastine hydrochloride (Astelin) is a potent, second-generation, selective, histamine antagonist.	Neuronal Signaling	C22H25Cl2N3O	Hydrochloride	Allergodil, Rhinolast, Astelin, Optilas, Optivar	Cl.CN1CCCC(CC1)N1N=C(CC2=CC=C(Cl)C=C2)C2=CC=CC=C2C1=O |c:18,23,25,t:10,13,15,21|	4.476	2	0	3
S2553	5-Aminolevulinic acid HCl	EMA	g8	L1300-08	167.59	5451-09-2	Others	34	202.876	34	202.876	http://www.selleckchem.com/products/5-Aminolevulinic-acid-hydrochloride.html	5-Aminolevulinic acid is an intermediate in heme biosynthesis in the body and the universal precursor of tetrapyrroles.	Others	C5H10ClNO3	Hydrochloride	Levulan, ALA	Cl.NCC(=O)CCC(O)=O	-3.318	2	1	4
S2555	Clarithromycin	USP, INN, BAN, JAN	h8	L1300-08	747.95	81103-11-9	P450 (e.g. CYP17)		10			http://www.selleckchem.com/products/clarithromycin.html	Clarithromycin (Biaxin, Klacid) is a macrolide antibiotic and a CYP3A4 inhibitor.	Metabolism	C38H69NO13	Free Base	Crixan, Klaricid, Klabax, Claripen, Clarem, Claridar, Fromilid, Clacid, Clacee, Vikrol, Infex, Clari	CC[C@H]1OC(=O)[C@H](C)[C@@H](O[C@H]2C[C@@](C)(OC)[C@@H](O)[C@H](C)O2)[C@H](C)[C@@H](O[C@@H]2O[C@H](C)C[C@@H]([C@H]2O)N(C)C)[C@@](C)(C[C@@H](C)C(=O)[C@H](C)[C@@H](O)[C@]1(C)O)OC |r|	2.2	9	3	8
S2556	Rosiglitazone	USP, INN, BAN, JAN	a9	L1300-08	357.43	122320-73-4	PPAR	71	198.64	<1		http://www.selleckchem.com/products/Rosiglitazone-Avandia.html	Rosiglitazone (Avandia) is a potent antihyperglycemic agent and a potent thiazolidinedione insulin sensitizer with IC50 of 12, 4 and 9 nM for rat, 3T3-L1 and human adipocytes, respectively.	DNA Damage	C18H19N3O3S	Free Base	Avandia, BRL-49653	CN(CCOC1=CC=C(CC2SC(=O)NC2=O)C=C1)C1=CC=CC=N1 |c:18,23,25,t:5,7,21|	3.268	4	1	7
S2557	Terbinafine HCl	USP, INN, BAN, JAN	b9	L1300-08	327.89	78628-80-5	Antifection	66	201.287	<1		www.selleckchem.com/products/Terbinafine-hydrochloride(Zabel).html	Terbinafine hydrochloride (Lamisil) is a hydrochloride salt of terbinafine that is a synthetic allylamine antifungal and a squalene epoxidase inhibitor with an IC50 of 30 nM for Candida albicans.	Others	C21H26ClN	Hydrochloride	Zabel	Cl.CN(C\C=C\C#CC(C)(C)C)CC1=CC=CC2=C1C=CC=C2 |c:14,16,19,21,t:12|	5.717	0	0	6
S2559	Cortisone acetate	USP, INN, BAN, JAN	c9	L1300-08	402.48	50-04-4	Glucocorticoid Receptor	7	17.3922	<1		http://www.selleckchem.com/products/Cortisone-acetate-Cortone.html	Cortisone acetate (Cortone) is an acetate salt form of cortisone that is a steroid hormone and a glucocorticoid.	Others	C23H30O6	Free Base	Artriona, Biocort Acetate, Cortadren, Incortin, NSC 49420, Scheroson	[H][C@@]12CC[C@](O)(C(=O)COC(C)=O)[C@@]1(C)CC(=O)[C@@]1([H])[C@@]2([H])CCC2=CC(=O)CC[C@]12C |r,t:26|	1.619	5	0	4
S2560	Amiloride HCl dihydrate	ARTG	d9	L1300-08	302.12	17440-83-4	Sodium Channel	60	198.597	<1		http://www.selleckchem.com/products/amilorida.html	Amiloride hydrochloride dihydrate is a potent epithelial sodium channel blocker.	Transmembrane Transporters	C6H13Cl2N7O3	hydrochloride & dihydrate	MK-870	O.O.Cl.NC(=N)NC(=O)C1=NC(Cl)=C(N)N=C1N |c:12,t:6,9|	-0.78	3	4	2
S2561	Clomifene citrate	USAN, INN, BAN	e9	L1300-08	598.08	50-41-9	Estrogen/progestogen Receptor	120	200.642	<1		http://www.selleckchem.com/products/Clomifene-citrate-Serophene.html	Clomifene citrate (Serophene) is a selective estrogen receptor modulator.	Endocrinology & Hormones	C32H36ClNO8	Citrate	Clomid, Serophene, Milophene	OC(=O)CC(O)(CC(O)=O)C(O)=O.CCN(CC)CCOC1=CC=C(C=C1)C(=C(/Cl)C1=CC=CC=C1)\C1=CC=CC=C1 |c:22,24,32,34,39,41,t:20,30,37|	2.129	4	0	14
S2564	Cloxacillin Sodium	USP, INN, BAN	f9	L1300-08	475.88	7081-44-9	Antifection	55	115.575	55	115.575	http://www.selleckchem.com/products/Cloxacillin-sodium-Cloxacap.html	Cloxacillin Sodium is a sodium salt of cloxacillin that is a penicillinase-resistant, acid resistant, semi-synthetic penicillin.	Others	C19H19ClN3NaO6S	Sodium Salt & hydrate	Cloxapen, Cloxacap, Orbenin	O.[Na+].[H][C@]12SC(C)(C)[C@@H](N1C(=O)[C@H]2NC(=O)C1=C(C)ON=C1C1=CC=CC=C1Cl)C([O-])=O |r,c:16,20,25,27,t:23|	0.619	4	1	4
S2565	Amoxicillin Sodium	EMA	g9	L1300-08	387.39	34642-77-8	Antifection	78	201.347	78	201.347	http://www.selleckchem.com/products/amoxicillin-(amox).html	Amoxicillin Sodium is a moderate- spectrum, bacteriolytic, β-lactam antibiotic.	Others	C16H18N3NaO5S	Sodium Salt	Amoxycillin	[Na+].[H][C@]12SC(C)(C)[C@@H](N1C(=O)[C@H]2NC(=O)[C@H](N)C1=CC=C(O)C=C1)C([O-])=O |r,c:23,t:18,20|	-1.534	2	3	4
S2566	Isoprenaline HCl	USAN, INN, BAN	h9	L1300-08	247.72	51-30-9	Adrenergic Receptor	50	201.841	50	201.841	http://www.selleckchem.com/products/Isoprenaline-hydrochloride.html	Isoprenaline is a non-selective β-adrenoceptor, inhibits the 3H-inositol phosphate accumulation with IC50 of 0.08 μM.	Neuronal Signaling	C11H18ClNO3	Hydrochloride	Isuprel, Isadrine, Euspiran, Proternol, NSC 37745, NSC 89747	Cl.CC(C)NCC(O)C1=CC=C(O)C(O)=C1 |c:13,t:7,9|	1.481	0	4	4
S2567	Medroxyprogesterone acetate	FDA	a10	L1300-08	386.52	71-58-9	Estrogen/progestogen Receptor	12	31.0463	<1		http://www.selleckchem.com/products/Medroxyprogesterone-acetate.html	Medroxyprogesterone acetate is a progestin, a synthetic variant of the human hormone progesterone and a potent progesterone receptor agonist.	Endocrinology & Hormones	C24H34O4	Free Base	Medroxyprogesterone 17-acetate, MPA	[H][C@@]12CC[C@](OC(C)=O)(C(C)=O)[C@@]1(C)CC[C@@]1([H])[C@@]2([H])C[C@H](C)C2=CC(=O)CC[C@]12C |r,t:25|	3.755	4	0	3
S2569	Phenylephrine HCl	INN, JAN	b10	L1300-08	203.67	61-76-7	Adrenergic Receptor	41	201.306	41	201.306	http://www.selleckchem.com/products/Phenylephrine-hydrochloride.html	Phenylephrine hydrochloride is a selective α1-adrenergic receptor agonist.	GPCR & G Protein	C9H14ClNO2	Hydrochloride	N/A	Cl.[H][C@](O)(CNC)C1=CC(O)=CC=C1 |r,c:9,11,t:6|	0.997	0	3	3
S2570	Prednisolone Acetate	USP, INN, BAN, JAN	c10	L1300-08	402.48	52-21-1	Glucocorticoid Receptor	81	201.252	<1		http://www.selleckchem.com/products/Prednisolone-acetate-Omnipred.html	Prednisolone Acetate is a synthetic corticosteroid drug that is particularly effective as an immunosuppressant agent.	Endocrinology & Hormones	C23H30O6	Free Base	Omnipred	[H][C@@]12CC[C@](O)(C(=O)COC(C)=O)[C@@]1(C)C[C@H](O)[C@@]1([H])[C@@]2([H])CCC2=CC(=O)C=C[C@]12C |r,c:30,t:26|	1.639	4	1	4
S2573	Tetracaine HCl	INN	d10	L1300-08	300.82	136-47-0	Calcium Channel	60	199.455	60	199.455	http://www.selleckchem.com/products/tetracaine-hydrochloride-pontocaine.html	Tetracaine hydrochloride (Pontocaine) is a hydrochloride salt form of tetracaine which is a potent local anaesthetic and a channel function allosteric inhibitor.	Transmembrane Transporters	C15H25ClN2O2	Hydrochloride	N/A	Cl.CCCCNC1=CC=C(C=C1)C(=O)OCCN(C)C |c:7,9,t:5|	3.343	2	1	9
S2574	Tetracycline HCl	USP, INN, BAN, JAN	e10	L1300-08	480.9	64-75-5	Antifection	96	199.626	96	199.626	http://www.selleckchem.com/products/tetracycline-hydrochloride.html	Tetracycline hydrochloride is a hydrochloride salt of tetracycline that is a broad-spectrum polyketide antibiotic.	Others	C22H25ClN2O8	Hydrochloride	N/A	Cl.[H][C@]12C[C@@]3([H])[C@]([H])(N(C)C)C(O)=C(C(N)=O)C(=O)[C@@]3(O)C(O)=C1C(=O)C1=C(O)C=CC=C1[C@@]2(C)O |r,c:22,27,30,32,t:11|	-0.513	3	4	2
S2576	Xylometazoline HCl	Health Canda	f10	L1300-08	280.84	1218-35-5	Adrenergic Receptor	27	96.1402	56	199.402	http://www.selleckchem.com/products/xylometazoline-hcl.html	Xylometazoline is an α-adrenoceptor agonist commonly used as nasal decongestant, exhibits highest potency at α2B-adrenoceptor subtype with EC50 of 99 μM. Phase 4.	Others	C16H25ClN2	HCl	N/A	Cl.CC1=CC(=CC(C)=C1CC1=NCCN1)C(C)(C)C |c:3,6,t:1,10|	3.906	1	1	3
S2577	Phenacetin	INN, CSP, DCF, JAN, JP, Ph.Eur., Ph.Hg., RS, USSRP, YP	g10	L1300-08	179.22	62-44-2	COX	36	200.87	<1		http://www.selleckchem.com/products/phenacetin.html	Phenacetin is a non-opioid analgesic without anti-inflammatory properties.	Neuronal Signaling	C10H13NO2	Free Base	N/A	CCOC1=CC=C(NC(C)=O)C=C1 |c:11,t:3,5|	1.282	2	1	3
S2579	Zidovudine	USAN, INN, BAN	h10	L1300-08	267.24	30516-87-1	Reverse Transcriptase	53	198.324	53	198.324	http://www.selleckchem.com/products/zidovudine-retrovir.html	Zidovudine (Retrovir) is a reverse transcriptase inhibitor.	Microbiology	C10H13N5O4	Free Base	azidothymidine	CC1=CN([C@H]2C[C@H](N=[N+]=[N-])[C@@H](CO)O2)C(=O)NC1=O |r,t:1|	0.064	4	2	3
S2581	Quinapril HCl	USP, INN, BAN	a11	L1300-08	474.98	82586-55-8	RAAS	18	37.8963	95	200.008	http://www.selleckchem.com/products/quinapril-hydrochloride-accupril.html	Quinapril hydrochloride (Accupril) is the hydrochloride salt of quinapril that is an angiotensin-converting enzyme inhibitor with a Ki of 20 μM.	Endocrinology & Hormones	C25H31ClN2O5	Hydrochloride	N/A	Cl.CCOC(=O)[C@H](CCC1=CC=CC=C1)N[C@@H](C)C(=O)N1CC2=C(C[C@H]1C(O)=O)C=CC=C2 |r,c:10,12,22,30,32,t:8|	1.038	4	1	10
S2582	Trazodone HCl	USP, INN, BAN, JAN	b11	L1300-08	408.32	25332-39-2	5-HT Receptor		10			http://selleckchem.com/products/trazodone-hydrochloride-desyrel.html	Trazodone HCl is an antidepressant belonging to the class of serotonin receptor antagonists and reuptake inhibitors for treatment of anxiety disorders.	Neuronal Signaling	C19H23Cl2N5O	Hydrochloride	N/A	Cl.ClC1=CC(=CC=C1)N1CCN(CCCN2N=C3C=CC=CN3C2=O)CC1 |c:3,5,18,20,t:1,16|
S2583	Thiamphenicol	INN, ChP, DCF, JAN, Ph.Eur., USAN	c11	L1300-08	356.22	15318-45-3	Antifection	71	199.315	<1		http://www.selleckchem.com/products/thiamphenicol-thiophenicol.html	Thiamphenicol is an antimicrobial antibiotic and a methyl-sulfonyl analogue of chloramphenicol.	Others	C12H15Cl2NO5S	Free Base	N/A	CS(=O)(=O)C1=CC=C(C=C1)[C@@H](O)[C@@H](CO)NC(=O)C(Cl)Cl |r,c:6,8,t:4|	0.657	3	3	6
S2584	Clobetasol propionate	FDA	d11	L1300-08	466.97	25122-46-7	Glucocorticoid Receptor	93	199.156	<1		http://www.selleckchem.com/products/clobetasol-propionate.html	Clobetasol propionate is a anti-inflammatory corticosteroid used to treat various skin disorders.	Others	C25H32ClFO5	Free Base	N/A	[H][C@]1(C)C[C@@]2([H])[C@]3([H])CCC4=CC(=O)C=C[C@]4(C)[C@@]3(F)[C@@]([H])(O)C[C@]2(C)[C@@]1(OC(=O)CC)C(=O)CCl |r,c:14,t:10|	3.958	4	1	5
S2585	Brompheniramine hydrogen maleate	INN, BAN, DCF, Ph.Eur., USP	e11	L1300-08	435.31	980-71-2	Histamine Receptor	87	199.858	46	105.672	http://www.selleckchem.com/products/brompheniramine.html	Brompheniramine hydrogen maleate is a histamine H1 receptors antagonist.	Neuronal Signaling	C20H23BrN2O4	Maleate	N/A	OC(=O)\C=C/C(O)=O.CN(C)CCC(C1=CC=C(Br)C=C1)C1=CC=CC=N1 |c:18,23,25,t:13,15,21|	0.784	3	0	7
S2586	Dimethyl Fumarate	USP, INN, BAN, JAN	f11	L1300-08	144.13	624-49-7	Others	29	201.207	<1		http://www.selleckchem.com/products/dimethyl-Fumarate.html	Dimethyl fumarate is a promising novel oral therapeutic option shown to reduce disease activity and progression in patients with relapsing-remitting multiple sclerosis.	Others	C6H8O4	Free Base	N/A	COC(=O)\C=C\C(=O)OC	0.49	4	0	4
S2589	Miglitol	USP	g11	L1300-08	207.22	72432-03-2	Others	3	14.4774	<1		http://www.selleckchem.com/products/miglitol-glyset.html	Miglitol is an oral anti-diabetic drug.	Others	C8H17NO5	Free Base	N/A	OCCN1C[C@H](O)[C@@H](O)[C@H](O)[C@H]1CO |r|	-2.444	0	5	3
S2590	Pioglitazone	USP, INN	h11	L1300-08	356.44	111025-46-8	PPAR	15	42.0828	<1		http://www.selleckchem.com/products/pioglitazone-actos.html	Pioglitazone (Actos) is a selective peroxisome proliferator-activated receptor gamma stimulator.	Others	C19H20N2O3S	Free Base	N/A	CCC1=CC=C(CCOC2=CC=C(CC3SC(=O)NC3=O)C=C2)N=C1 |c:22,25,t:2,4,9,11|	3.907	4	1	7
S2593	Tolvaptan	USAN, INN, BAN	a1	L1300-09	448.94	150683-30-0	Vasopressin Receptor	90	200.472	<1		http://www.selleckchem.com/products/tolvaptan-opc-41061.html	Tolvaptan is a selective, competitive arginine vasopressin receptor 2 antagonist with an IC50 of 1.28μM for the inhibition of AVP-induced platelet aggregation.	GPCR & G Protein	C26H25ClN2O3	Free Base	Samsca	CC1=CC=CC=C1C(=O)NC1=CC(C)=C(C=C1)C(=O)N1CCCC(O)C2=C1C=CC(Cl)=C2 |c:3,5,14,16,27,30,33,t:1,11|	5.127	2	2	3
S2594	Pramiracetam	INN, DCIT	b1	L1300-09	269.38	68497-62-1	Others	54	200.46	<1		http://www.selleckchem.com/products/pramiracetam.html	Pramiracetam is a more potent nootropic drug derived from piracetam.	Others	C14H27N3O2	Free Base	N/A	CC(C)N(CCNC(=O)CN1CCCC1=O)C(C)C	0.486	2	1	7
S2596	Clindamycin palmitate HCl	(Clindamycin),INN, BAN, BPC, BS, ChP, DCF, FEUM, JP, JRA, Ph.Eur., USAN, USP	c1	L1300-09	699.85	25507-04-4	Others	140	200.043	140	200.043	http://www.selleckchem.com/products/clindamycin-palmitate-hcl.html	Clindamycin palmitate HCl is a water soluble hydrochloride salt of the ester of clindamycin and palmitic acid and a lincosamide antibiotic.	Others	C34H64Cl2N2O6S	Hydrochloride	N/A	Cl.CCCCCCCCCCCCCCCC(=O)OC1C(O)C(O)C(OC1SC)C(NC(=O)C1CC(CCC)CN1C)C(C)Cl	8.635	4	3	23
S2597	Oseltamivir Phosphate	USAN	d1	L1300-09	410.4	204255-11-8	Antifection		10			http://selleckchem.com/products/oseltamivir-phosphate-Tamiflu.html	Oseltamivir Phosphate is a potent and selective inhibitor of the neuraminidase that is essential for replication of influenza A and B viruses, used to prevent influenza.	Others	C16H31N2O8P	Phosphate salt	N/A	OP(O)(O)=O.CCOC(=O)C1=C[C@@H](OC(CC)CC)[C@H](NC(C)=O)[C@@H](N)C1 |r,t:9|	0.577	4	2	8
S2599	L-Thyroxine	(LEVOTHYROXINE SODIUM),FDA	e1	L1300-09	776.87	51-48-9	Others	100	128.722	<1		http://www.selleckchem.com/products/l-thyroxine.html	L-Thyroxine is a synthetic form of thyroxine and a hormone replacement drug.	Others	C15H11I4NO4	Free Base	N/A	N[C@@H](CC1=CC(I)=C(OC2=CC(I)=C(O)C(I)=C2)C(I)=C1)C(O)=O |r,c:16,20,t:3,6,9,12|	2.026	2	2	5
S2601	Gliclazide	INN, BAN, BP, DCF, DCIT, JAN, Ph.Fr.	f1	L1300-09	323.41	21187-98-4	Potassium Channel	65	200.983	<1		http://www.selleckchem.com/products/gliclazide-diamicron.html	Gliclazide (Diamicron) is a whole-cell beta-cell ATP-sensitive potassium currents blocker with an IC50 of 184 ± 30 nM.	Transmembrane Transporters	C15H21N3O3S	Free Base	N/A	CC1=CC=C(C=C1)S(=O)(=O)NC(=O)NN1CC2CCCC2C1 |c:3,5,t:1|	1.905	3	2	3
S2602	Acemetacin	INN, BAN, JAN	g1	L1300-09	415.82	53164-05-9	COX	83	199.606	<1		http://www.selleckchem.com/products/acemetacin-emflex.html	Acemetacin is a non-steroidal anti-inflammatory drug and a glycolic acid ester of indometacin that is a cyclooxygenase inhibitor.	Neuronal Signaling	C21H18ClNO6	Free Base	N/A	COC1=CC2=C(C=C1)N(C(=O)C1=CC=C(Cl)C=C1)C(C)=C2CC(=O)OCC(O)=O |c:4,6,17,21,t:2,12,14|	3.942	5	0	7
S2603	Tioxolone	INN, BAN, DCF, DCIT	h1	L1300-09	168.17	4991-65-5	Carbonic Anhydrase	34	202.176	<1		http://www.selleckchem.com/products/tioxolone.html	Tioxolone is a metalloenzyme carbonic anhydrase I inhibitor with a Ki of 91 nM.	Metabolism	C7H4O3S	Free Base	N/A	OC1=CC=C2SC(=O)OC2=C1 |c:10,t:1,3|	2.303	2	1	0
S2605	Idebenone	INN, DCIT, JAN	a2	L1300-09	338.44	58186-27-9	ROS	68	200.922	<1		http://www.selleckchem.com/products/idebenone.html	Idebenone is a synthetic analog of coenzyme Q10 (CoQ10) and a brain stimulant.	Others	C19H30O5	Free Base	N/A	COC1=C(OC)C(=O)C(CCCCCCCCCCO)=C(C)C1=O |c:2,t:19|	3.836	4	1	12
S2606	Mifepristone	INN	b2	L1300-09	429.59	84371-65-3	Estrogen/progestogen Receptor	85	197.863	<1		http://www.selleckchem.com/products/Mifepristone(Mifeprex).html	Mifepristone is a remarkably active antagonist of progesterone receptor and glucocorticoid receptor with IC50 of 0.2 nM and 2.6 nM, respectively.	Endocrinology & Hormones	C29H35NO2	Free Base	RU-486, Mifegyne	[H][C@@]12CC[C@@](O)(C#CC)[C@@]1(C)C[C@H](C1=CC=C(C=C1)N(C)C)C1=C3CCC(=O)C=C3CC[C@@]21[H] |r,c:16,18,24,30,t:14|	5.655	1	0	3
S2607	Buflomedil HCl	INN	c2	L1300-09	343.85	35543-24-9	Adrenergic Receptor	31	90.1556	69	200.669	http://www.selleckchem.com/products/auflomedil-hcl.html	Buflomedil is a vasodilator used to treat claudication or the symptoms of peripheral arterial disease.	Others	C17H26ClNO4	Hydrochloride	N/A	Cl.COC1=CC(OC)=C(C(=O)CCCN2CCCC2)C(OC)=C1 |c:21,t:2,6|	2.939	4	0	8
S2608	Fluocinonide	USP, INN, BAN, JAN	d2	L1300-09	494.52	356-12-7	Glucocorticoid Receptor	99	200.194	<1		http://www.selleckchem.com/products/Fluocinonide(Vanos).html	Fluocinonide (Vanos) is a potent glucocorticoid steroid used topically as anti-inflammatory agent for the treatment of skin disorders such as eczema.	Others	C26H32F2O7	Free Base	Fluonex, Lidex, Lidex-E, Lonide, Lyderm	[H][C@@]12C[C@H]3OC(C)(C)O[C@@]3(C(=O)COC(C)=O)[C@@]1(C)C[C@H](O)[C@@]1(F)[C@@]2([H])C[C@H](F)C2=CC(=O)C=C[C@]12C |r,c:36,t:32|	1.374	6	1	4
S2610	Lonidamine	INN, BAN	e2	L1300-09	321.16	50264-69-2	Others	64	199.278	<1		http://www.selleckchem.com/products/lonidamine.html	Lonidamine is an orally administered small molecule hexokinase inactivator with an IC50 of 0.85 mM.	Others	C15H10Cl2N2O2	Free Base	N/A	OC(=O)C1=NN(CC2=C(Cl)C=C(Cl)C=C2)C2=CC=CC=C12 |c:7,13,18,t:3,10,16,20|	4.65	2	0	3
S2613	Clorsulon	USP, INN, BAN, JAN	f2	L1300-09	380.66	60200-06-8	Antifection	76	199.653	<1		http://www.selleckchem.com/products/clorsulon.html	Clorsulon is used in the treatment of Fasciola hepatica infections in calves and sheep.	Others	C8H8Cl3N3O4S2	Free Base	N/A	NC1=CC(C(Cl)=C(Cl)Cl)=C(C=C1S(N)(=O)=O)S(N)(=O)=O |c:8,10,t:1|	0.155	4	3	3
S2614	Arecoline HBr	Health Canda	g2	L1300-09	236.11	300-08-3	AChR	47	199.06	47	199.06	http://www.selleckchem.com/products/arecoline.html	Arecoline is a muscarinic acetylcholine receptor agonist.	Neuronal Signaling	C8H14BrNO2	HBr	N/A	Br.COC(=O)C1=CCCN(C)C1 |t:4|	1.234	2	0	2
S2615	Noradrenaline bitartrate monohydrate	USP-XX, INN, BAN, JAN	h2	L1300-09	337.28	108341-18-0	Adrenergic Receptor	64	189.753	64	189.753	http://www.selleckchem.com/products/noradrenaline-bitartrate-monohydrate-levophed.html	Noradrenaline bitartrate monohydrate is a direct alpha-adrenergic receptors stimulator.	Others	C12H19NO10	bitartrate monohydrate	N/A	O.[H][C@](O)(C(O)=O)[C@@]([H])(O)C(O)=O.[H][C@](O)(CN)C1=CC(O)=C(O)C=C1 |r,c:22,t:16,19|	-4.409	2	6	5
S2625	Fostamatinib (R788)	INN	a3	L1300-09	580.46	901119-35-5	Syk	116	199.842	<1		http://www.selleckchem.com/products/R7935788-Fostamatinib.html	Fostamatinib (R788), a prodrug of the active metabolite R406, is a Syk inhibitor with IC50 of 41 nM, strongly inhibits Syk but not Lyn, 5-fold less potent to Flt3. Phase 2.	Angiogenesis	C23H26FN6O9P	Free Base	N/A	COC1=CC(NC2=NC=C(F)C(NC3=CC=C4OC(C)(C)C(=O)N(COP(O)(O)=O)C4=N3)=N2)=CC(OC)=C1OC |c:31,33,35,39,t:2,6,8,13,15|	3.458	9	2	10
S2658	Omipalisib (GSK2126458, GSK458)	INN, USAN	b3	L1300-09	505.5	1086062-66-9	mTOR,PI3K	100	197.824	<1		http://www.selleckchem.com/products/gsk2126458.html	GSK2126458 is a highly selective and potent inhibitor of p110α/β/δ/γ, mTORC1/2 with Ki of 0.019 nM/0.13 nM/0.024 nM/0.06 nM and 0.18 nM/0.3 nM, respectively. Phase 1.	PI3K/Akt/mTOR	C25H17F2N5O3S	Free Base	N/A	COC1=NC=C(C=C1NS(=O)(=O)C1=CC=C(F)C=C1F)C1=CC=C2N=CC=C(C3=CC=NN=C3)C2=C1 |c:4,6,18,26,32,34,38,t:2,13,15,22,24,28,30|	3.705	7	1	6
S2665	Ciprofibrate	USAN, INN, BAN	c3	L1300-09	289.15	52214-84-3	PPAR	58	200.588	<1		http://www.selleckchem.com/products/ciprofibrate.html	Ciprofibrate is a peroxisome proliferator-activated receptor agonist.	DNA Damage	C13H14Cl2O3	Free Base	N/A	CC(C)(OC1=CC=C(C=C1)C1CC1(Cl)Cl)C(O)=O |c:6,8,t:4|	2.954	2	0	4
S2667	Dolutegravir (GSK1349572)	FDA	d3	L1300-09	419.38	1051375-16-6	Integrase	83	197.911	<1		http://www.selleckchem.com/products/s-gsk1349572.html	S/GSK1349572 (GSK1349572) is a two-metal-binding HIV integrase inhibitor with IC50 of 2.7 nM, modest activity against raltegravir-resistant signature mutants Y143R, Q148K, N155H, and G140S/Q148H. Phase 3.	Microbiology	C20H19F2N3O5	Free Base	Dolutegravir	[H][C@]12CN3C=C(C(=O)NCC4=C(F)C=C(F)C=C4)C(=O)C(O)=C3C(=O)N1[C@H](C)CCO2 |r,c:10,16,22,t:4,13|	0.3	4	2	3
S2673	Trametinib (GSK1120212)	INN	e3	L1300-09	615.39	871700-17-3	MEK	22	35.7497	<1		http://www.selleckchem.com/products/gsk1120212-(jtp-74057).html	Trametinib (GSK1120212) is a highly specific and potent MEK1/2 inhibitor with IC50 of 0.92 nM/1.8 nM, no inhibition of the kinase activities of c-Raf, B-Raf, ERK1/2. Phase 3.	MAPK	C26H23FIN5O4	Free Base	GSK212	CN1C(=O)C(C)=C2N(C(=O)N(C3CC3)C(=O)C2=C1NC1=CC=C(I)C=C1F)C1=CC(NC(C)=O)=CC=C1 |c:18,27,37,39,t:5,22,24,31|	3.176	4	2	5
S2680	Ibrutinib (PCI-32765)	INN, JAN, USAN	f3	L1300-09	440.5	936563-96-1	BTK	88	199.773	<1		http://www.selleckchem.com/products/pci-32765.html	Ibrutinib is a potent and highly selective Btk inhibitor with IC50 of 0.5 nM, modestly potent to Bmx, CSK, FGR, BRK, HCK, less potent to EGFR, Yes, ErbB2, JAK3, etc.	Angiogenesis	C25H24N6O2	Free Base	N/A	NC1=C2C(=NC=N1)N(N=C2C1=CC=C(OC2=CC=CC=C2)C=C1)C1CCCN(C1)C(=O)C=C |c:3,5,9,19,21,24,t:1,12,14,17,@:7|	3.985	5	1	5
S2693	Resminostat	EMA	g3	L1300-09	349.4	864814-88-0	HDAC	70	200.343	<1		http://www.selleckchem.com/products/resminostat-ras2410.html	Resminostat dose-dependently and selectively inhibits HDAC1/3/6 with IC50 of 42.5 nM/50.1 nM/71.8 nM, less potent to HDAC8 with IC50 of 877 nM.	Epigenetics	C16H19N3O4S	Free Base	4SC-201, BYK408740	CN(C)CC1=CC=C(C=C1)S(=O)(=O)N1C=CC(\C=C\C(=O)NO)=C1 |c:6,8,15,23,t:4|	1.837	3	1	6
S2721	Nilvadipine	INN	h3	L1300-09	385.37	75530-68-6	Calcium Channel	77	199.808	<1		http://www.selleckchem.com/products/nilvadipine-arc029.html	Nilvadipine is a potent calcium channel blocker with an IC50 of 0.03 nM.	Transmembrane Transporters	C19H19N3O6	Free Base	N/A	COC(=O)C1=C(NC(C)=C(C1C1=CC=CC(=C1)[N+]([O-])=O)C(=O)OC(C)C)C#N |c:8,14,16,t:4,12|	2.087	4	1	7
S2727	Dacomitinib (PF299804, PF299)	INN	a4	L1300-09	469.94	1110813-31-4	EGFR	19	40.4307	<1		http://www.selleckchem.com/products/pf299804.html	PF-299804 is a potent, irreversible pan-ErbB inhibitor, mostly to EGFR with IC50 of 6 nM, effective against NSCLCs with EGFR or ERBB2 mutations (resistant to gefitinib) as well as those harboring the EGFR T790M mutation. Phase 2.	Protein Tyrosine Kinase	C24H25ClFN5O2	Free Base	N/A	COC1=C(NC(=O)\C=C\CN2CCCCC2)C=C2C(NC3=CC(Cl)=C(F)C=C3)=NC=NC2=C1 |c:2,27,29,31,34,t:17,21,24|	5.055	4	2	7
S2730	Crenolanib (CP-868596)	INN	b4	L1300-09	443.54	670220-88-9	PDGFR	89	200.658	<1		http://www.selleckchem.com/products/crenolanib-cp-868596.html	Crenolanib (CP-868596) is a potent and selective inhibitor of PDGFRα/β with Kd of 2.1 nM/3.2 nM, also potently inhibits FLT3, sensitive to D842V mutation not V561D mutation, >100-fold more selective for PDGFR than c-Kit, VEGFR-2, TIE-2, FGFR-2, EGFR, erbB2, and Src.	Protein Tyrosine Kinase	C26H29N5O2	Free Base	N/A	CC1(COC2=CC3=C(C=C2)N(C=N3)C2=NC3=C(C=CC=C3C=C2)N2CCC(N)CC2)COC1 |c:6,8,12,19,21,24,t:4,15,17|	3.192	4	1	5
S2736	Fedratinib (SAR302503, TG101348)	INN	c4	L1300-09	524.68	936091-26-8	JAK	100	190.592	<1		http://www.selleckchem.com/products/tg-101348.html	TG-101348 (SAR302503) is a selective inhibitor of JAK2 with IC50 of 3 nM, 35- and 334-fold more selective for JAK2 versus JAK1 and JAK3. Phase 1/2.	JAK/STAT	C27H36N6O3S	Free Base	N/A	CC1=C(NC2=CC=CC(=C2)S(=O)(=O)NC(C)(C)C)N=C(NC2=CC=C(OCCN3CCCC3)C=C2)N=C1 |c:1,6,8,35,38,t:4,19,22,24|	5.123	5	3	11
S2753	Tivantinib (ARQ 197)	INN	d4	L1300-09	369.42	905854-02-6	c-Met	73	197.607	<1		http://www.selleckchem.com/products/arq-197.html	Tivantinib (ARQ 197) is the first non-ATP-competitive <b>c-Met</b> inhibitor with <b>K<sub>i</sub></b> of 0.355 μM in a cell-free assay, little activity to Ron, and no inhibition to EGFR, InsR, PDGFRα or FGFR1/4. Phase 3.	Protein Tyrosine Kinase	C23H19N3O2	Free Base	N/A	[H][C@]1(C(=O)NC(=O)[C@@]1([H])C1=CN2CCCC3=CC=CC1=C23)C1=CNC2=C1C=CC=C2 |r,c:18,21,28,31,33,t:10,16,25|	3.52	2	2	2
S2755	Varlitinib	INN	e4	L1300-09	466.94	845272-21-1	EGFR	6	12.8496	<1		http://www.selleckchem.com/products/arry334543.html	ARRY334543 is a selective and potent ErbB1(EGFR) and ErbB2(HER2) inhibitor with IC50 of 7 nM and 2 nM, respectively. Phase 2.	Protein Tyrosine Kinase	C22H19ClN6O2S	Free Base	N/A	C[C@@H]1COC(NC2=CC3=C(C=C2)N=CN=C3NC2=CC(Cl)=C(OCC3=NC=CS3)C=C2)=N1 |r,c:8,10,13,15,28,32,34,t:6,19,22,26|	4.577	6	2	7
S2757	TH-302	INN	f4	L1300-09	449.04	918633-87-1	Others	90	200.428	10	22.2697	http://selleckchem.com/products/th-302.html	TH-302 is selective hypoxia-activated prodrug targeting <b>hypoxic</b> regions of solid tumors with <b>IC50</b> of 19 nM, demonstrates 270-fold enhanced cytotoxicity under hypoxia versus their potency under aerobic conditions, stable to cytochrome P450 metabolism.	Others	C9H16Br2N5O4P	Free Base	N/A	CN1C(COP(=O)(NCCBr)NCCBr)=CN=C1[N+]([O-])=O |c:14,16|	0.537	3	2	10
S2760	Canagliflozin	FDA	g4	L1300-09	444.52	842133-18-0	SGLT	88	197.966	<1		http://www.selleckchem.com/products/canagliflozin.html	Canagliflozin is a highly potent and selective SGLT2 inhibitor for hSGLT2 with IC50 of 2.2 nM, exhibits 413-fold selectivity over hSGLT1.	GPCR & G Protein	C24H25FO5S	Free Base	N/A	CC1=C(CC2=CC=C(S2)C2=CC=C(F)C=C2)C=C(C=C1)[C@@H]1O[C@H](CO)[C@@H](O)[C@H](O)[C@H]1O |r,c:1,6,15,18,20,t:4,10,12|	3.446	1	4	5
S2768	Dinaciclib (SCH727965)	EMA	h4	L1300-09	396.49	779353-01-4	CDK	26	65.5754	<1		http://www.selleckchem.com/products/dinaciclib-sch727965.html	Dinaciclib (SCH727965) is a novel and potent CDK inhibitor for CDK2, CDK5, CDK1 and CDK9 with IC50 of 1 nM, 1 nM, 3 nM and 4 nM, respectively. It also blocks thymidine (dThd) DNA incorporation. Phase 3.	Cell Cycle	C21H28N6O2	Free Base	N/A	CCC1=C2N=C(C=C(NCC3=CC=C[N+]([O-])=C3)N2N=C1)N1CCCC[C@H]1CCO |r,c:2,4,12,15,20,t:6,10|	2.152	2	2	7
S2769	Dovitinib (TKI-258) Dilactic Acid	Dovitinib，INN	a5	L1300-09	572.59	852433-84-2	c-Kit,FGFR,FLT3,PDGFR,VEGFR	90	157.181	70	122.252	http://www.selleckchem.com/products/dovitinib.html	Dovitinib Dilactic acid (TKI258 Dilactic acid) is the Dilactic acid of Dovitinib, which is a multitargeted RTK inhibitor, mostly for class III (FLT3/c-Kit) with IC50 of 1 nM/2 nM, also potent to class IV (FGFR1/3) and class V (VEGFR1-4) RTKs with IC50 of 8-13 nM, less potent to InsR, EGFR, c-Met, EphA2, Tie2, IGFR1 and HER2. Phase 4.	Angiogenesis	C27H33FN6O7	Dilactic Acid	CHIR-258 Dilactic acid	CC(O)C(O)=O.CC(O)C(O)=O.CN1CCN(CC1)C1=CC=C2N=C(NC2=C1)C1=C(N)C2=C(NC1=O)C=CC=C2F |c:22,26,29,32,38,40,t:18,20|	-2.038	4	5	4
S2789	Tofacitinib (CP-690550,Tasocitinib)	INN, USAN	b5	L1300-09	312.37	477600-75-2	JAK	62	198.483	<1		http://www.selleckchem.com/products/tofacitinib-cp-690550.html	Tofacitinib is a novel inhibitor of JAK3 with IC50 of 1 nM, 20- to 100-fold less potent against JAK2 and JAK1.	JAK/STAT	C16H20N6O	Free Base	Tasocitinib	C[C@@H]1CCN(C[C@@H]1N(C)C1=C2C=CNC2=NC=N1)C(=O)CC#N |r,c:10,12,16,18|	1.512	3	1	3
S2791	Sotrastaurin	INN	c5	L1300-09	438.48	425637-18-9	PKC	87	198.413	<1		http://www.selleckchem.com/products/sotrastaurin-aeb071.html	Sotrastaurin is a potent and selective pan-PKC inhibitor, mostly for PKCθ with Ki of 0.22 nM; inactive to PKCζ. Phase 1/2.	TGF-beta/Smad	C25H22N6O2	Free Base	N/A	CN1CCN(CC1)C1=NC(C2=C(C(=O)NC2=O)C2=CNC3=C2C=CC=C3)=C2C=CC=CC2=N1 |c:22,25,27,31,33,36,t:8,11,19,29|	3.483	4	2	3
S2794	Sofosbuvir (PSI-7977, GS-7977)	FDA	d5	L1300-09	529.45	1190307-88-0	DNA/RNA Synthesis	100	188.875	11	20.7763	http://www.selleckchem.com/products/psi-7977-gs-7977.html	Sofosbuvir (PSI-7977, GS-7977) is a HCV NS5B polymerase inhibitor for the treatment of chronic hepatitis C virus (HCV) infection.	DNA Damage	C22H29FN3O9P	Free Base	N/A	CC(C)OC(=O)[C@H](C)N[P@](=O)(OC[C@H]1O[C@@H](N2C=CC(=O)NC2=O)[C@](C)(F)[C@@H]1O)OC1=CC=CC=C1 |r,c:17,34,36,t:32|	0.921	7	3	11
S2797	Lonafarnib	INN	e5	L1300-09	638.82	193275-84-2	Transferase	127	198.804	<1		http://www.selleckchem.com/products/lonafarnib-sch66336.html	Lonafarnib is an orally bioavailable FPTase inhibitor for H-ras, K-ras-4B and N-ras with IC50 of 1.9 nM, 5.2 nM and 2.8 nM, respectively. Phase 3.	Metabolism	C27H31Br2ClN4O2	Free Base	N/A	NC(=O)N1CCC(CC(=O)N2CCC(CC2)[C@H]2C3=C(CCC4=C2C(Br)=CC(Cl)=C4)C=C(Br)C=N3)CC1 |r,c:18,22,26,29,35,t:32|	5.271	3	1	3
S2803	Galeterone	INN	f5	L1300-09	388.55	851983-85-2	Androgen Receptor,P450 (e.g. CYP17)	24	61.7681	<1		http://www.selleckchem.com/products/galeterone-tok-001.html	Galeterone is a selective CYP17 inhibitor and androgen receptor (AR) antagonist with IC50 of 300 nM and 384 nM, respectively, and is a potent inhibitor of human prostate tumor growth. Phase 2.	Endocrinology & Hormones	C26H32N2O	Free Base	VN124-1	C[C@]12CCC3C(CC=C4C[C@@H](O)CC[C@]34C)C1CC=C2N1C=NC2=C1C=CC=C2 |r,c:21,25,27,30,32,t:7|	4.897	1	1	1
S2807	Dabrafenib (GSK2118436)	EMA	g5	L1300-09	519.56	1195765-45-7	Raf	30	57.7412	<1		http://www.selleckchem.com/products/dabrafenib-gsk2118436a.html	Dabrafenib (GSK2118436) is a mutant BRAFV600 specific inhibitor with IC50 of 0.8 nM, with 4- and 6-fold less potency against B-Raf(wt) and c-Raf, respectively. Phase 3.	MAPK	C23H20F3N5O2S2	Free Base	N/A	CC(C)(C)C1=NC(=C(S1)C1=NC(N)=NC=C1)C1=C(F)C(NS(=O)(=O)C2=C(F)C=CC=C2F)=CC=C1 |c:6,13,15,18,26,29,31,34,36,t:4,10|	5.377	5	2	6
S2814	Alpelisib (BYL719)	INN	h5	L1300-09	441.47	1217486-61-7	PI3K	88	199.334	<1		http://www.selleckchem.com/products/byl719.html	BYL719 is a potent and selective PI3Kα inhibitor with IC50 of 5 nM, and minimal effect on PI3Kβ/γ/δ. Phase 1/2.	PI3K/Akt/mTOR	C19H22F3N5O2S	Free Base	N/A	CC1=C(SC(NC(=O)N2CCC[C@H]2C(N)=O)=N1)C1=CC(=NC=C1)C(C)(C)C(F)(F)F |r,c:16,21,23,t:1,19|	2.826	4	2	5
S2823	Tideglusib	EMA	a6	L1300-09	334.39	865854-05-3	GSK-3	66	197.374	<1		http://selleckchem.com/products/tideglusib.html	Tideglusib is an irreversible, non ATP-competitive GSK-3β inhibitor with IC50 of 60 nM in a cell-free assay; fails to inhibit kinases with a Cys homologous to Cys-199 located in the active site. Phase 2.	PI3K/Akt/mTOR	C19H14N2O2S	Free Base	N/A	O=C1SN(C(=O)N1CC1=CC=CC=C1)C1=C2C=CC=CC2=CC=C1 |c:11,13,16,18,20,23,25,t:9|	4.63	2	0	3
S2830	Clindamycin	INN, BAN, BPC, BS, ChP, DCF, FEUM, JP, JRA, Ph.Eur., USAN, USP	b6	L1300-09	424.98	18323-44-9	Others	85	200.009	<1		http://www.selleckchem.com/products/clindamycin.html	Clindamycin inhibits protein synthesis by acting on the 50S ribosomal.	Others	C18H33ClN2O5S	Free Base	N/A	CCC[C@@H]1C[C@H](N(C)C1)C(=O)N[C@H](C(C)Cl)[C@H]1O[C@H](SC)[C@H](O)[C@@H](O)[C@H]1O |r|	1.277	2	4	7
S2853	Carfilzomib (PR-171)	USAN, INN, BAN	c6	L1300-09	719.91	868540-17-4	Proteasome	50	69.4531	<1		http://www.selleckchem.com/products/carfilzomib-pr-171.html	Carfilzomib (PR-171) is an irreversible proteasome inhibitor with IC50 of <5 nM, displayed preferential in vitro inhibitory potency against the ChT-L activity in the β5 subunit, but little or no effect on the PGPH and T-L activities.	Proteases	C40H57N5O7	Free Base	N/A	CC(C)C[C@H](NC(=O)[C@H](CCC1=CC=CC=C1)NC(=O)CN1CCOCC1)C(=O)N[C@@H](CC1=CC=CC=C1)C(=O)N[C@@H](CC(C)C)C(=O)[C@@]1(C)CO1 |r,c:13,15,36,38,t:11,34|	3.799	7	4	20
S2868	Alogliptin（SYK-322）benzoate	FDA	d6	L1300-09	339.39	850649-61-5	DPP-4	68	200.359	2	5.89293	http://www.selleckchem.com/products/alogliptin-syr-322.html	Alogliptin is a potent, selective inhibitor of DPP-4 with IC50 of <10 nM, exhibits greater than 10,000-fold selectivity over DPP-8 and DPP-9. Phase 4.	Proteases	C18H21N5O2	Free Base	N/A	CN1C(=O)C=C(N2CCC[C@@H](N)C2)N(CC2=CC=CC=C2C#N)C1=O |r,c:18,20,t:4,16|	1.271	2	1	3
S2874	Camostat Mesilate	INN	e6	L1300-09	494.52	59721-29-8	Sodium Channel	99	200.194	10	20.2216	http://www.selleckchem.com/products/camostat-mesilate-foy-305.html	Camostat is a trypsin-like protease inhibitor, inhibits airway epithelial sodium channel (ENaC) function with IC50 of 50 nM, less potent to trpsin, prostasin and matriptase.	Others	C21H26N4O8S	Mesilate	N/A	CS(O)(=O)=O.CN(C)C(=O)COC(=O)CC1=CC=C(OC(=O)C2=CC=C(NC(N)=N)C=C2)C=C1 |c:29,32,t:14,16,21,23|	0.969	5	2	10
S2875	Prucalopride	INN, USAN	f6	L1300-09	367.87	179474-81-8	5-HT Receptor	60	163.101	<1		http://www.selleckchem.com/products/prucalopride.html	Prucalopride is a selective, high affinity 5-HT receptor agonist for 5-HT4A and 5-HT4B receptor with Ki of 2.5 nM and 8 nM, respectively, exhibits >290-fold selectivity against other 5-HT receptor subtypes. Phase 3.	Neuronal Signaling	C18H26ClN3O3	Free Base	N/A	COCCCN1CCC(CC1)NC(=O)C1=CC(Cl)=C(N)C2=C1OCC2 |c:21,t:15,18|	1.056	3	2	6
S2900	Cobicistat (GS-9350)	EMA-under additional monitoring	g6	L1300-09	776.02	1004316-88-4	P450 (e.g. CYP17)	100	128.863	<1		http://www.selleckchem.com/products/cobicistat-gs-9350.html	Cobicistat (GS-9350) is a potent and selective inhibitor of CYP3A with IC50 of 30-285 nM.	Metabolism	C40H53N7O5S2	Free Base	N/A	CC(C)C1=NC(CN(C)C(=O)N[C@@H](CCN2CCOCC2)C(=O)N[C@H](CC[C@H](CC2=CC=CC=C2)NC(=O)OCC2=CN=CS2)CC2=CC=CC=C2)=CS1 |r,c:32,34,44,51,53,55,t:3,30,42,49|	4.765	7	3	20
S2902	S-Ruxolitinib (INCB018424)	FDA,INN	h6	L1300-09	306.37	941685-37-6	JAK	61	199.106	5	16.3201	http://www.selleckchem.com/products/s-ruxolitinib.html	S-Ruxolitinib is the chirality of INCB018424, which is the first potent, selective, JAK1/2 inhibitor to enter the clinic with IC50 of 3.3 nM/2.8 nM, >130-fold selectivity for JAK1/2 versus JAK3. Phase 3.	JAK/STAT	C17H18N6	Free Base	N/A	N#CC[C@@H](C1CCCC1)N1C=C(C=N1)C1=NC=NC2=C1C=CN2 |r,c:11,13,18,20,23,t:16|	2.88	3	1	4
S2907	Pirfenidone	FDA	a7	L1300-09	185.22	53179-13-8	TGF-beta/Smad	37	199.762	<1		http://www.selleckchem.com/products/pirfenidone.html	Pirfenidone is an inhibitor for TGF-β production and TGF-β stimulated collagen production, reduces production of TNF-α and IL-1β, and also has anti-fibrotic and anti-inflammatory properties. Phase 3.	TGF-beta/Smad	C12H11NO	Free Base	N/A	CC1=CN(C(=O)C=C1)C1=CC=CC=C1 |c:6,11,13,t:1,9|	1.905	1	0	1
S2925	Evacetrapib (LY2484595)	INN	b7	L1300-09	638.65	1186486-62-3	CETP	12.8	20.0423	<1		http://www.selleckchem.com/products/evacetrapib-ly2484595.html	Evacetrapib (LY2484595) is a potent and selective inhibitor of CETP with IC50 of 5.5 nM, elevates HDL cholesterol without increases in aldosterone or blood pressure. Phase 3.	Metabolism	C31H36F6N6O2	Free Base	N/A	[H][C@]1(CN2CCC[C@]([H])(N(CC3=CC(=CC(=C3)C(F)(F)F)C(F)(F)F)C3=NN(C)N=N3)C3=C2C(C)=CC(C)=C3)CC[C@@]([H])(CC1)C(O)=O |r,c:13,15,30,33,37,40,t:11,26|	8.617	4	0	9
S3000	Carbazochrome sodium sulfonate (AC-17)	INN, JAN, JP	c7	L1300-09	322.27	51460-26-5	Others	64	198.591	3	9.30896	http://www.selleckchem.com/products/carbazochrome-sodium-sulfonate.html	Carbazochrome is an antihemorrhagic for use in the treatment of hemorrhoids.	Others	C10H11N4NaO5S	Sodium	N/A	[Na+].CN1C(CC2=C\C(=N\NC(N)=O)C(=O)C=C12)S([O-])(=O)=O |t:4,14|	-3.186	3	2	2
S3001	Clevudine	INN, USAN	d7	L1300-09	260.22	163252-36-6	DNA/RNA Synthesis	52	199.831	52	199.831	http://selleckchem.com/products/clevudine-levovir.html	Clevudine is an antiviral drug for the treatment of hepatitis B.	DNA Damage	C10H13FN2O5	Free Base	N/A	CC1=CN([C@H]2O[C@@H](CO)[C@H](O)[C@H]2F)C(=O)NC1=O |r,t:1|	-1.065	3	3	2
S3002	Rivaroxaban	USP, INN, BAN	e7	L1300-09	435.88	366789-02-8	Factor Xa	87	199.596	<1		http://www.selleckchem.com/products/Rivaroxaban.html	Rivaroxaban is a direct inhibitor of Factor Xa with Ki and IC50 of 0.4 nM and 0.7 nM, respectively.	Metabolism	C19H18ClN3O5S	Free Base	N/A	ClC1=CC=C(S1)C(=O)NCC1CN(C(=O)O1)C1=CC=C(C=C1)N1CCOCC1=O |c:3,20,22,t:1,18|	1.797	5	1	5
S3005	Paroxetine HCl	EMA	f7	L1300-09	365.83	78246-49-8	AChR,5-HT Receptor	73	199.546	10	27.3351	http://www.selleckchem.com/products/paroxetine-hcl.html	Paroxetine is an antidepressant drug of the SSRI type.	Neuronal Signaling	C19H21ClFNO3	Hydrochloride	N/A	Cl.FC1=CC=C(C=C1)[C@@H]1CCNC[C@H]1COC1=CC2=C(OCO2)C=C1 |r,c:3,5,25,t:1,17,19|	3.611	3	1	4
S3008	Zaltoprofen	JAN	g7	L1300-09	298.36	74711-43-6	COX	60	201.099	<1		http://www.selleckchem.com/products/zaltoprofen.html	Zaltoprofen is an inhibitor of Cox-1 and Cox-2 for treatment of arthritis.	Neuronal Signaling	C17H14O3S	Free Base	N/A	CC(C(O)=O)C1=CC2=C(SC3=CC=CC=C3C(=O)C2)C=C1 |c:12,14,21,t:5,7,10|	3.684	2	0	2
S3012	Pazopanib	INN, BAN	h7	L1300-09	437.52	444731-52-6	c-Kit,PDGFR,VEGFR	87	198.848	<1		http://www.selleckchem.com/products/pazopanib.html	Pazopanib is a novel multi-target inhibitor of VEGFR1, VEGFR2, VEGFR3, PDGFR, FGFR, c-Kit and c-Fms with IC50 of 10 nM, 30 nM, 47 nM, 84 nM, 74 nM, 140 nM and 146 nM, respectively.	Protein Tyrosine Kinase	C21H23N7O2S	Free Base	N/A	CN(C1=CC2=NN(C)C(C)=C2C=C1)C1=NC(NC2=CC=C(C)C(=C2)S(N)(=O)=O)=NC=C1 |c:9,12,24,30,32,t:2,4,15,19,21|	3.741	5	2	5
S3015	Amoxicillin	EMA	a8	L1300-09	365.4	26787-78-0	Antifection	73	199.781	<1		http://www.selleckchem.com/products/amoxicillin-amoxycillin.html	Amoxicillin is a moderate-spectrum, bacteriolytic, β-lactam antibiotic used to treat bacterial infections caused by susceptible microorganisms.	Others	C16H19N3O5S	Free Base	N/A	[H][C@]12SC(C)(C)[C@@H](N1C(=O)[C@H]2NC(=O)[C@H](N)C1=CC=C(O)C=C1)C(O)=O |r,c:23,t:18,20|	-2.539	3	3	4
S3017	Aspirin	EMA	b8	L1300-09	180.16	50-78-2	COX	36	199.822	<1		http://www.selleckchem.com/products/aspirin-acetylsalicylic-acid.html	Aspirin is a salicylate drug, often used as an analgesic to relieve minor aches and pains, as an antipyretic to reduce fever, and as an anti-inflammatory medication.	Proteases	C9H8O4	Free Base	N/A	CC(=O)OC1=C(C=CC=C1)C(O)=O |c:6,8,t:4|	1.227	3	0	3
S3018	Niflumic acid	INN, BAN, DCF, Ph.Fr.	c8	L1300-09	282.22	4394-00-7	COX,GABA Receptor	56	198.427	<1		http://www.selleckchem.com/products/niflumic-acid.html	Niflumic acid is an inhibitor of cyclooxygenase-2 used for joint and muscular pain.	Neuronal Signaling	C13H9F3N2O2	Free Base	N/A	OC(=O)C1=CC=CN=C1NC1=CC=CC(=C1)C(F)(F)F |c:5,7,13,15,t:3,11|	3.34	2	1	4
S3019	Ciclopirox ethanolamine	USP	d8	L1300-09	268.35	41621-49-2	ATPase	6	22.3589	<1		http://www.selleckchem.com/products/ciclopirox-ethanolamine.html	Ciclopirox ethanolamine (Ciclopirox olamine, HOE 296) is a broad-spectrum antifungal agent working as an iron chelator.	Transmembrane Transporters	C14H24N2O3	Ethanolamine	N/A	NCCO.CC1=CC(=O)N(O)C(=C1)C1CCCCC1 |c:10,t:4|	1.302	1	2	2
S3021	Rimonabant	INN	e8	L1300-09	463.79	168273-06-1	Cannabinoid Receptor	25	53.9037	<1		http://www.selleckchem.com/products/rimonabant-sr141716.html	Rimonabant is a selective antagonist of CB1 with IC50 of 13.6 nM and EC50 of 17.3 nM in hCB1 transfected HEK 293 membrane.	GPCR & G Protein	C22H21Cl3N4O	Free Base	N/A	CC1=C(N(N=C1C(=O)NN1CCCCC1)C1=CC=C(Cl)C=C1Cl)C1=CC=C(Cl)C=C1 |c:4,22,31,t:1,17,19,26,28|	6.613	2	1	4
S3022	Cabazitaxel	USP-XXIII, INN, BAN	f8	L1300-09	835.93	183133-96-2	Microtubule Associated	100	119.627	<1		http://www.selleckchem.com/products/cabazitaxel-jevtana.html	Cabazitaxel (XRP6258) is a semi-synthetic derivative of a natural taxoid.	Others	C45H57NO14	Free Base	XRP-6258	[H][C@@]12C[C@H](OC)[C@@]3(C)C(=O)[C@H](OC)C4=C(C)[C@H](C[C@@](O)([C@@H](OC(=O)C5=CC=CC=C5)[C@]3([H])[C@@]1(CO2)OC(C)=O)C4(C)C)OC(=O)[C@H](O)[C@@H](NC(=O)OC(C)(C)C)C1=CC=CC=C1 |r,c:13,26,28,63,65,t:24,61|	3.403	12	2	15
S3023	Bufexamac	INN, BAN, DCF, DCIT, JAN, JP, Ph.Eur.	g8	L1300-09	223.27	2438-72-4	COX	45	201.55	<1		http://www.selleckchem.com/products/bufexamac.html	Bufexamac is a COX inhibitor for IFN-α release with EC50 of 8.9 μM.	Neuronal Signaling	C12H17NO3	Free Base	N/A	CCCCOC1=CC=C(CC(=O)NO)C=C1 |c:14,t:5,7|	2.191	2	1	6
S3024	Lamotrigine	FDA	h8	L1300-09	256.09	84057-84-1	5-HT Receptor,Sodium Channel	10	39.0488	<1		http://www.selleckchem.com/products/lamotrigine.html	Lamotrigine is a novel anticonvulsant drug for inhibition of 5-HT with IC50 of 240 μM and 474 μM in human platelets and rat brain synaptosomes, and also is a sodium channel blocker.	Transmembrane Transporters	C9H7Cl2N5	Free Base	N/A	NC1=NC(N)=C(N=N1)C1=CC=CC(Cl)=C1Cl |c:4,6,11,14,t:1,9|	2.426	3	2	1
S3031	Linagliptin	USAN, INN, BAN, JAN	a9	L1300-09	472.54	668270-12-0	DPP-4	17	35.9758	<1		http://www.selleckchem.com/products/linagliptin-bi-1356.html	Linagliptin is a highly potent, selective DPP-4 inhibitor with IC50 of 1 nM.	Proteases	C25H28N8O2	Free Base	N/A	CC#CCN1C(=NC2=C1C(=O)N(CC1=NC3=CC=CC=C3C(C)=N1)C(=O)N2C)N1CCC[C@@H](N)C1 |r,c:5,7,18,20,24,t:14,16|	2.718	5	1	5
S3032	Bindarit	INN, USAN	b9	L1300-09	324.37	130641-38-2	Others	65	200.388	<1		http://www.selleckchem.com/products/bindarit.html	Bindarit exhibits selective inhibition against monocyte chemotactic proteins MCP-1/CCL2, MCP-3/CCL7 and MCP-2/CCL8.	Others	C19H20N2O3	Free Base	N/A	CC(C)(OCC1=NN(CC2=CC=CC=C2)C2=C1C=CC=C2)C(O)=O |c:11,13,16,19,21,t:5,9|	3.559	3	0	6
S3033	Vildagliptin (LAF-237)	INN, BAN, JAN, USAN	c9	L1300-09	303.4	274901-16-5	DPP-4	60	197.759	60	197.759	http://www.selleckchem.com/products/vildagliptin-laf-237.html	Vildagliptin (LAF-237) inhibits DPP−4 with IC50 of 2.3 nM.	Proteases	C17H25N3O2	Free Base	Galvus	OC12CC3CC(C1)CC(C3)(C2)NCC(=O)N1CCC[C@H]1C#N |r|	0.179	1	1	3
S3035	Daunorubicin HCl	USP, INN, BAN, JAN	d9	L1300-09	563.98	23541-50-6	Topoisomerase	100	177.311	100	177.311	http://www.selleckchem.com/products/daunorubicin-hcl-daunomycin-hcl.html	Daunorubicin HCl inhibits both DNA and RNA synthesis and inhibits DNA synthesis with Ki of 0.02 μM.	DNA Damage	C27H30ClNO10	Hydrochloride	N/A	Cl.[H][C@@]1(C[C@H](N)[C@H](O)[C@H](C)O1)O[C@H]1C[C@@](O)(CC2=C(O)C3=C(C(=O)C4=C(OC)C=CC=C4C3=O)C(O)=C12)C(C)=O |r,c:17,24,28,30,t:20,37|	1.01	6	4	4
S3036	Pravastatin sodium	FDA	e9	L1300-09	446.51	81131-70-6	HMG-CoA Reductase	89	199.324	89	199.324	http://www.selleckchem.com/products/pravastatin-pravachol.html	Pravastatin sodium is an HMG-CoA reductase inhibitor against sterol synthesis with IC50 of 5.6 μM.	Metabolism	C23H35NaO7	Free Base	Selektine	[Na+].[H][C@]12[C@H](C[C@H](O)C=C1C=C[C@H](C)[C@@H]2CC[C@@H](O)C[C@@H](O)CC([O-])=O)OC(=O)[C@@H](C)CC |r,c:6,9|	0.682	2	3	11
S3037	Bepotastine Besilate	(Bepotastine), INN, USAN	f9	L1300-09	547.06	190786-44-8	Histamine Receptor	109	199.247	<1		http://www.selleckchem.com/products/bepotastine-besilate.html	Bepotastine is a non-sedating, selective antagonist of histamine 1 (H1) receptor with pIC50 of 5.7.	Neuronal Signaling	C27H31ClN2O6S	Besilate salt	N/A	OS(=O)(=O)C1=CC=CC=C1.OC(=O)CCCN1CCC(CC1)O[C@@H](C1=CC=C(Cl)C=C1)C1=NC=CC=C1 |r,c:6,8,30,35,37,t:4,25,27,33|	1.371	3	0	9
S3038	Fosaprepitant dimeglumine salt	FDA	g9	L1300-09	1004.83	265121-04-8	Others	201	200.034	135	134.351	http://www.selleckchem.com/products/fosaprepitant.html	Fosaprepitant is a water-soluble phosphoryl prodrug for Aprepitant which is a NK1 antagonist.	Others	C37H56F7N6O16P	dimeglumine salt	MK-0517	CNC[C@H](O)[C@@H](O)[C@H](O)[C@H](O)CO.CNC[C@H](O)[C@@H](O)[C@H](O)[C@H](O)CO.C[C@@H](O[C@H]1OCCN(CC2=NN(C(=O)N2)P(O)(O)=O)[C@H]1C1=CC=C(F)C=C1)C1=CC(=CC(=C1)C(F)(F)F)C(F)(F)F |r,c:51,56,58,t:33,46,48,54|	-1.235	4	13	21
S3043	Rofecoxib	USP, INN, BAN, JAN	h9	L1300-09	314.36	162011-90-7	COX	63	200.407	<1		http://www.selleckchem.com/products/rofecoxib-vioxx.html	Rofecoxib is a COX-2 inhibitor with IC50 of 18 nM.	Neuronal Signaling	C17H14O4S	Free Base	N/A	CS(=O)(=O)C1=CC=C(C=C1)C1=C(C(=O)OC1)C1=CC=CC=C1 |c:6,8,20,22,t:4,11,18|	2.871	4	0	3
S3045	Cinepazide maleate	(Cinepazide), INN, BAN, DCF, DCIT	a10	L1300-09	533.57	26328-04-1	Calcium Channel	107	200.536	107	200.536	http://www.selleckchem.com/products/cinepazide-maleate.html	Cinepazide maleate is a maleate salt form of cinepazide which is a vasodilator.	Others	C26H35N3O9	Maleate	N/A	OC(=O)\C=C/C(O)=O.COC1=CC(=CC(OC)=C1OC)\C=C\C(=O)N1CCN(CC(=O)N2CCCC2)CC1 |c:11,15,t:9|	-1.65	7	0	9
S3046	Azilsartan	INN, BAN, JAN, USAN	b10	L1300-09	456.45	147403-03-0	RAAS	91	199.365	<1		http://www.selleckchem.com/products/azilsartan-tak-536.html	Azilsartan is an angiotensin II type 1 (AT1) receptor antagonist with IC50 of 2.6 nM.	Endocrinology & Hormones	C25H20N4O5	Free Base	N/A	CCOC1=NC2=CC=CC(C(O)=O)=C2N1CC1=CC=C(C=C1)C1=CC=CC=C1C1=NC(=O)ON1 |c:7,12,20,22,27,29,t:3,5,18,25,32|	4.662	6	1	7
S3047	Otilonium Bromide	INN, BAN	c10	L1300-09	563.57	26095-59-0	AChR	113	200.507	113	200.507	http://www.selleckchem.com/products/otilonium-bromide.html	Otilonium bromide is an antimuscarinic.	Neuronal Signaling	C29H43BrN2O4	quaternary-N bromide salt	N/A	[Br-].CCCCCCCCOC1=CC=CC=C1C(=O)NC1=CC=C(C=C1)C(=O)OCC[N+](C)(CC)CC |c:11,13,21,23,t:9,19|	2.67	4	1	17
S3051	Bosentan Hydrate	FDA	d10	L1300-09	569.63	157212-55-0	Endothelin Receptor	100	175.553	0.001	0.00175553	http://www.selleckchem.com/products/bosentan-hydrate.html	Bosentan is an endothelin (ET) receptors antagonist for ET-A and ET-B with Ki of 4.7 nM and 95 nM, respectively.	GPCR & G Protein	C27H31N5O7S	Hydrate	N/A	O.COC1=CC=CC=C1OC1=C(OCCO)N=C(N=C1NS(=O)(=O)C1=CC=C(C=C1)C(C)(C)C)C1=NC=CC=N1 |c:4,6,10,16,18,27,29,38,40,t:2,25,36|	3.741	9	2	11
S3052	Rupatadine Fumarate	EMA	e10	L1300-09	532.03	182349-12-8	Histamine Receptor	9	16.9163	<1		http://www.selleckchem.com/products/rupatadine-fumarate.html	Rupatadine is an inhibitor of PAFR and histamine (H1) receptor with Ki of 550 nM and 102 nM, respectively. Phase 2.	Neuronal Signaling	C30H30ClN3O4	Fumarate	N/A	OC(=O)\C=C\C(O)=O.CC1=CN=CC(CN2CCC(CC2)=C2C3=CC=C(Cl)C=C3CCC3=CC=CN=C23)=C1 |c:10,27,34,39,t:8,22,24,32,36|	2.672	4	0	4
S3053	Azelnidipine	INN, JAN	f10	L1300-09	582.65	123524-52-7	Calcium Channel	117	200.807	<1		http://www.selleckchem.com/products/azelnidipine.html	Azelnidipine is a dihydropyridine calcium channel blocker.	Transmembrane Transporters	C33H34N4O6	Free Base	N/A	CC(C)OC(=O)C1=C(C)NC(N)=C(C1C1=CC=CC(=C1)[N+]([O-])=O)C(=O)OC1CN(C1)C(C1=CC=CC=C1)C1=CC=CC=C1 |c:6,11,17,19,36,38,43,45,t:15,34,41|	4.941	4	2	11
S3054	Alverine Citrate	MHRA	g10	L1300-09	473.56	5560-59-8	OX Receptor	95	200.608	<1		http://www.selleckchem.com/products/alverine-citrate.html	Alverine citrate is a drug used for functional gastrointestinal disorders.	Others	C26H35NO7	Citrate	N/A	OC(=O)CC(O)(CC(O)=O)C(O)=O.CCN(CCCC1=CC=CC=C1)CCCC1=CC=CC=C1 |c:20,22,30,32,t:18,28|	1.037	3	0	14
S3057	Azilsartan Medoxomil	INN, BAN, USAN	h10	L1300-09	568.53	863031-21-4	RAAS	114	200.517	<1		http://www.selleckchem.com/products/azilsartan-medoxomil-tak-491.html	Azilsartan Medoxomil is a potent angiotensin II type 1 (AT1) receptor antagonist, inhibits the RAAS, with an IC50 of 2.6 nM, exhibits >10,000-fold selectivity over AT2. Phase 3.	Endocrinology & Hormones	C30H24N4O8	Free Base	N/A	CCOC1=NC2=CC=CC(C(=O)OCC3=C(C)OC(=O)O3)=C2N1CC1=CC=C(C=C1)C1=CC=CC=C1C1=NC(=O)ON1 |c:7,14,21,29,31,36,38,t:3,5,27,34,41|	5.27	10	1	10
S3059	Enrofloxacin	INN, BAN, USAN	a11	L1300-09	359.39	93106-60-6	Antifection		10			http://selleckchem.com/products/enrofloxacin.html	Enrofloxacin is a fluoroquinolone antibiotic.	Others	C19H22FN3O3	Free Base	N/A	CCN1CCN(CC1)C1=CC2=C(C=C1F)C(=O)C(=CN2C1CC1)C(O)=O |c:11,13,19,t:9|
S3060	Medetomidine HCl	EMA	b11	L1300-09	236.74	86347-15-1	Adrenergic Receptor	12	50.6885	47	198.53	http://www.selleckchem.com/products/medetomidine-hcl.html	Medetomidine is a selective α2-adrenoceptor agonist, with Ki of 1.08 nM, exhibts 1620-fold selectivity over α1-adrenoceptor.	Neuronal Signaling	C13H17ClN2	HCl	N/A	Cl.CC(C1=CNC=N1)C1=C(C)C(C)=CC=C1 |c:5,8,12,14,t:2|	3.515	1	1	2
S3061	Epinephrine HCl	(Epinephrine), FDA	c11	L1300-09	219.67	55-31-2	Adrenergic Receptor	44	200.3	44	200.3	http://www.selleckchem.com/products/epinephrine-hcl-adrenaline.html	Epinephrine HCl is a hormone and a neurotransmitter.	Neuronal Signaling	C9H14ClNO3	HCl	N/A	Cl.CNC[C@H](O)C1=CC=C(O)C(O)=C1 |r,c:11,t:5,7|	0.754	0	4	3
S3062	Diclofenac Potassium	FDA	d11	L1300-09	334.24	15307-81-0	Immunology & Inflammation related	69	206.438	10	29.9186	http://www.selleckchem.com/products/diclofenac-potassium.html	Diclofenac potassium is a nonsteroidal anti-inflammatory drug taken to reduce inflammation and as an analgesic reducing pain in certain conditions.	Others	C14H10Cl2KNO2	Potassium	N/A	[K+].[O-]C(=O)CC1=CC=CC=C1NC1=C(Cl)C=CC=C1Cl |c:6,8,12,15,17,t:4|	2.899	0	1	4
S3063	Diclofenac Diethylamine	Health Canda	e11	L1300-09	369.29	78213-16-8	COX	74	200.385	<1		http://www.selleckchem.com/products/diclofenac-diethylamine.html	Diclofenac diethylamine is a nonsteroidal anti-inflammatory drug taken to reduce inflammation and as an analgesic reducing pain in certain conditions.	Others	C18H22Cl2N2O2	Diethylamine	N/A	CCNCC.OC(=O)CC1=CC=CC=C1NC1=C(Cl)C=CC=C1Cl |c:10,12,16,19,21,t:8|	2.15	1	2	6
S3064	Ambroxol HCl	INN, BAN, DCF, FEUM, FU	f11	L1300-09	414.56	23828-92-4	Sodium Channel		10			http://www.selleckchem.com/products/ambroxol-hcl.html	AmbroxolHCl is a potent inhibitor of the neuronal Na+ channels, inhibits TTX-resistant Na+ currents with IC50 of 35.2 μM and 22.5 μM for tonic and phasic block, inhibits TTX-sensitive Na+ currents with IC50 of 100 μM. Phase 3.	Transmembrane Transporters	C13H19Br2ClN2O	Hydrochloride	N/A	Cl.NC1=C(Br)C=C(Br)C=C1CN[C@H]1CC[C@H](O)CC1 |r,c:1,7,t:4|	3.121	0	3	3
S3066	Naloxone HCl	FDA	g11	L1300-09	363.84	357-08-4	Opioid Receptor	73	200.638	73	200.638	http://www.selleckchem.com/products/naloxone-hcl.html	Naloxone HCl is an opioid inverse agonist drug used to counter the effects of opiate overdose.	Neuronal Signaling	C19H22ClNO4	HCl	N/A	Cl.[H][C@@]12OC3=C(O)C=CC4=C3[C@@]11CCN(CC=C)[C@H](C4)[C@]1(O)CCC2=O |r,c:3,6,8|	1.835	2	1	2
S3067	Chlorhexidine HCl	USP, INN, BAN, JAN	h11	L1300-09	578.37	3697-42-5	Antifection	100	172.9	<1		http://www.selleckchem.com/products/chlorhexidine-hcl.html	Chlorhexidine hydrochloride is an antiseptic effective against a wide variety of gram-negative and gram-positive organisms.	Others	C22H32Cl4N10	HCl	N/A	Cl.Cl.ClC1=CC=C(NC(=N)NC(=N)NCCCCCCNC(=N)NC(=N)NC2=CC=C(Cl)C=C2)C=C1 |c:30,33,t:1,3,25,27|	5.137	0	6	17
S3070	Piracetam	INN, BAN, DCF, DCIT,JAN, Ph.Fr., USAN	a1	L1300-10	142.16	7491-74-9	GluR	72	506.472	72	506.472	http://www.selleckchem.com/products/piracetam.html	Piracetam is a cyclic derivative of the neurotransmitter gamma-aminobutyric acid (GABA), used in treatment of a wide range of cognitive disorders.	Others	C6H10N2O2	Free Base	N/A	NC(=O)CN1CCCC1=O	-1.312	2	1	2
S3073	Caspofungin Acetate	FDA	b1	L1300-10	1213.42	179463-17-3	Antifection	100	82.4117	100	82.4117	http://www.selleckchem.com/products/caspofungin-acetate.html	Caspofungin acetate is a lipopeptide antifungal drug.	Others	C56H96N10O19	diacetate	N/A	CC(O)=O.CC(O)=O.[H][C@@]12C[C@@H](O)CN1C(=O)[C@@]([H])(NC(=O)[C@H](C[C@@H](O)[C@@H](NCCN)NC(=O)[C@]1([H])[C@@H](O)CCN1C(=O)[C@@]([H])(NC(=O)[C@@]([H])(NC2=O)[C@H](O)[C@@H](O)C1=CC=C(O)C=C1)[C@H](O)CCN)NC(=O)CCCCCCCC[C@H](C)C[C@H](C)CC)[C@@H](C)O |r,c:63,t:58,60|	-8.482	9	16	23
S3075	Dexmedetomidine	USP, INN, BAN	c1	L1300-10	200.28	113775-47-6	Adrenergic Receptor	40	199.72	40	199.72	http://www.selleckchem.com/products/dexmedetomidine.html	Dexmedetomidine is a sedative medication used by intensive care units and anesthetists.	Neuronal Signaling	C13H16N2	Free Base	N/A	C[C@H](C1=CN=CN1)C1=CC=CC(C)=C1C |r,c:4,10,13,t:2,8|	2.996	1	1	2
S3076	Foscarnet Sodium	USAN, INN, BAN	d1	L1300-10	191.95	63585-09-1	Reverse Transcriptase	7	36.4678	3	15.6291	http://www.selleckchem.com/products/foscarnet-sodium.html	Foscarnet Sodium inhibits viral RNA polymerases, reverse transcriptase, and DNA polymerases through noncompetitive inhibition with dNTPs.	Others	CNa3O5P	Sodium	N/A	[Na+].[Na+].[Na+].[O-]C(=O)P([O-])([O-])=O	-4.033	0	0	1
S3077	Tazobactam	USP, INN, BAN	e1	L1300-10	300.29	89786-04-9, 89785-84-2 (sodium salt)	Antifection	60	199.807	<1		http://selleckchem.com/products/tazobactam.html	4-Aminohippuric Acid is a typical substrate of organic anion transport systems.	Others	C10H12N4O5S	Free Base	N/A	[H][C@@]12CC(=O)N1[C@@H](C(O)=O)[C@](C)(CN1C=CN=N1)S2(=O)=O |r,c:15,17|	-1.189	6	0	3
S3078	Beclomethasone dipropionate	USP, INN, BAN, JAN	f1	L1300-10	521.04	5534-09-8	Glucocorticoid Receptor	104	199.601	<1		http://www.selleckchem.com/products/beclomethasone-dipropionate.html	Beclomethasone dipropionate is a potent glucocorticoid steroid used for the treatment of rhinitis and sinusitis.	Others	C28H37ClO7	Free Base	Beclometasone dipropionate	[H][C@@]12C[C@H](C)[C@](OC(=O)CC)(C(=O)COC(=O)CC)[C@@]1(C)C[C@H](O)[C@@]1(Cl)[C@@]2([H])CCC2=CC(=O)C=C[C@]12C |r,c:36,t:32|	4.064	6	1	8
S3079	Atovaquone	USP	g1	L1300-10	366.84	95233-18-4	Antifection	5	13.6299	<1		http://www.selleckchem.com/products/atovaquone-atavaquone.html	Atovaquone is a medication used to treat or prevent for pneumocystis pneumonia, toxoplasmosis, malaria, and babesia.	Others	C22H19ClO3	Free Base	N/A	OC1=C([C@H]2CC[C@@H](CC2)C2=CC=C(Cl)C=C2)C(=O)C2=C(C=CC=C2)C1=O |r,c:1,15,22,24,t:10,12,20|	5.319	2	1	2
S3080	Etravirine (TMC125)	USAN, USP-XXII, INN	h1	L1300-10	435.28	269055-15-4	Reverse Transcriptase	42	96.4896	<1		http://www.selleckchem.com/products/etravirine-tmc125.html	Etravirine (TMC125) is a non-nucleoside reverse transcriptase inhibitor (NNRTI) used for the treatment of HIV.	Microbiology	C20H15BrN6O	Free Base	N/A	CC1=CC(=CC(C)=C1OC1=C(Br)C(N)=NC(NC2=CC=C(C=C2)C#N)=N1)C#N |c:3,6,10,14,20,22,26,t:1,18|	5.492	3	2	4
S3081	Ulipristal	INN, BAN, USAN	a2	L1300-10	475.62	159811-51-5	Estrogen/progestogen Receptor	83	174.509	<1		http://www.selleckchem.com/products/ulipristal.html	Ulipristal is a selective SPRM for emergency contraception after an unprotected intercourse or contraceptive failure.	Others	C28H35NO3	Free Base	CDB-2914	[H][C@@]12CC[C@](O)(C(C)=O)[C@@]1(C)C[C@H](C1=CC=C(C=C1)N(C)C)C1=C3CCC(=O)C=C3CC[C@@]21[H] |r,c:16,18,24,30,t:14|	4.309	2	0	3
S3083	Indacaterol Maleate	EMA	b2	L1300-10	508.56	753498-25-8	Adrenergic Receptor	102	200.566	<1		http://www.selleckchem.com/products/indacaterol-maleate.html	Indacaterol is an ultra-long-acting β-adrenoceptor agonist with pKi of 7.36.	Neuronal Signaling	C28H32N2O7	Maleate	N/A	OC(=O)\C=C/C(O)=O.CCC1=CC2=C(CC(C2)NC[C@H](O)C2=CC=C(O)C3=C2C=CC(=O)N3)C=C1CC |r,c:26,29,35,t:9,11,21,23|	1.264	3	4	8
S3104	Moguisteine	INN,DCIT	c2	L1300-10	339.41	119637-67-1	Others	68	200.348	<1		http://www.selleckchem.com/products/moguisteine.html	Moguisteine is a novel peripheral non-narcotic antitussive drug.	Others	C16H21NO5S	Free Base	N/A	CCOC(=O)CC(=O)N1CCSC1COC1=CC=CC=C1OC |c:18,20,t:16|	2.212	5	0	8
S3105	Nadifloxacin	INN,JAN	d2	L1300-10	360.38	124858-35-1	Antifection	20	55.497	<1		http://www.selleckchem.com/products/nadifloxacin.html	Nadifloxacin is a topical fluoroquinolone antibiotic for the treatment of acne vulgaris.	Others	C19H21FN2O4	Free Base	Nadixa	CC1CCC2=C3N1C=C(C(O)=O)C(=O)C3=CC(F)=C2N1CCC(O)CC1 |c:4,16,19,t:8|	1.865	2	1	2
S3106	Pidotimod	INN, DCIT	e2	L1300-10	244.27	121808-62-6	Others	49	200.598	10	40.9383	http://www.selleckchem.com/products/pidotimod.html	Pidotimod is an immunostimulant.	Others	C9H12N2O4S	Free Base	N/A	OC(=O)[C@@H]1CSCN1C(=O)[C@@H]1CCC(=O)N1 |r|	-0.939	3	1	2
S3113	Pyridoxine HCl	FDA	f2	L1300-10	205.64	58-56-0	Vitamin	41	199.378	41	199.378	http://www.selleckchem.com/products/pyridoxine-hydrochloride.html	Pyridoxine HCl is a form of vitamin B6.	Others	C8H12ClNO3	Hydrochloride	N/A	Cl.CC1=C(O)C(CO)=C(CO)C=N1 |c:1,10,t:6|	-0.108	1	3	2
S3114	Vitamin C	EMA	g2	L1300-10	176.12	50-81-7	Vitamin	35	198.728	35	198.728	http://www.selleckchem.com/products/vitamin-c-ascorbic-acid.html	Vitamin C is a water-soluble vitamin indicated for the prevention and treatment of scurvy.	Others	C6H8O6	Free Base	N/A	OC[C@H](O)[C@H]1OC(=O)C(O)=C1O |r,c:9|	-1.709	2	4	2
S3116	Sulfathiazole	USAN, INN, BAN	h2	L1300-10	255.32	72-14-0	Antifection	51	199.749	<1		http://www.selleckchem.com/products/sulfathiazole.html	Sulfathiazole is an organosulfur compound that has been used as a short-acting sulfa drug.	Others	C9H9N3O2S2	Free Base	N/A	NC1=CC=C(C=C1)S(=O)(=O)NC1=NC=CS1 |c:3,5,14,t:1,12|	0.568	3	2	3
S3117	Oxybutynin chloride	FDA	a3	L1300-10	393.95	1508-65-2	AChR	79	200.533	4	10.1536	http://www.selleckchem.com/products/oxybutynin-chloride.html	Oxybutynin is an anticholinergic medication used to relieve urinary and bladder difficulties.	Neuronal Signaling	C22H32ClNO3	Chloride	N/A	Cl.CCN(CC)CC#CCOC(=O)C(O)(C1CCCCC1)C1=CC=CC=C1 |c:23,25,t:21|	5.028	2	0	10
S3121	Ornidazole	INN, DCF, USAN	b3	L1300-10	219.63	16773-42-5	Antifection	44	200.337	2	9.10622	http://www.selleckchem.com/products/ornidazole.html	Ornidazole is a 5-nitroimidazole derivative with antiprotozoal and antibacterial properties against anaerobic bacteria.	Others	C7H10ClN3O3	Free Base	N/A	CC1=NC=C(N1CC(O)CCl)[N+]([O-])=O |c:3,t:1|	0.357	1	1	4
S3124	Dexamethasone Acetate	FDA	c3	L1300-10	434.5	1177-87-3	IL Receptor,Autophagy	87	200.23	<1		http://www.selleckchem.com/products/dexamethasone-acetate.html	Dexamethasone is a potent synthetic member of the glucocorticoid class of steroid drugs, and an <b>interleukin receptor</b> modulator that has anti-inflammatory and immunosuppressant effects.	Others	C24H31FO6	Free Base	N/A	[H][C@@]12C[C@@H](C)[C@](O)(C(=O)COC(C)=O)[C@@]1(C)C[C@H](O)[C@@]1(F)[C@@]2([H])CCC2=CC(=O)C=C[C@]12C |r,c:31,t:27|	2.087	4	1	4
S3129	Trimethoprim	FDA	d3	L1300-10	290.32	738-70-5	Antifection	58	199.78	<1		http://www.selleckchem.com/products/trimethoprim.html	Trimethoprim is a bacteriostatic antibiotic mainly used in the prophylaxis and treatment of urinary tract infections.	Others	C14H18N4O3	Free Base	N/A	COC1=CC(CC2=CN=C(N)N=C2N)=CC(OC)=C1OC |c:11,14,18,t:2,6,8|	1.543	5	2	5
S3130	Biotin (Vitamin B7)	EMA	e3	L1300-10	244.31	58-85-5	Vitamin	49	200.565	<1		http://www.selleckchem.com/products/biotin-vitamin-b7.html	Biotin is a water-soluble B-vitamin and is necessary for cell growth, the production of fatty acids, and the metabolism of fats and amino acids.	Others	C10H16N2O3S	Free Base	N/A	[H][C@]12CS[C@@H](CCCCC(O)=O)[C@@]1([H])NC(=O)N2 |r|	0.67	2	2	5
S3132	Sulfamerazine	USP, INN, BAN, JAN	f3	L1300-10	264.3	127-79-7	Antifection	53	200.53	<1		http://www.selleckchem.com/products/sulfamerazine.html	Sulfamerazine is a sulfonamide antibacterial.	Others	C11H12N4O2S	Free Base	N/A	CC1=NC(NS(=O)(=O)C2=CC=C(N)C=C2)=NC=C1 |c:13,15,17,t:1,8,10|	0.595	4	2	3
S3133	Sulfamethazine	USP, INN, BAN	g3	L1300-10	278.33	57-68-1	Antifection	56	201.2	<1		http://www.selleckchem.com/products/sulfamethazine.html	Sulfamethazine is a sulfonamide antibacterial.	Others	C12H14N4O2S	Free Base	N/A	CC1=CC(C)=NC(NS(=O)(=O)C2=CC=C(N)C=C2)=N1 |c:4,16,18,t:1,11,13|	0.878	4	2	3
S3137	Sodium salicylate	EMA	h3	L1300-10	161.11	54-21-7	NF-κB	32	198.622	32	198.622	http://www.selleckchem.com/products/sodium-salicylate.html	Sodium salicylate is used in medicine as an analgesic and antipyretic.	Others	C7H6NaO3	sodium salt	N/A	[Na].OC(=O)C1=CC=CC=C1O |c:5,7,t:3|	1.217	1	1	1
S3138	Methylthiouracil	INN, BPC, DCF, FU, USSRP	a4	L1300-10	142.18	56-04-2	Others	28	196.933	<1		http://www.selleckchem.com/products/methylthiouracil.html	Methylthiouracil is an antithyroid preparation.	Others	C5H6N2OS	Free Base	N/A	CC1=CC(=O)NC(=S)N1 |t:1|	0.595	1	2	0
S3139	Methenamine	Health Canda	b4	L1300-10	140.19	100-97-0	Antifection	28	199.729	<1		http://www.selleckchem.com/products/methenamine-mandelamine.html	Methenamine is an antibiotic used for the treatment of urinary tract infection.	Others	C6H12N4	Free Base	N/A	C1N2CN3CN1CN(C2)C3	0.085	0	0	0
S3140	Milnacipran HCl	EMA	c4	L1300-10	282.81	101152-94-7	5-HT Receptor	57	201.549	57	201.549	http://www.selleckchem.com/products/milnacipran-hydrochloride.html	Milnacipran inhibits both norepinephrine transporter (NET) and norepinephrine transporter (SERT) with IC50 of 77 nM and 420 nM, respectively.	Others	C15H23ClN2O	HCl	N/A	Cl.CCN(CC)C(=O)[C@@]1(C[C@@H]1CN)C1=CC=CC=C1 |r,c:15,17,t:13|	1.67	1	1	5
S3144	Darifenacin HBr	USP, JAN	d4	L1300-10	507.46	133099-07-7	AChR	117	230.56	<1		http://www.selleckchem.com/products/darifenacin-hydrobromide.html	Darifenacin is a selective M3 muscarinic receptor antagonist with pKi of 8.9.	Neuronal Signaling	C28H31BrN2O2	HBr	N/A	Br.NC(=O)C([C@@H]1CCN(CCC2=CC=C3OCCC3=C2)C1)(C1=CC=CC=C1)C1=CC=CC=C1 |r,c:18,25,27,32,34,t:10,12,23,30|	5.048	2	1	7
S3147	Entacapone	FDA	e4	L1300-10	305.29	130929-57-6	Histone Methyltransferase	61	199.81	<1		http://www.selleckchem.com/products/entacapone.html	Entacapone inhibits catechol-O-methyltransferase(COMT) with IC50 of 151 nM.	Epigenetics	C14H15N3O5	Free Base	N/A	CCN(CC)C(=O)C(\C#N)=C\C1=CC(=C(O)C(O)=C1)[N+]([O-])=O |c:17,t:11,13|	1.658	1	2	5
S3149	Estradiol valerate	FDA	f4	L1300-10	356.5	979-32-8	Estrogen/progestogen Receptor	71	199.158	<1		http://www.selleckchem.com/products/estradiol-valerate.html	Estradiol is a synthetic ester used to treat menopausal symptoms and hormone deficiencies.	Endocrinology & Hormones	C23H32O3	Free Base	N/A	[H][C@@]12CC[C@H](OC(=O)CCCC)[C@@]1(C)CC[C@]1([H])C3=CC=C(O)C=C3CC[C@@]21[H] |r,c:24,t:19,21|	5.796	2	1	5
S3150	Articaine HCl	FDA	g4	L1300-10	320.84	23964-57-0	Others	64	199.476	64	199.476	http://www.selleckchem.com/products/articaine-hydrochloride.html	Articaine is a dental local anesthetic which contains an additional ester group that is metabolized by estearases in blood and tissue.	Others	C13H21ClN2O3S	Hydrochloride	N/A	Cl.CCCNC(C)C(=O)NC1=C(SC=C1C)C(=O)OC |c:12,t:9|	2.454	3	2	7
S3151	Gliquidone	INN, BAN, BP, DCIT	h4	L1300-10	527.63	33342-05-1	Potassium Channel	105	199.003	<1		http://www.selleckchem.com/products/gliquidone.html	Gliquidone is an ATP-sensitive K+ channel antagonist with IC50 of 27.2 nM.	Transmembrane Transporters	C27H33N3O6S	Free Base	Glurenorm	COC1=CC2=C(C=C1)C(C)(C)C(=O)N(CCC1=CC=C(C=C1)S(=O)(=O)NC(=O)NC1CCCCC1)C2=O |c:4,6,19,21,t:2,17|	4.214	6	2	7
S3154	Butenafine HCl	(Butenafine), INN, BAN	a5	L1300-10	353.93	101827-46-7	Antifection	70	197.779	<1		http://www.selleckchem.com/products/butenafine-hydrochloride.html	Butenafine HCl is a synthetic benzylamine antifungal, works by inhibiting the synthesis of sterols by inhibiting squalene epoxidase.	Others	C23H28ClN	HCl	N/A	Cl.CN(CC1=CC=C(C=C1)C(C)(C)C)CC1=C2C=CC=CC2=CC=C1 |c:5,7,15,17,19,22,24,t:3|	6.177	0	0	5
S3155	Mepivacaine HCl	USP	b5	L1300-10	282.81	1722-62-9	Sodium Channel	3	10.6078	57	201.549	http://www.selleckchem.com/products/mepivacaine-hydrochloride.html	Mepivacaine is a tertiary amine used as a local anesthetic.	Others	C15H23ClN2O	HCl	N/A	Cl.CN1CCCCC1C(=O)NC1=C(C)C=CC=C1C |c:11,14,16|	3.363	1	1	2
S3160	Ethynodiol diacetate	USP, JAN	c5	L1300-10	384.51	297-76-7	Estrogen/progestogen Receptor	77	200.255	77	200.255	http://www.selleckchem.com/products/ethynodiol-diacetate.html	Ethynodiol diacetate is one of the first synthetic progestogens used in contraceptive pills.	Endocrinology & Hormones	C24H32O4	Free Base	N/A	[H][C@@]12CC[C@@](OC(C)=O)(C#C)[C@@]1(C)CC[C@]1([H])[C@@]3([H])CC[C@H](OC(C)=O)C=C3CC[C@@]21[H] |r,c:27|	4.973	4	0	4
S3161	Sertaconazole nitrate	FDA	d5	L1300-10	500.78	99592-39-9	Antifection	100	199.688	<1		http://www.selleckchem.com/products/sertaconazole-nitrate.html	Sertaconazole nitrate is a topical broad-spectrum antifungal that is developed to provide an additional agent for the treatment of superficial cutaneous and mucosal infections.	Others	C20H16Cl3N3O4S	Nitrate	FI-7045	O[N+]([O-])=O.ClC1=CC=C(C(CN2C=CN=C2)OCC2=CSC3=C(Cl)C=CC=C23)C(Cl)=C1 |c:11,13,21,24,31,t:4,6,18,26|	4.584	2	0	6
S3162	Tylosin tartrate	Health Canda	e5	L1300-10	1066.19	74610-55-2	Antifection	300	281.376	200	187.584	http://www.selleckchem.com/products/tylosin-tartrate.html	Tylosin tartrate is a macrolide antibiotic approved for the control of mycoplasmosis in poultry.	Others	C50H83NO23	Tartrate	N/A	O[C@H]([C@@H](O)C(O)=O)C(O)=O.[H][C@@]1(C[C@@](C)(O)[C@@H](O)[C@H](C)O1)O[C@@H]1[C@@H](C)O[C@@]([H])(O[C@H]2[C@@H](CC=O)C[C@@H](C)C(=O)\C=C\C(C)=C\[C@H](CO[C@@H]3O[C@H](C)[C@@H](O)[C@@H](OC)[C@H]3OC)[C@@H](CC)OC(=O)C[C@@H](O)[C@@H]2C)[C@H](O)[C@H]1N(C)C |r,t:39,42|	-2.989	14	6	16
S3163	Benztropine mesylate	FDA	f5	L1300-10	403.53	132-17-2	Dopamine Receptor	50	123.907	81	200.729	http://www.selleckchem.com/products/benztropine-mesylate.html	Benztropine is a dopamine transporter (DAT) inhibitor with IC50 of 118 nM.	Neuronal Signaling	C22H29NO4S	Mesylate	N/A	CS(O)(=O)=O.CN1[C@H]2CC[C@@H]1C[C@@H](C2)OC(C1=CC=CC=C1)C1=CC=CC=C1 |r,c:19,21,26,28,t:17,24|	3.461	1	0	4
S3167	Altrenogest	INN, BAN, DCF, USAN	g5	L1300-10	310.43	850-52-2	Estrogen/progestogen Receptor	62	199.723	<1		http://www.selleckchem.com/products/altrenogest.html	Altrenogest is a progestogen structurally related to veterinary steroid trenbolone.	Endocrinology & Hormones	C21H26O2	Free Base	N/A	[H][C@@]12CC[C@@](O)(CC=C)[C@@]1(C)C=CC1=C3CCC(=O)C=C3CC[C@@]21[H] |r,c:12,14,20|	3.561	1	0	2
S3170	Ampicillin sodium	FDA	h5	L1300-10	371.39	69-52-3	Antifection	37	99.6257	74	199.251	http://www.selleckchem.com/products/ampicillin-sodium.html	Ampicillin is a beta-lactam antibiotic that is part of the aminopenicillin family.	Others	C16H18N3NaO4S	Sodium	N/A	[Na+].[H][C@]12SC(C)(C)[C@@H](N1C(=O)[C@H]2NC(=O)[C@H](N)C1=CC=CC=C1)C([O-])=O |r,c:20,22,t:18|	-1.292	2	2	4
S3172	Anagrelide HCl	(Anagrelide), EMA under additional monitoring	a6	L1300-10	292.55	58579-51-4	PDE	14	47.8551	<1		http://www.selleckchem.com/products/anagrelide-hydrochloride.html	Anagrelide is a drug used for the treatment of essential thrombocytosis.	Metabolism	C10H8Cl3N3O	Hydrochloride	N/A	Cl.ClC1=CC=C2NC3=NC(=O)CN3CC2=C1Cl |c:15,t:1,3,6|	2.347	2	1	0
S3173	Antipyrine	Health Canda	b6	L1300-10	188.23	60-80-0	COX	38	201.881	38	201.881	http://www.selleckchem.com/products/antipyrine.html	Antipyrine is an analgesic and antipyretic agent.	Others	C11H12N2O	Free Base	N/A	CN1N(C(=O)C=C1C)C1=CC=CC=C1 |c:5,11,13,t:9|	1.218	1	0	1
S3175	Atomoxetine HCl	USP, INN, BAN, JAN	c6	L1300-10	291.82	82248-59-7	5-HT Receptor	58	198.753	2	6.85354	http://www.selleckchem.com/products/atomoxetine-hydrochloride.html	Atomoxetine is a selective norepinephrine (NE) transporter inhibitor with Ki of 5 nM, with 15- and 290-fold lower affinity for human 5-HT and DA transporters.Phase 4.	Neuronal Signaling	C17H22ClNO	HCl	N/A	Cl.CNCC[C@@H](OC1=CC=CC=C1C)C1=CC=CC=C1 |r,c:8,10,16,18,t:6,14|	3.959	1	1	6
S3176	Betahistine 2HCl	(Betahistine), INN, BAN, ChP, DCF, JP. Ph.Eur.	d6	L1300-10	209.12	5579-84-0	Histamine Receptor	38	181.714	38	181.714	http://www.selleckchem.com/products/betahistine-dihydrochloride.html	Betahistine is a <b>histamine H3</b> receptor inhibitor with <b>IC50</b> of 1.9 μM.	Neuronal Signaling	C8H14Cl2N2	2HCl	N/A	Cl.Cl.CNCCC1=NC=CC=C1 |c:6,8,t:4|	1.444	1	1	3
S3178	Brinzolamide	INN, BAN, DCF,JAN, USAN	e6	L1300-10	383.51	138890-62-7	Carbonic Anhydrase	77	200.777	<1		http://www.selleckchem.com/products/brinzolamide.html	Brinzolamide is a potent carbonic anhydrase II inhibitor with IC50 of 3.19 nM.	Metabolism	C12H21N3O5S3	Free Base	Azopt	CCN[C@H]1CN(CCCOC)S(=O)(=O)C2=C1C=C(S2)S(N)(=O)=O |r,c:14,17|	-0.772	5	2	7
S3179	Carbenicillin disodium	USAN, INN	f6	L1300-10	422.36	4800-94-6	Antifection	5	11.8382	84	198.882	http://www.selleckchem.com/products/carbenicillin-disodium.html	Carbenicillin is a semi-synthetic penicillin antibiotic which interferes with cell wall synthesis of gram-negative bacteria while displaying low toxicity.	Others	C17H16N2Na2O6S	Disodium	N/A	[Na+].[Na+].[H][C@]12SC(C)(C)[C@@H](N1C(=O)[C@H]2NC(=O)C(C([O-])=O)C1=CC=CC=C1)C([O-])=O |r,c:22,24,t:20|	-2.218	2	1	5
S3180	Eletriptan HBr	USAN, INN, BAN	g6	L1300-10	463.43	177834-92-3	5-HT Receptor	93	200.678	<1		http://www.selleckchem.com/products/eletriptan-hydrobromide.html	Eletriptan is a selective 5-HT1B and 5-HT1D receptor agonist with Ki of 0.92 nM and 3.14 nM, respectively.	Neuronal Signaling	C22H27BrN2O2S	HBr	N/A	Br.CN1CCC[C@@H]1CC1=CNC2=C1C=C(CCS(=O)(=O)C1=CC=CC=C1)C=C2 |r,c:11,23,25,28,t:8,14,21|	4.929	2	1	6
S3181	Flumequine	INN, BAN, DCF, USAN	h6	L1300-10	261.25	42835-25-6	Topoisomerase	3	11.4833	<1		http://www.selleckchem.com/products/flumequine.html	Flumequine is a synthetic chemotherapeutic antibiotic, inhibiting topoisomerase II with IC50 of 15 μM.	DNA Damage	C14H12FNO3	Free Base	N/A	CC1CCC2=C3N1C=C(C(O)=O)C(=O)C3=CC(F)=C2 |c:4,16,19,t:8|	2.27	2	0	1
S3183	Amitriptyline HCl	USP, INN, BAN	a7	L1300-10	313.86	549-18-8	5-HT Receptor	63	200.726	15	47.792	http://www.selleckchem.com/products/amitriptyline-hydrochloride.html	Amitriptyline inhibits serotonin receptor, norepinephrine receptor, 5-HT4, 5-HT2 and sigma 1 receptor with IC50 of 3.45 nM, 13.3 nM, 7.31 nM, 235 nM and 287 nM, respectively.	Neuronal Signaling	C20H24ClN	HCl	N/A	Cl.CN(C)CCC=C1C2=CC=CC=C2CCC2=CC=CC=C12 |c:9,11,18,t:7,16,20|	5.154	0	0	3
S3185	Adrenalone HCl	INN,DCF,DCIT,USAN	b7	L1300-10	217.65	62-13-5	Adrenergic Receptor	44	202.159	44	202.159	http://www.selleckchem.com/products/adrenalone-hcl.html	Adrenalone is an adrenergic agonist used as a topical vasoconstrictor and hemostatic, mainly acts on alpha-1 adrenergic receptors.	Neuronal Signaling	C9H12ClNO3	HCl	N/A	Cl.CNCC(=O)C1=CC(O)=C(O)C=C1 |c:11,t:5,8|	0.938	1	3	3
S3186	Azatadine dimaleate	USP, INN, BAN, JAN	c7	L1300-10	522.55	3978-86-7	Histamine Receptor	105	200.938	105	200.938	http://www.selleckchem.com/products/azatadine-dimaleate.html	Azatadine is an histamine and cholinergic inhibitor with IC50 of 6.5 nM and 10 nM, respectively.	Neuronal Signaling	C28H30N2O8	Dimaleate	N/A	OC(=O)C=CC(O)=O.OC(=O)C=CC(O)=O.CN1CCC(CC1)=C1C2=CC=CC=C2CCC2=CC=CN=C12 |c:25,27,34,t:23,32,36|	1.128	5	0	4
S3188	(+,-)-Octopamine HCl	USAN, INN, BAN	d7	L1300-10	189.64	770-05-8	Dopamine Receptor	38	200.38	38	200.38	http://www.selleckchem.com/products/octopamine-hcl.html	Octopamine (OA), a biogenic monoamine structurally related to noradrenaline, acts as a neurohormone, a neuromodulator and a neurotransmitter in invertebrates.	Others	C8H12ClNO2	HCl	N/A	Cl.NCC(O)C1=CC=C(O)C=C1 |c:9,t:4,6|	0.565	0	3	2
S3189	Ropinirole HCl	USAN, INN, BAN, JAN	e7	L1300-10	296.84	91374-20-8	Dopamine Receptor	10	33.6882	60	202.129	http://www.selleckchem.com/products/ropinirole-hydrochloride.html	Ropinirole a selective dopamine D2 receptors inhibitor with IC50 of 29 nM.	Others	C16H25ClN2O	HCl	N/A	Cl.CCCN(CCC)CCC1=CC=CC2=C1CC(=O)N2 |c:11,13,t:9|	3.341	1	1	7
S3195	Azlocillin sodium salt	USP, INN, BAN, JAN	f7	L1300-10	484.48	37091-65-9	Antifection	97	200.215	97	200.215	http://www.selleckchem.com/products/azlocillin-sodium-salt.html	Azlocillin is an acylampicillin with a broad spectrum against bacteria.	Others	C20H23N5NaO6S	Sodium Salt	N/A	[Na].CC1(C)SC2C(NC(=O)[C@H](NC(=O)N3CCNC3=O)C3=CC=CC=C3)C(=O)N2C1C(O)=O |r,c:22,24,t:20|	0.004	5	3	5
S3196	Azacyclonol	INN, BAN, DCF	g7	L1300-10	267.37	115-46-8	5-HT Receptor	53	198.227	2	7.48027	http://www.selleckchem.com/products/azacyclonol.html	Azacyclonol, also known as γ-pipradol, is a drug used to diminish hallucinations in psychotic individuals.	Others	C18H21NO	Free Base	N/A	OC(C1CCNCC1)(C1=CC=CC=C1)C1=CC=CC=C1 |c:11,13,18,20,t:9,16|	2.846	0	1	3
S3199	Reboxetine mesylate	INN	h7	L1300-10	409.5	98769-84-7	Others	82	200.244	82	200.244	http://www.selleckchem.com/products/reboxetine-mesylate.html	Reboxetine is a norepinephrine reuptake inhibitor with Ki of 8.2 nM.	Others	C20H27NO6S	Mesylate	N/A	CS(O)(=O)=O.[H][C@@]1(CNCCO1)[C@H](OC1=C(OCC)C=CC=C1)C1=CC=CC=C1 |r,c:14,19,21,26,28,t:24|	2.663	3	1	6
S3200	Triflusal	INN, BAN, Ph.Eur.	a8	L1300-10	248.16	322-79-2	Thrombin	50	201.483	<1		http://www.selleckchem.com/products/triflusal.html	Triflusal irreversibly inhibits the production of thromboxane-B2 in platelets by acetylating cycloxygenase-1.	Neuronal Signaling	C10H7F3O4	Free Base	N/A	CC(=O)OC1=CC(=CC=C1C(O)=O)C(F)(F)F |c:6,8,t:4|	2.169	3	0	4
S3201	Trifluoperazine 2HCl	USP, INN, BAN, JAN	b8	L1300-10	480.42	440-17-5	Dopamine Receptor	88	183.173	96	199.825	http://www.selleckchem.com/products/trifluoperazine-dihydrochloride.html	Trifluoperazine is a dopamine D2 receptor inhibitor with IC50 of 1.1 nM.	Ubiquitin	C21H26Cl2F3N3S	2HCl	N/A	Cl.Cl.CN1CCN(CCCN2C3=CC(=CC=C3SC3=C2C=CC=C3)C(F)(F)F)CC1 |c:11,13,17,20,22,t:9|	5.739	0	0	5
S3204	Meptazinol HCl	MHRA	c8	L1300-10	269.81	59263-76-2	Opioid Receptor	54	200.141	54	200.141	http://www.selleckchem.com/products/meptazinol-hydrochloride.html	Meptazinol is a unique centrally active <b>opioid analgesic</b>, which inhibits [<sup>3</sup>H]dihydromorphine binding with <b>IC50</b> of 58 nM.	GPCR & G Protein	C15H24ClNO	HCl	N/A	Cl.CCC1(CCCCN(C)C1)C1=CC(O)=CC=C1 |c:14,16,t:11|	3.914	0	1	2
S3208	Fexofenadine HCl	(Fexofenadine), INN, BAN	d8	L1300-10	538.12	153439-40-8	Histamine Receptor	107	198.84	2	3.71664	http://www.selleckchem.com/products/fexofenadine-hcl.html	Fexofenadine inhibits histamine H1 receptor with IC50 of 246 nM.	Neuronal Signaling	C32H40ClNO4	HCl	N/A	Cl.CC(C)(C(O)=O)C1=CC=C(C=C1)C(O)CCCN1CCC(CC1)C(O)(C1=CC=CC=C1)C1=CC=CC=C1 |c:8,10,29,31,36,38,t:6,27,34|	2.989	1	1	10
S3212	Moclobemide (Ro 111163)	BAN	e8	L1300-10	268.74	71320-77-9	MAO	53	197.217	<1		http://www.selleckchem.com/products/moclobemide.html	Moclobemide is MAO-A (5-HT) inhibitor with IC50 of 6.1 μM.	Metabolism	C13H17ClN2O2	Free Base	N/A	ClC1=CC=C(C=C1)C(=O)NCCN1CCOCC1 |c:3,5,t:1|	1.528	2	1	4
S4000	Pergolide Mesylate	FDA	f8	L1300-10	410.59	66104-23-2	Dopamine Receptor	10	24.3552	82	199.713	http://www.selleckchem.com/products/Pergolide-mesylate.html	Pergolide mesylate is an antiparkinsonian agent which functions as a dopaminergic agonist.	Neuronal Signaling	C20H30N2O3S2	Mesylate	N/A	CS(O)(=O)=O.[H][C@@]12CC3=CNC4=C3C(=CC=C4)[C@@]1([H])C[C@@H](CSC)CN2CCC |r,c:10,13,15,t:7|	3.696	0	1	4
S4001	Cabozantinib malate (XL184)	FDA	g8	L1300-10	635.59	1140909-48-3	TAM Receptor,VEGFR	100	157.334	<1		http://www.selleckchem.com/products/cabozantinib-malate.html	Cabozantinib malate is the malate of Cabozantinib, a potent VEGFR2 inhibitor with IC50 of 0.035 nM and also inhibits c-Met, Ret, Kit, Flt-1/3/4, Tie2, and AXL with IC50 of 1.3 nM, 4 nM, 4.6 nM, 12 nM/11.3 nM/6 nM, 14.3 nM and 7 nM, respectively.	Protein Tyrosine Kinase	C32H30FN3O10	Malate	N/A	O[C@@H](CC(O)=O)C(O)=O.COC1=CC2=C(C=C1OC)C(OC1=CC=C(NC(=O)C3(CC3)C(=O)NC3=CC=C(F)C=C3)C=C1)=CC=N2 |r,c:12,14,40,43,45,47,t:10,21,23,35,37|	3.331	8	3	11
S4002	Sitagliptin phosphate monohydrate	Sitagliptin，FDA,INN	h8	L1300-10	523.32	654671-77-9	DPP-4	100	191.088	41	78.3459	http://www.selleckchem.com/products/Sitagliptin.html	Sitagliptin phosphate is a potent inhibitor of DPP-IV with IC50 of 19 nM in Caco-2 cell extracts.	Proteases	C16H20F6N5O6P	phosphate &monohydrate	MK-0431	O.OP(O)(O)=O.N[C@@H](CC(=O)N1CCN2C(C1)=NN=C2C(F)(F)F)CC1=C(F)C=C(F)C(F)=C1 |r,c:15,17,25,32,t:28|	1.254	3	1	5
S4003	Lithocholic acid	USP	a9	L1300-10	376.57	434-13-9	FXR	75	199.166	<1		http://www.selleckchem.com/products/lithocholic-acid.html	Lithocholic acid is a toxic secondary bile acid, causes intrahepatic cholestasis, has tumor-promoting activity, its toxic effect can be protected after it activates the vitamin D receptor, PXR and FXR.	Others	C24H40O3	Free Base	N/A	[H][C@@]12CC[C@H]([C@H](C)CCC(O)=O)[C@@]1(C)CC[C@@]1([H])[C@@]2([H])CC[C@]2([H])C[C@H](O)CC[C@]12C |r|	5.184	1	1	4
S4004	Ethambutol 2HCl	USAN, INN, BAN	b9	L1300-10	277.23	1070-11-7	Antifection	56	201.998	56	201.998	http://www.selleckchem.com/products/ethambutol-hcl.html	Ethambutol is a bacteriostatic antimycobacterial agent, which obstructs the formation of cell wall by inhibiting arabinosyl transferases.	Others	C10H26Cl2N2O2	Dihydrochloride	N/A	Cl.Cl.CC[C@@H](CO)NCCN[C@@H](CC)CO |r|	0.874	0	4	9
S4005	Doxycycline HCl	USP, INN, BAN	c9	L1300-10	480.9	10592-13-9	MMP		10			http://selleckchem.com/products/doxycycline-hcl.html	Doxycycline HCl is a tetracycline antibiotic that commonly used to treat a variety of infections, and also a MMP inhibitor.	Proteases	C22H25ClN2O8	hydrochloride	N/A	Cl.[H][C@@]12[C@@H](C)C3=CC=CC(O)=C3C(=O)C1=C(O)[C@]1(O)C(=O)C(C(N)=O)=C(O)[C@@H](N(C)C)[C@]1([H])[C@H]2O |r,c:6,9,t:4,15,25|	-0.369	3	5	2
S4007	Pentamidine isethionate	INN, BAN, DCF, IP, Ph.Eur.	d9	L1300-10	413.34	50357-45-4	phosphatase	119	287.899	119	287.899	http://www.selleckchem.com/products/pentamidine.html	Pentamidine is an inhibitor of <i>PRL Phosphatases</i> and also inhibits synthesis of DNA, RNA and protein.	Others	C19H26Cl2N4O2	Free Base	N/A	Cl.Cl.NC(=N)C1=CC=C(OCCCCCOC2=CC=C(C=C2)C(N)=N)C=C1 |c:16,18,24,t:3,5,14|	3.422	2	2	10
S4009	Mirabegron	EMA	e9	L1300-10	396.51	223673-61-8	Adrenergic Receptor	79	199.238	<1		http://www.selleckchem.com/products/mirabegron-ym178.html	Mirabegron is a selective β3-adrenoceptor agonist with EC50 of 22.4 nM.	Neuronal Signaling	C21H24N4O2S	Free Base	N/A	NC1=NC(CC(=O)NC2=CC=C(CCNC[C@H](O)C3=CC=CC=C3)C=C2)=CS1 |r,c:20,22,25,27,t:1,8,10,18|	2.26	2	4	9
S4010	Acebutolol HCl	FDA	f9	L1300-10	372.89	34381-68-5	Adrenergic Receptor	75	201.132	75	201.132	http://www.selleckchem.com/products/acebutolol-hcl.html	Acebutolol is a β-adrenergic receptors antagonist used in the treatment of hypertension, angina pectoris and cardiac arrhythmias.	Neuronal Signaling	C18H29ClN2O4	Hydrochloride	N/A	Cl.CCCC(=O)NC1=CC(C(C)=O)=C(OCC(O)CNC(C)C)C=C1 |c:22,t:6,11|	1.997	3	3	10
S4011	Ampiroxicam	INN, BAN, JAN	g9	L1300-10	447.46	99464-64-9	COX	90	201.135	<1		http://www.selleckchem.com/products/ampiroxicam.html	Ampiroxicam is a nonselective cyclooxygenase inhibitor uesd as anti-inflammatory drug.	Neuronal Signaling	C20H21N3O7S	Free Base	N/A	CCOC(=O)OC(C)OC1=C(N(C)S(=O)(=O)C2=C1C=CC=C2)C(=O)NC1=NC=CC=C1 |c:16,19,21,29,31,t:9,27|	1.718	8	1	8
S4012	Desloratadine	FDA	h9	L1300-10	310.82	100643-71-8	Histamine Receptor	26	83.6497	<1		http://www.selleckchem.com/products/desloratadine.html	Desloratadine is a potent antagonist for human histamine H1 receptor with IC50 of 51 nM.	Neuronal Signaling	C19H19ClN2	Free Base	N/A	ClC1=CC2=C(C=C1)C(=C1CCNCC1)C1=C(CC2)C=CC=N1 |c:3,5,16,21,23,t:1|	4.213	1	1	0
S4014	Hyoscyamine	Health Canda	a10	L1300-10	289.37	101-31-5	AChR	58	200.435	<1		http://www.selleckchem.com/products/hyoscyamine-daturine.html	Hyoscyamine is an AChR inhibitor with IC50 of 7.5 nM.	Neuronal Signaling	C17H23NO3	Free Base	N/A	CN1C2CCC1C[C@H](C2)OC(=O)[C@H](CO)C1=CC=CC=C1 |r,c:19,21,t:17|	1.721	2	1	5
S4017	Allylthiourea	INN,DCF	b10	L1300-10	116.18	109-57-9	Others	23	197.969	<1		http://www.selleckchem.com/products/allylthiourea.html	Allylthiourea is a metabolic inhibitor that selective inhibits ammonia oxidation.	Others	C4H8N2S	Free Base	N/A	NC(=S)NCC=C	0.842	0	2	3
S4019	Avanafil	USP, INN, BAN	c10	L1300-10	483.95	330784-47-9	PDE	97	200.434	<1		http://www.selleckchem.com/products/avanafil.html	Avanafil is a highly selective PDE5 inhibitor with IC50 of 1 nM.	Metabolism	C23H26ClN7O3	Free Base	N/A	COC1=C(Cl)C=C(CNC2=C(C=NC(=N2)N2CCC[C@H]2CO)C(=O)NCC2=NC=CC=N2)C=C1 |r,c:2,11,13,30,32,35,t:5,9,28|	2.165	6	3	9
S4020	Sodium Picosulfate	INN, BAN, JAN, JP, DCF, Ph.Eur., USAN	d10	L1300-10	481.41	10040-45-6	Others	96	199.414	96	199.414	http://www.selleckchem.com/products/sodium-picosulfate.html	Sodium Picosulfate inhibits absorption of water and electrolytes, and increases their secretion.	Others	C18H13NNa2O8S2	Sodium Salt	Sodium Picosulphate	[Na+].[Na+].[O-]S(=O)(=O)OC1=CC=C(C=C1)C(C1=CC=C(OS([O-])(=O)=O)C=C1)C1=CC=CC=N1 |c:7,9,22,27,29,t:5,13,15,25|	-1.604	3	0	7
S4021	Tolcapone	FDA	e10	L1300-10	273.24	134308-13-7	Transferase	55	201.288	<1		http://www.selleckchem.com/products/tolcapone.html	Tolcapone is a selective, potent and reversible of catechol-O-methyl transferase (COMT) inhibitor with Ki of 30 nM.	Metabolism	C14H11NO5	Free Base	N/A	CC1=CC=C(C=C1)C(=O)C1=CC(O)=C(O)C(=C1)[N+]([O-])=O |c:3,5,16,t:1,10,13|	3.13	1	2	3
S4022	Probenecid	USP, INN, BAN	f10	L1300-10	285.36	57-66-9	TRPV	57	199.748	<1		http://www.selleckchem.com/products/probenecid-benemid.html	Probenecid is a classical competitive inhibitor of organic anion transport, which is also a TRPV2 agonist and an inhibitor of TAS2R16.	Others	C13H19NO4S	Free Base	Probalan	CCCN(CCC)S(=O)(=O)C1=CC=C(C=C1)C(O)=O |c:12,14,t:10|	2.321	3	0	7
S4023	Procaine HCl	INN	g10	L1300-10	272.77	51-05-8	NMDAR,Sodium Channel,AChR	55	201.635	55	201.635	http://www.selleckchem.com/products/procaine-novocaine-hcl.html	Procaine is an inhibitor of sodium channel, NMDA receptor and nAChR with IC50 of 60 μM, 0.296 mM and 45.5 μM, which is also an inhibitor of 5-HT3 with KD of 1.7 μM.	Transmembrane Transporters	C13H21ClN2O2	HCl	N/A	Cl.CCN(CC)CCOC(=O)C1=CC=C(N)C=C1 |c:15,t:10,12|	2.157	2	1	7
S4024	Homatropine Methylbromide	INN, DCF, FEUM, Ph.Int., USP	h10	L1300-10	370.28	80-49-9	AChR	74	199.849	74	199.849	http://www.selleckchem.com/products/homatropine-methylbromide.html	Homatropine Methylbromide is muscarinic AChR antagonist, inhibits endothelial and smooth muscle muscarinic receptors of WKY-E and SHR-E with IC50 of 162.5 nM and 170.3 nM, respectively.	Neuronal Signaling	C17H24BrNO3	quaternary-N bromide salt	N/A	[Br-].[H][C@]12CC[C@]([H])(C[C@@H](C1)OC(=O)C(O)C1=CC=CC=C1)[N+]2(C)C |r,c:17,19,t:15|	-2.076	2	1	4
S4025	Homatropine Bromide	USP, INN, BAN, JAN	a11	L1300-10	356.25	51-56-9	AChR	71	199.298	71	199.298	http://www.selleckchem.com/products/homatropine-bromide.html	Homatropine Bromide is muscarinic AChR antagonist, inhibits endothelial and smooth muscle muscarinic receptors of WKY-E and SHR-E with IC50 of 162.5 nM and 170.3 nM, respectively.	Neuronal Signaling	C16H22BrNO3	quaternary-N bromide salt	N/A	Br.[H][C@]12CC[C@]([H])(C[C@@H](C1)OC(=O)C(O)C1=CC=CC=C1)N2C |r,c:17,19,t:15|	2.188	2	1	4
S4026	Hydroxyzine 2HCl	(Hydroxyzine), INN, BAN, ChP, DCF, JP, Ph.Eur., USP, YP	b11	L1300-10	447.83	2192-20-3	Histamine Receptor	90	200.969	90	200.969	http://www.selleckchem.com/products/hydroxyzine-2hcl.html	Hydroxyzine is a histamine H1-receptor antagonist, inhibits binding of [3H]pyrilamine/[3H]desloratadine to human histamine H1 receptor with IC50 of 10 nM/19 nM.	Neuronal Signaling	C21H29Cl3N2O2	dihydrochloride	N/A	Cl.Cl.OCCOCCN1CCN(CC1)C(C1=CC=CC=C1)C1=CC=C(Cl)C=C1 |c:16,18,26,t:14,21,23|	4.231	1	1	8
S4031	Aclidinium Bromide	USP, INN, BAN, JAN	c11	L1300-10	564.55	320345-99-1	AChR	113	200.159	<1		http://www.selleckchem.com/products/aclidinium-bromide.html	Aclidinium Bromide inhibits human muscarinic AChR M1, M2, M3, M4 and M5 with Ki of 0.1 nM, 0.14 nM, 0.14 nM, 0.21 nM and 0.16 nM, respectively.	Neuronal Signaling	C26H30BrNO4S2	quaternary-N bromide salt	N/A	[Br-].[H][C@]12CC[N+](CCCOC3=CC=CC=C3)(CC1)C[C@@H]2OC(=O)C(O)(C1=CC=CS1)C1=CC=CS1 |r,c:11,13,29,35,t:9,27,33|	0.979	3	0	10
S4034	Diphemanil Methylsulfate	FDA	d11	L1300-10	389.51	62-97-5	AChR	25	64.1832	28	71.8852	http://www.selleckchem.com/products/diphemanil-methylsulfate.html	Diphemanil Methylsulfate is a quaternary ammonium anticholinergic, it binds muscarinic acetycholine receptors (mAchR).	Neuronal Signaling	C21H27NO4S	Methylsulfate	N/A	COS([O-])(=O)=O.C[N+]1(C)CCC(CC1)=C(C1=CC=CC=C1)C1=CC=CC=C1 |c:17,19,24,26,t:15,22|	0.038	1	0	3
S4035	Vitamin D2	USP, INN, BAN, JAN	e11	L1300-10	396.65	50-14-6	DNA/RNA Synthesis	20	50.4223	<1		http://www.selleckchem.com/products/vitamin-d2-ergocalciferol.html	Vitamin D2 is a selective inhibitors of mammalian DNA polymerase A (pol A) with IC50 of 123 mM.	Others	C28H44O	Free Base	N/A	[H][C@@]12CC[C@H]([C@H](C)\C=C\[C@H](C)C(C)C)[C@@]1(C)CCC\C2=C/C=C1/C[C@@H](O)CCC1=C |r|	7.563	0	1	5
S4037	Doxapram HCl	USP	f11	L1300-10	432.98	7081-53-0	Potassium Channel	87	200.933	25	57.7394	http://www.selleckchem.com/products/doxapram-hcl.html	Doxapram HCl inhibits TASK-1, TASK-3, TASK-1/TASK-3 heterodimeric channel function with EC50 of 410 nM, 37 μM, 9 μM, respectively.	Others	C24H33ClN2O3	HCl	N/A	O.Cl.CCN1CC(CCN2CCOCC2)C(C1=O)(C1=CC=CC=C1)C1=CC=CC=C1 |c:20,22,27,29,t:18,25|	3.218	2	0	6
S4038	Dibucaine HCl	FDA	g11	L1300-10	379.92	61-12-1	Sodium Channel	76	200.042	76	200.042	http://www.selleckchem.com/products/dibucaine-cinchocaine-hcl.html	Dibucaine HCl is a local anesthetics.	Transmembrane Transporters	C20H30ClN3O2	hydrochloride	N/A	Cl.CCCCOC1=CC(C(=O)NCCN(CC)CC)=C2C=CC=CC2=N1 |c:19,21,24,t:5,17|	4.294	3	1	10
S4039	Methazolamide	FDA	h11	L1300-10	236.27	554-57-4	Carbonic Anhydrase	47	198.925	<1		http://www.selleckchem.com/products/methazolamide.html	Methazolamide is a carbonic anhydrase inhibitor with Ki of 50 nM, 14 nM and 36 nM for hCA I, hCA II and bCA IV isoforms, respectively.	Metabolism	C5H8N4O3S2	Free Base	N/A	CN1N=C(S\C1=N\C(C)=O)S(N)(=O)=O |c:2|	0.03	5	1	1
S4040	Norethindrone	FDA	a1	L1300-11	298.42	68-22-4	Others	60	201.059	<1		http://www.selleckchem.com/products/norethindrone-norethisterone.html	Norethindrone is a synthetic progestin, which mimic the actions of the endogenous ovarian hormone progesterone.	Others	C20H26O2	Free Base	N/A	[H][C@@]12CC[C@@](O)(C#C)[C@@]1(C)CC[C@]1([H])[C@@]3([H])CCC(=O)C=C3CC[C@@]21[H] |r,c:21|	4.315	1	0	0
S4041	Olsalazine Sodium	USAN, INN, BAN, JAN	b1	L1300-11	346.2	6054-98-4	Antifection	4	11.554	41	118.429	http://www.selleckchem.com/products/olsalazine-sodium.html	Olsalazine Sodium is a anti-inflammatory prodrug, which consists of two 5-ASA moieties linked by an azo bond.	Others	C14H8N2Na2O6	Disodium Salt	N/A	[Na+].[Na+].OC1=CC=C(C=C1C([O-])=O)\N=N\C1=CC=C(O)C(=C1)C([O-])=O |c:3,5,18,t:1,13,15|	0.026	2	2	4
S4042	Nafcillin Sodium	INN，FDA	c1	L1300-11	454.47	7177-50-6	Antifection	91	200.233	91	200.233	http://www.selleckchem.com/products/nafcillin-sodium.html	Nafcillin sodium reversibly inhibits β-lactamase with Kd of 33 mM.	Others	C21H23N2NaO6S	sodium Salt	N/A	O.[H][C@]12SC(C)(C)[C@@H](N1C(=O)[C@H]2NC(=O)C1=C(OCC)C=CC2=C1C=CC=C2)C(=O)O[Na] |r,c:16,21,23,26,28|	2.213	5	1	6
S4043	Tetrahydrozoline HCl	FDA	d1	L1300-11	236.74	522-48-5	Adrenergic Receptor	12	50.6885	47	198.53	http://www.selleckchem.com/products/tetrahydrozoline-hcl.html	Tetrahydrozoline HCl is an imidazoline derivative with alpha receptor agonist activity.	Neuronal Signaling	C13H17ClN2	hydrochloride	N/A	Cl.C1CN=C(N1)C1CCCC2=CC=CC=C12 |c:2,12,t:10,14|	2.567	1	1	1
S4044	Toltrazuril	INN, BAN, USAN	e1	L1300-11	425.38	69004-03-1	Antifection	85	199.821	<1		http://www.selleckchem.com/products/toltrazuril.html	Toltrazuril is an antiprotozoal agent that acts upon Coccidia parasites.	Others	C18H14F3N3O4S	Free Base	N/A	CN1C(=O)NC(=O)N(C1=O)C1=CC(C)=C(OC2=CC=C(SC(F)(F)F)C=C2)C=C1 |c:26,29,t:11,14,17,19|	6.052	4	1	5
S4045	Pheniramine Maleate	(CHLORPHENIRAMINE MALEATE),FDA	f1	L1300-11	356.42	132-20-7	Histamine Receptor	71	199.203	71	199.203	http://www.selleckchem.com/products/pheniramine-maleate.html	Pheniramine Maleate is an antihistamine with anticholinergic properties used to treat allergic conditions such as hay fever or urticaria.	Others	C20H24N2O4	Maleate	N/A	OC(=O)\C=C/C(O)=O.CN(C)CCC(C1=CC=CC=C1)C1=NC=CC=C1 |c:15,17,22,24,t:13,20|	0.036	3	0	7
S4046	Estradiol Cypionate	FDA	g1	L1300-11	396.56	313-06-4	Estrogen/progestogen Receptor	79	199.213	<1		http://www.selleckchem.com/products/estradiol-cypionate.html	Estradiol cypionate is the 17 β-cyclopentylpropinate ester of estradiol, which inhibits ET-1 synthesis via estrogen receptor.	Endocrinology & Hormones	C26H36O3	Free Base	N/A	[H][C@@]12CC[C@H](OC(=O)CCC3CCCC3)[C@@]1(C)CC[C@]1([H])C3=CC=C(O)C=C3CC[C@@]21[H] |r,c:28,t:23,25|	6.589	2	1	5
S4047	Bisacodyl	USP, INN, BAN, JAN	h1	L1300-11	361.39	30652-11-0	Others	72	199.231	<1		http://www.selleckchem.com/products/bisacodyl.html	Bisacodyl (INN) is a stimulant laxative drug that works directly on the colon to produce a bowel movement.	Others	C22H19NO4	Free Base	N/A	CC(=O)OC1=CC=C(C=C1)C(C1=CC=C(OC(C)=O)C=C1)C1=CC=CC=N1 |c:6,8,20,25,27,t:4,12,14,23|	3.691	5	0	7
S4048	Carbimazole	INN, BAN, ChP, CSP, DCF, IP, Ph.Eur.	a2	L1300-11	186.23	22232-54-8	Others	38	204.049	<1		http://www.selleckchem.com/products/carbimazole.html	Carbimazole is an imidazole antithyroid agent.	Others	C7H10N2O2S	Free Base	N/A	CCOC(=O)N1C=CN(C)C1=S |c:6|	1.202	2	0	2
S4049	Valdecoxib	USP, INN, BAN	b2	L1300-11	314.36	181695-72-7	COX	63	200.407	<1		http://www.selleckchem.com/products/valdecoxib.html	Valdecoxib is a potent and selective inhibitor of COX-2 with IC50 of 5 nM.	Neuronal Signaling	C16H14N2O3S	Free Base	SC-65872, YM-974	CC1=C(C(=NO1)C1=CC=CC=C1)C1=CC=C(C=C1)S(N)(=O)=O |c:3,9,11,16,18,t:1,7,14|	2.6	4	1	3
S4050	Valganciclovir HCl	FDA	c2	L1300-11	390.82	175865-59-5	Antifection	78	199.58	78	199.58	http://www.selleckchem.com/products/valganciclovir-hcl.html	Valganciclovir HCl is a prodrug for ganciclovir with antiviral activity used to treat cytomegalovirus infections.	Others	C14H25ClN6O5	Hydrochloride	N/A	Cl.CC(C)[C@H](N)C(=O)OCC(CO)OCN1C=NC2C1N=C(N)NC2=O |r,c:15,t:20|	-1.444	6	4	9
S4051	Nabumetone	FDA	d2	L1300-11	228.29	42924-53-8	COX	46	201.498	<1		http://www.selleckchem.com/products/nabumetone.html	Nabumetone is a non-steroidal anti-inflammatory drug and its active metabolite inhibits the COX.	Neuronal Signaling	C15H16O2	Free Base	Arthaxan, Relafen	COC1=CC=C2C=C(CCC(C)=O)C=CC2=C1 |c:13,16,t:2,4,6|	2.943	2	0	4
S4053	Sertraline HCl	USAN, INN, BAN, JAN	e2	L1300-11	342.69	79559-97-0	5-HT Receptor	69	201.348	<1		http://www.selleckchem.com/products/sertraline-hcl.html	Sertraline HCl is a 5-HT antagonist with Ki of 13 nM.	Neuronal Signaling	C17H18Cl3N	HCl	N/A	Cl.CN[C@H]1CC[C@@H](C2=CC=C(Cl)C(Cl)=C2)C2=C1C=CC=C2 |r,c:12,15,18,20,t:6,8|	5.378	0	1	2
S4054	Spironolactone	FDA	f2	L1300-11	416.57	52-01-7	Androgen Receptor	83	199.246	<1		http://www.selleckchem.com/products/spironolactone.html	Spironolactone is a potent antagonist of the androgen receptor with IC50 of 77 nM.	Endocrinology & Hormones	C24H32O4S	Free Base	N/A	[H][C@@]12CC[C@@]3(CCC(=O)O3)[C@@]1(C)CC[C@@]1([H])[C@@]2([H])[C@@H](CC2=CC(=O)CC[C@]12C)SC(C)=O |r,t:23|	3.731	4	0	2
S4056	Retapamulin	INN, BAN, USAN	g2	L1300-11	517.76	224452-66-8	Antifection	104	200.865	<1		http://www.selleckchem.com/products/retapamulin.html	Retapamulin is a topical antibiotic, which binds to both E. coli and S. aureus ribosomes with similar potencies with Kd of 3 nM.	Others	C30H47NO4S	Free Base	N/A	[H][C@]12CC[C@]([H])(C[C@H](C1)SCC(=O)O[C@@H]1C[C@@](C)(C=C)[C@@H](O)[C@H](C)[C@]34CCC(=O)[C@@]3([H])[C@@]1(C)[C@H](C)CC4)N2C |r|	4.154	3	1	6
S4057	Methyclothiazide	FDA	h2	L1300-11	360.24	135-07-9	Others	72	199.867	<1		http://www.selleckchem.com/products/methyclothiazide.html	Methyclothiazide is a substituted benzothiadiazide, used to treat high blood pressure and fluid retention caused by various conditions including heart disease.	Others	C9H11Cl2N3O4S2	Free Base	N/A	CN1C(CCl)NC2=CC(Cl)=C(C=C2S1(=O)=O)S(N)(=O)=O |c:9,11,t:6|	0.808	4	2	2
S4058	Ropivacaine HCl	USP, INN, BAN, JAN	a3	L1300-11	310.86	98717-15-8	Sodium Channel	62	199.447	46	147.977	http://www.selleckchem.com/products/ropivacaine-hcl.html	Ropivacaine HCl is an anaesthetic agent and blocks impulse conduction in nerve fibres through inhibiting sodium ion influx reversibly.	Others	C17H27ClN2O	HCl	N/A	Cl.CCCN1CCCC[C@H]1C(=O)NC1=C(C)C=CC=C1C |r,c:13,16,18|	4.236	1	1	4
S4059	Sodium Nitroprusside Dihydrate	FDA	b3	L1300-11	261.92	14402-89-2	Others	60	229.078	60	229.078	http://www.selleckchem.com/products/sodium-nitroprusside.html	Sodium Nitroprusside is a potent vasodilator working through releasing NO spontaneously in blood.	Others	C5FeN6Na2O	Dihydrate	N/A	[Na+].[Na+].O=N[Fe--](C#N)(C#N)(C#N)(C#N)C#N	0.571	1	0	1
S4060	Erythromycin Ethylsuccinate	FDA	c3	L1300-11	862.05	1264-62-6	Antifection	172	199.524	<1		http://www.selleckchem.com/products/erythromycin-ethylsuccinate.html	Erythromycin Ethylsuccinate, an oral macrolide antibiotic produced by <i>Streptomyces erythreus</i>, reversibly binds to the <b>50S ribosome</b> of bacteria, and inhibits protein synthesis.	Others	C43H75NO16	Free Base	N/A	CCOC(=O)CCC(=O)O[C@H]1[C@H](O[C@@H]2[C@@H](C)[C@H](O[C@H]3C[C@@](C)(OC)[C@@H](O)[C@H](C)O3)[C@@H](C)C(=O)O[C@H](CC)[C@@](C)(O)[C@H](O)[C@@H](C)C(=O)[C@H](C)C[C@@]2(C)O)O[C@H](C)C[C@@H]1N(C)C |r|	2.591	12	2	14
S4061	Levobupivacaine HCl	FDA	d3	L1300-11	324.89	27262-48-2	Sodium Channel	64	196.99	64	196.99	http://www.selleckchem.com/products/lvobupivacaine-hcl.html	Levobupivacaine HCl, the pure S(-)-enantiomer of bupivacaine, is a reversible neuronal <b>sodium channel</b> inhibitor, used as a long-acting local anesthetic._x000D_	Transmembrane Transporters	C18H29ClN2O	Hydrochloride	N/A	Cl.CCCCN1CCCC[C@H]1C(=O)NC1=C(C)C=CC=C1C |r,c:14,17,19|	4.692	1	1	5
S4062	Ronidazole	USAN, INN, BAN, JAN	e3	L1300-11	200.15	7681-76-7	Antifection	40	199.85	<1		http://www.selleckchem.com/products/ronidazole.html	Ronidazole is an antiprotozoal agent.	Others	C6H8N4O4	Free Base	N/A	CN1C(COC(N)=O)=NC=C1[N+]([O-])=O |c:7,9|	-0.301	3	1	4
S4063	Vitamin D3	USAN	f3	L1300-11	384.64	67-97-0	Vitamin	77	200.187	<1		http://www.selleckchem.com/products/vitamin-d3-cholecalciferol.html	Vitamin D3 is a form of vitamin D, binds and activates a H305F/H397Y mutant vitamin D receptor (VDR) with EC50 of 300 nM.	Others	C27H44O	Free Base	N/A	[H][C@@]12CC[C@H]([C@H](C)CCCC(C)C)[C@@]1(C)CCC\C2=C/C=C1/C[C@@H](O)CCC1=C |r|	7.755	0	1	6
S4064	Escitalopram Oxalate	FDA	g3	L1300-11	414.43	219861-08-2	5-HT Receptor	83	200.275	25	60.3238	http://www.selleckchem.com/products/escitalopram-oxalate.html	Escitalopram Oxalate is a selective serotonin (5-HT) reuptake inhibitor (SSRI) with Ki of 0.89 nM.	Neuronal Signaling	C22H23FN2O5	Oxalate	S-(+)-Citalopram Oxalate	OC(=O)C(O)=O.CN(C)CCCC1(OCC2=CC(=CC=C12)C#N)C1=CC=C(F)C=C1 |c:16,29,t:14,18,24,26|	0.257	3	0	6
S4065	Guanabenz Acetate	FDA	h3	L1300-11	291.13	23256-50-0	Adrenergic Receptor	58	199.224	<1		http://www.selleckchem.com/products/guanabenz-wy-8678-acetate.html	Guanabenz Acetate is an selective agonist of α2a-adrenergic receptor, α2b-adrenergic receptor and α2c-adrenergic receptor with pEC50 of 8.25, 7.01 and ~5, respectively.	Neuronal Signaling	C10H12Cl2N4O2	Acetate	N/A	CC(O)=O.NC(=N)N\N=C\C1=C(Cl)C=CC=C1Cl |c:9,12,14|	1.987	2	2	3
S4068	Tinidazole	FDA	a4	L1300-11	247.27	19387-91-8	Antifection	49	198.164	<1		http://www.selleckchem.com/products/tinidazole.html	Tinidazole is an anti-parasitic drug.	Others	C8H13N3O4S	Free Base	N/A	CCS(=O)(=O)CCN1C(C)=NC=C1[N+]([O-])=O |c:9,11|	0.149	3	0	5
S4070	Guanidine HCl	FDA	b4	L1300-11	95.53	50-01-1	Others	19	198.89	19	198.89	http://www.selleckchem.com/products/guanidine-aminoformamidine-hcl.html	Guanidine HCl, the crystalline compound of strong alkalinity formed by the oxidation of guanine, is a normal product of protein metabolism and a protein denaturant.	Others	CH6ClN3	Hydrochloride	N/A	Cl.NC(N)=N	-0.606	0	2	0
S4071	Griseofulvin	FDA	c4	L1300-11	352.77	126-07-8	Microtubule Associated	50	141.735	<1		http://www.selleckchem.com/products/griseofulvin.html	Griseofulvin, a production from some strains of the mold Penicillium griseofulvumam, is able to inhibit cell mitosis by interfering with microtubule function.	Cytoskeletal Signaling	C17H17ClO6	Free Base	N/A	COC1=C2C(=O)[C@]3(OC2=C(Cl)C(OC)=C1)[C@H](C)CC(=O)C=C3OC |r,c:2,14,22,t:9|	2.495	6	0	3
S4072	Decamethonium Bromide	USP, INN, BAN, JAN	d4	L1300-11	418.29	541-22-0	AChR	34	81.2833	84	200.818	http://www.selleckchem.com/products/decamethonium-bromide.html	Decamethonium Bromide is a nicotinic AChR partial agonist and neuromuscular blocking agent.	Neuronal Signaling	C16H38Br2N2	Bromide	Syncurine	[Br-].[Br-].C[N+](C)(C)CCCCCCCCCC[N+](C)(C)C	-3.707	0	0	11
S4073	Sodium 4-Aminosalicylate	FDA	e4	L1300-11	211.15	133-10-8	NF-κB	42	198.911	42	198.911	http://www.selleckchem.com/products/aminosalicylate-sodium.html	Sodium 4-Aminosalicylate is an antibiotic used to treat tuberculosis via NF-κB inhibition and free radical scavenging.	NF-κB	C7H6NNaO3	Sodium Salt	PAS Sodium	[Na+].NC1=CC(O)=C(C=C1)C([O-])=O |c:4,6,t:1|	-1.003	0	2	1
S4074	Sodium Nitrite	FDA	f4	L1300-11	69	7632-00-0	Others	13	188.406	13	188.406	http://www.selleckchem.com/products/sodium-nitrite.html	Sodium nitrite is a myeloperoxidase inhibitor with IC50 of 1.3 μM.	Others	NNaO2	Sodium Salt	N/A	[Na+].[O-]N=O	2.104	1	0	0
S4075	Zinc Pyrithione	INN, BAN, USAN	g4	L1300-11	317.7	13463-41-7	Proton Pump	30	94.4287	<1		http://www.selleckchem.com/products/zinc-pyrithione.html	Zinc pyrithione is an antifungal and antibacterial agent disrupting membrane transport by blocking the proton pump.	Transmembrane Transporters	C10H8N2O2S2Zn	Free Base	N/A	O1N2C=CC=CC2=[S][Zn]11ON2C=CC=CC2=[S]1 |c:2,4,7,13,15,18|	0.874	2	0	0
S4076	Propranolol HCl	USP	h4	L1300-11	295.8	318-98-9	Adrenergic Receptor	59	199.459	6	20.284	http://www.selleckchem.com/products/propranolol-hcl.html	Propranolol HCl is a competitive non-selective beta-adrenergic receptors inhibitor with IC50 of 12 nM.	GPCR & G Protein	C16H22ClNO2	Hydrochloride	N/A	Cl.CC(C)NCC(O)COC1=CC=CC2=CC=CC=C12 |c:11,15,t:9,13,17|	2.922	1	2	6
S4077	Mequinol	INN, DCF, USAN	a5	L1300-11	124.14	150-76-5	Others	25	201.386	25	201.386	http://www.selleckchem.com/products/mequinol.html	Mequinol (4-Methoxyphenol) is a depigmentation agent.	Others	C7H8O2	Free Base	N/A	COC1=CC=C(O)C=C1 |c:7,t:2,4|	1.571	1	1	1
S4078	Mefenamic Acid	FDA	b5	L1300-11	241.29	61-68-7	COX	48	198.931	<1		http://www.selleckchem.com/products/mefenamic-acid.html	Mefenamic acid is a competitive inhibitor of COX-1 and COX-2.	Neuronal Signaling	C15H15NO2	Free Base	N/A	CC1=C(C)C(NC2=CC=CC=C2C(O)=O)=CC=C1 |c:1,8,10,15,17,t:6|	3.982	1	1	3
S4079	Ticagrelor	USP	c5	L1300-11	522.57	274693-27-5	P2 Receptor	105	200.93	<1		http://www.selleckchem.com/products/ticagrelor.html	Ticagrelor is the first reversibly binding oral P2Y12 receptor antagonist, also inhibits CYP2C9 and 4-hydroxylation with IC50 of 10.5 μM and 8.2 μM respectively.	Neuronal Signaling	C23H28F2N6O4S	Free Base	AZD6140	CCCSC1=NC2=C(N=NN2[C@@H]2C[C@H](OCCO)[C@@H](O)[C@H]2O)C(N[C@@H]2C[C@H]2C2=CC(F)=C(F)C=C2)=N1 |r,c:8,36,38,t:4,6,30,33|	2.843	5	4	10
S4080	Triamterene	USP, INN, BAN, JAN	d5	L1300-11	253.26	396-01-0	Sodium Channel	20	78.9702	<1		http://www.selleckchem.com/products/triamterene.html	Triamterene blocks epithelial Na+ channel (ENaC) in a voltage-dependent manner with IC50 of 4.5 μM.	Transmembrane Transporters	C12H11N7	Free Base	N/A	NC1=NC2=C(N=C(C3=CC=CC=C3)C(N)=N2)C(N)=N1 |c:9,11,15,19,t:1,3,5,7|	1.017	4	3	1
S4081	Sulfacetamide Sodium	FDA	e5	L1300-11	236.22	127-56-0	Autophagy	19	80.4335	51	215.9	http://www.selleckchem.com/products/sulfacetamide-sodium.html	Sulfacetamide Sodium is an anti-biotic.	Ubiquitin	C8H9N2NaO3S	Sodium Salt	N/A	[Na+].CC(=O)[N-]S(=O)(=O)C1=CC=C(N)C=C1 |c:12,t:7,9|	-0.118	3	1	2
S4082	Spiramycin	INN, BAN, BS,DCF, JRA, Ph.Eur., USAN	f5	L1300-11	843.058	8025-81-8	Antifection	100	118.616	<1		http://www.selleckchem.com/products/spiramycin.html	Spiramycin is a 16-membered ring macrolide (antibiotic).	Others	C43H74N2O14	Free Base	N/A	CO[C@H]1[C@H](O)CC(=O)O[C@H](C)C\C=C\C=C\[C@H](O[C@H]2CC[C@@H]([C@H](C)O2)N(C)C)[C@H](C)C[C@H](CC=O)[C@@H]1O[C@H]1O[C@@H](C)[C@H](O[C@@H]2C[C@](C)(O)[C@H](O)[C@@H](C)O2)[C@H]([C@@H]1O)N(C)C |r,t:12,14|	2.049	10	3	11
S4084	Lomerizine 2HCl	INN	g5	L1300-11	541.46	101477-54-7, 101477-55-8(free base)	Calcium Channel	100	184.686	<1		http://www.selleckchem.com/products/lomerizine-hcl.html	Lomerizine dihydrochloride is a relatively new L- and T-type calcium channel blocker used in the treatment of migraine.	Others	C27H32Cl2F2N2O3	Dihydrochloride	N/A	Cl.Cl.COC1=C(OC)C(OC)=C(CN2CCN(CC2)C(C2=CC=C(F)C=C2)C2=CC=C(F)C=C2)C=C1 |c:2,24,32,35,t:8,19,21,27,29|	6.182	3	0	8
S4085	Levobetaxolol HCl	FDA	h5	L1300-11	343.89	116209-55-3, 93221-48-8(free base)	Adrenergic Receptor	69	200.646	69	200.646	http://www.selleckchem.com/products/levobetaxolol-hcl.html	Levobetaxolol exhibits a higher affinity at cloned human β1 and β2 receptors with Ki value of 0.76 nM and 32.6 nM, respectively.	Others	C18H30ClNO3	Hydrochloride	N/A	Cl.CC(C)NC[C@H](O)COC1=CC=C(CCOCC2CC2)C=C1 |r,c:21,t:9,11|	2.959	2	2	11
S4086	Loxapine Succinate	FDA	a6	L1300-11	445.9	27833-64-3	5-HT Receptor,Dopamine Receptor	89	199.596	<1		http://www.selleckchem.com/products/loxapine-succinate.html	Loxapine Succinate is a D2DR and D4DR inhibitor, serotonergic receptor antagonist and also a dibenzoxazepine anti-psychotic agent.	Others	C22H24ClN3O5	Succinate	N/A	OC(=O)CCC(O)=O.CN1CCN(CC1)C1=NC2=C(OC3=C1C=C(Cl)C=C3)C=CC=C2 |c:17,20,26,29,31,t:15,23|	0.039	4	0	4
S4088	Flumethasone	USP, INN, BAN, JAN	b6	L1300-11	410.45	2135-17-3	Glucocorticoid Receptor	82	199.781	<1		http://www.selleckchem.com/products/flumethasone.html	Flumethasone is a glucocorticoid receptor agonist, this complex binds to the nucleus causing a variety of genetic activation and repressions.	Others	C22H28F2O5	Free Base	N/A	[H][C@@]12C[C@@H](C)[C@](O)(C(=O)CO)[C@@]1(C)C[C@H](O)[C@@]1(F)[C@@]2([H])C[C@H](F)C2=CC(=O)C=C[C@]12C |r,c:29,t:25|	1.546	2	2	2
S4089	Halobetasol Propionate	FDA	c6	L1300-11	484.96	66852-54-8	Phospholipase (e.g. PLA)	97	200.016	<1		http://www.selleckchem.com/products/halobetasol-propionate.html	Halobetasol Propionate is an anti-inflammatory and a dermatologic agent commonly used to treat psoriasis.	Others	C25H31ClF2O5	Free Base	N/A	[H][C@@]12C[C@H](C)[C@](OC(=O)CC)(C(=O)CCl)[C@@]1(C)C[C@H](O)[C@@]1(F)[C@@]2([H])C[C@H](F)C2=CC(=O)C=C[C@]12C |r,c:33,t:29|	3.797	4	1	5
S4090	Fenspiride HCl	(Fenspiride), INN, DCF, DCIT	d6	L1300-11	296.79	5053-08-7, 5053-06-5(free base)	Phospholipase (e.g. PLA)	9	30.3245	59	198.794	http://www.selleckchem.com/products/Fenspiride-hcl.html	Fenspiride is a bronchodilator with anti-inflammatory properties, inhibiting phosphodiesterase 4 and phosphodiesterase 3 activities with logIC50 values of 4.16 and 3.44, respectively, in human isolated bronchi.	Others	C15H21ClN2O2	Hydrochloride	N/A	Cl.O=C1NCC2(CCN(CCC3=CC=CC=C3)CC2)O1 |c:12,14,t:10|	2.089	2	1	3
S4092	Pramoxine HCl	USP, INN, BAN, JAN	e6	L1300-11	329.86	637-58-1	Others	66	200.085	66	200.085	http://www.selleckchem.com/products/pramoxine-hcl.html	Pramoxine is a topical local anesthetic that has been shown to have antipruritic properties.	Others	C17H28ClNO3	Hydrochloride	N/A	Cl.CCCCOC1=CC=C(OCCCN2CCOCC2)C=C1 |c:20,t:5,7|	3.396	3	0	9
S4095	Difluprednate	INN, DCF, JAN, USAN	f6	L1300-11	508.55	23674-86-4	Others	102	200.57	<1		http://www.selleckchem.com/products/difluprednate.html	Difluprednate (difluoroprednisolone butyrate acetate, or DFBA) is a synthetic difluorinated prednisolone derivative, it originally developed for dermatologic applications.	Others	C27H34F2O7	Free Base	N/A	[H][C@@]12CC[C@](OC(=O)CCC)(C(=O)COC(C)=O)[C@@]1(C)C[C@H](O)[C@@]1(F)[C@@]2([H])C[C@H](F)C2=CC(=O)C=C[C@]12C |r,c:36,t:32|	3.108	6	1	8
S4096	Droperidol	FDA	g6	L1300-11	379.43	548-73-2	Dopamine Receptor	76	200.3	<1		http://www.selleckchem.com/products/droperidol.html	Droperidol is a potent antagonist of dopamine subtype 2 receptors in the limbic system.	Others	C22H22FN3O2	Free Base	N/A	FC1=CC=C(C=C1)C(=O)CCCN1CCC(=CC1)N1C(=O)NC2=C1C=CC=C2 |c:3,5,16,24,27,29,t:1|	3.049	2	1	6
S4097	Dydrogesterone	USAN, INN, BAN	h6	L1300-11	312.45	152-62-5	Others	63	201.632	<1		http://www.selleckchem.com/products/dydrogesterone.html	Dydrogesterone is an orally active progestogen which acts directly on the uterus, producing a complete secretory endometrium in an estrogen-primed uterus.	Others	C21H28O2	Free Base	N/A	[H][C@@]1(CC[C@@]2([H])[C@]3([H])C=CC4=CC(=O)CC[C@@]4(C)[C@]3([H])CC[C@]12C)C(C)=O |r,c:8,t:10|	3.415	2	0	1
S4098	Halcinonide	USP, INN, BAN, JAN	a7	L1300-11	454.96	3093-35-4	Immunology & Inflammation related	90	197.82	<1		http://www.selleckchem.com/products/halcinonide.html	Halcinonide is a high potency corticosteroid used in topical preparations as an anti-inflammatory agent.	Others	C24H32ClFO5	Free Base	N/A	[H][C@@]12C[C@H]3OC(C)(C)O[C@@]3(C(=O)CCl)[C@@]1(C)C[C@H](O)[C@@]1(F)[C@@]2([H])CCC2=CC(=O)CC[C@]12C |r,t:28|	2.384	4	1	2
S4099	Dexlansoprazole	FDA	b7	L1300-11	369.36	138530-94-6	Proton Pump	74	200.347	74	200.347	http://www.selleckchem.com/products/dexlansoprazole.html	Dexlansoprazole, the dextrorotatory enantiomer of lansoprazole, is a proton pump inhibitor (PPI) formulated to have dual delayed-release properties.	Others	C16H14F3N3O2S	Free Base	N/A	CC1=C(C[S@@](=O)C2=NC3=C(N2)C=CC=C3)N=CC=C1OCC(F)(F)F |r,c:1,8,12,14,17,19,t:6|	3.442	4	1	6
S4100	Esmolol HCl	(Esmolol), INN, BAN, DCF	c7	L1300-11	331.83	81161-17-3, 81147-92-4(free base)	Adrenergic Receptor	66	198.897	66	198.897	http://www.selleckchem.com/products/esmolol-hcl.html	Esmolol is a cardioselective b-blocker, used to control rapid heartbeats or abnormal heart rhythms.	Others	C16H26ClNO4	Hydrochloride	N/A	Cl.COC(=O)CCC1=CC=C(OCC(O)CNC(C)C)C=C1 |c:19,t:6,8|	2.36	3	2	10
S4101	Voglibose	INN, JAN, USAN	d7	L1300-11	267.28	83480-29-9	Others	74	276.863	74	276.863	http://www.selleckchem.com/products/voglibose.html	Voglibose is an N-substituted derivative of valiolamine, excellent inhibitory activity against α-glucosidases and its action against hyperglycemia and various disorders caused by hyperglycemia.	Others	C10H21NO7	Free Base	N/A	OCC(CO)N[C@H]1C[C@](O)(CO)[C@@H](O)[C@H](O)[C@H]1O |r|	-4.083	0	7	5
S4102	Eprosartan Mesylate	FDA	e7	L1300-11	520.62	144143-96-4	RAAS	104	199.762	<1		http://www.selleckchem.com/products/eprosartan-mesylate.html	Eprosartan is a nonpeptide angiotensin II receptor antagonist, [3H]-eprosartan binds to the AT1 receptor with KD of 0.83 nM in rat vascular smooth muscle cells.	Others	C24H28N2O7S2	Mesylate	N/A	CS(O)(=O)=O.CCCCC1=NC=C(\C=C(/CC2=CC=CS2)C(O)=O)N1CC1=CC=C(C=C1)C(O)=O |c:17,29,31,t:8,10,15,27|	4.418	3	0	10
S4105	Closantel Sodium	Health Canda	f7	L1300-11	685.06	61438-64-0	Antifection	100	145.973	<1		http://www.selleckchem.com/products/closantel-sodium.html	Closantel is gram positive antibacterial activity inhibitor, inhibiting the KinA/Spo0F system with IC50 of 3.8 μM.	Others	C22H13Cl2I2N2NaO2	Sodium Salt	N/A	[Na+].CC1=C(NC(=O)C2=CC(I)=CC(I)=C2[O-])C=C(Cl)C(=C1)C(C#N)C1=CC=C(Cl)C=C1 |c:1,9,12,19,30,t:6,16,25,27|	6.049	1	1	4
S4106	Closantel	INN, BAN, USAN	g7	L1300-11	663.07	57808-65-8	Antifection	100	150.814	<1		http://www.selleckchem.com/products/closantel.html	Closantel is gram positive antibacterial activity inhibitor, inhibiting the KinA/Spo0F system with IC50 of 3.8 μM.	Others	C22H14Cl2I2N2O2	Free Base	N/A	CC1=C(NC(=O)C2=CC(I)=CC(I)=C2O)C=C(Cl)C(=C1)C(C#N)C1=CC=C(Cl)C=C1 |c:1,9,12,19,30,t:6,16,25,27|	6.752	1	2	4
S4107	Clofazimine	USAN, INN, BAN	h7	L1300-11	473.4	2030-63-9	Phospholipase (e.g. PLA)	5	10.5619	<1		http://www.selleckchem.com/products/clofazimine.html	Clofazimine is a rhimophenazine dye, originally developed for the treatment of tuberculosis, it has both antimicrobial and antiinflammatory activity, postulated mechanisms of action include intercalation of clofazimine with bacterial DNA and increasing levels of cellular phospholipase A2.	Others	C27H22Cl2N4	Free Base	N/A	CC(C)\N=C1/C=C2N(C3=CC=C(Cl)C=C3)C3=C(C=CC=C3)N=C2C=C/1NC1=CC=C(Cl)C=C1 |c:13,18,20,23,26,35,t:5,8,10,16,30,32|	7.137	2	1	4
S4110	Estradiol Benzoate	USP-XX, INN, BAN, JAN	a8	L1300-11	376.49	50-50-0	Estrogen/progestogen Receptor	75	199.208	<1		http://www.selleckchem.com/products/estradiol-benzoate.html	Estradiol benzoate is an estradiol analog which binds to the human, murine and chicken ERα with IC50 of 22-28 nM.	Others	C25H28O3	Free Base	N/A	[H][C@@]12CC[C@H](O)[C@@]1(C)CC[C@]1([H])C3=CC=C(OC(=O)C4=CC=CC=C4)C=C3CC[C@@]21[H] |r,c:22,24,27,t:13,15,20|	5.512	2	1	3
S4111	Dicloxacillin Sodium	FDA	b8	L1300-11	510.32	13412-64-1	Antifection	100	195.955	100	195.955	http://www.selleckchem.com/products/dicloxacillin-sodium.html	Dicloxacillin is a β-lactamase resistant penicillin similar to oxacillin and it has activity against gram-positive/negative aerobic and anaerobic bacteria.	Others	C19H18Cl2N3NaO6S	Sodium Salt	Diclocil	O.[Na]OC(=O)[C@H]1C(C)(C)S[C@@H]2[C@H](NC(=O)C3=C(C)ON=C3C3=C(Cl)C=CC=C3Cl)C(=O)N12 |r,c:14,18,21,24,26|	2.848	6	1	5
S4112	Desvenlafaxine Succinate	FDA	c8	L1300-11	381.46	386750-22-7	Adrenergic Receptor,5-HT Receptor	80	209.721	<1		http://www.selleckchem.com/products/desvenlafaxine-succinate.html	Desvenlafaxine Succinate is a new serotonin (5-HT) transporter and norepinephrine (NE) transporter reuptake inhibitor with Ki of 40.2 nM and 558.4 nM respectively.	Neuronal Signaling	C20H31NO6	Succinate	N/A	OC(=O)CCC(O)=O.CN(C)CC(C1=CC=C(O)C=C1)C1(O)CCCCC1 |c:17,t:12,14|	-0.598	2	1	7
S4113	Desvenlafaxine	USAN, INN	d8	L1300-11	263.38	93413-62-8	5-HT Receptor,Adrenergic Receptor	37	140.481	<1		http://www.selleckchem.com/products/desvenlafaxine.html	Desvenlafaxine is a serotonin (5-HT) and norepinephrine (NE) reuptake inhibitor with Ki of 40.2 nM and 558.4 nM, respectively.	Neuronal Signaling	C16H25NO2	Free Base	O-desmethylvenlafaxine	CN(C)CC(C1=CC=C(O)C=C1)C1(O)CCCCC1 |c:10,t:5,7|	2.796	0	1	4
S4114	Triclabendazole	INN	e8	L1300-11	359.66	68786-66-3	Microtubule Associated	72	200.189	<1		http://www.selleckchem.com/products/triclabendazole.html	Triclabendazole is a benzimidazole, it binds to tubulin impairing intracellular transport mechanisms and interferes with protein synthesis.	Others	C14H9Cl3N2OS	Free Base	N/A	CSC1=NC2=C(N1)C=C(Cl)C(OC1=C(Cl)C(Cl)=CC=C1)=C2 |c:4,13,17,19,21,t:2,8|	5.982	2	1	3
S4118	Histamine 2HCl	USAN	f8	L1300-11	184.07	56-92-8	Histamine Receptor	3	16.2981	37	201.01	https://www.selleckchem.com/products/histamine-2hcl.html	Histamine is an organic nitrogen compound, acts on target cells in mammalian brain via stimulation of Histamine 1/2.	Neuronal Signaling	C5H11Cl2N3	Dihydrochloride	N/A	Cl.Cl.NCCC1=CNC=N1 |c:6,t:3|	0.05	1	2	2
S4120	Sulconazole Nitrate	FDA	g8	L1300-11	460.76	82382-23-8	Antifection	92	199.67	<1		https://www.selleckchem.com/products/sulconazole-nitrate.html	Sulconazole Nitrate is an imidazole derivative with broad-spectrum antifungal activity.	Others	C18H16Cl3N3O3S	Nitrate	N/A	O[N+]([O-])=O.ClC1=CC=C(CSC(CN2C=CN=C2)C2=CC=C(Cl)C=C2Cl)C=C1 |c:13,15,23,27,t:4,6,18,20|	4.467	1	0	6
S4122	Tilmicosin	INN, BAN, USAN, USP	h8	L1300-11	869.13	108050-54-0	Antifection	100	115.058	8	9.20461	https://www.selleckchem.com/products/tilmicosin.html	Tilmicosin is a macrolide antibiotic.	Others	C46H80N2O13	Free Base	N/A	CC[C@H]1OC(=O)C[C@@H](O)[C@H](C)[C@@H](O[C@@H]2O[C@H](C)[C@@H](O)[C@@H]([C@H]2O)N(C)C)[C@@H](CCN2C[C@@H](C)C[C@@H](C)C2)C[C@@H](C)C(=O)\C=C\C(C)=C\[C@@H]1CO[C@@H]1O[C@H](C)[C@@H](O)[C@@H](OC)[C@H]1OC |r,t:43,46|	3.86	9	4	12
S4123	Timolol Maleate	USP, JAN	a9	L1300-11	432.49	26921-17-5	Adrenergic Receptor	86	198.849	<1		https://www.selleckchem.com/products/timolol-maleate.html	Timolol Maleate is a non-selective, beta-adrenergic receptor antagonist for β1/β2 with Ki of 1.97 nM/2.0 nM.	Neuronal Signaling	C17H28N4O7S	Maleate	N/A	OC(=O)\C=C/C(O)=O.CC(C)(C)NC[C@H](O)COC1=NSN=C1N1CCOCC1 |r,c:20,t:17|	-1.539	6	2	9
S4124	Tolazoline HCl	USP, INN, BAN, JAN	b9	L1300-11	196.68	59-97-2	Adrenergic Receptor	39	198.292	39	198.292	https://www.selleckchem.com/products/tolazoline-hcl.html	Tolazoline is a non-selective competitive α-adrenergic receptor antagonist.	Neuronal Signaling	C10H13ClN2	Hydrochloride	N/A	Cl.C(C1=NCCN1)C1=CC=CC=C1 |c:9,11,t:1,7|	1.533	1	1	2
S4125	Sodium Phenylbutyrate	USAN, BAN	c9	L1300-11	186.18	1716-12-7	HDAC	8	42.9692	30	161.134	https://www.selleckchem.com/products/sodium-phenylbutyrate.html	Sodium Phenylbutyrate is a transcriptional regulators that act by altering chromatin structure via the modulation of HDAC activity.	DNA Damage	C10H11NaO2	Sodium Salt	N/A	[Na]OC(=O)CCCC1=CC=CC=C1 |c:9,11,t:7|	2.497	2	0	5
S4128	Troxipide	INN, JAN	d9	L1300-11	294.35	30751-05-4	Others	18	61.1517	<1		https://www.selleckchem.com/products/troxipide.html	Troxipide is a novel systemic non-antisecretory gastric cytoprotective agent with anti-ulcer, anti-inflammatory and mucus secreting properties irrespective of pH of stomach or duodenum.	Others	C15H22N2O4	Free Base	N/A	COC1=CC(=CC(OC)=C1OC)C(=O)NC1CCCNC1 |c:4,8,t:2|	1.081	4	2	5
S4135	Clorprenaline HCl	(Clorprenaline), INN, BAN, ChP	e9	L1300-11	250.16	6933-90-0	Adrenergic Receptor	50	199.872	50	199.872	http://www.selleckchem.com/products/clorprenaline-hcl.html	Clorprenaline HCl is a β2-receptor agonist, it has a significant expansion of the bronchial effect.	Others	C11H17Cl2NO	Hydrochloride	N/A	Cl.CC(C)NCC(O)C1=CC=CC=C1Cl |c:9,11,t:7|	2.629	0	2	4
S4136	Carprofen	USP	f9	L1300-11	273.71	53716-49-7	COX	55	200.943	<1		http://www.selleckchem.com/products/carprofen.html	Carprofen inhibits canine COX2 with IC50 of 0.03 mM.	Others	C15H12ClNO2	Free Base	N/A	CC(C(O)=O)C1=CC2=C(C=C1)C1=C(N2)C=CC(Cl)=C1 |c:7,9,12,16,19,t:5|	4.114	1	1	2
S4138	Dropropizine	INN, BAN, DCF	g9	L1300-11	236.31	17692-31-8	Others	47	198.891	11	46.549	http://www.selleckchem.com/products/dropropizine.html	Dropropizine is a racemic non-opiate antitussive agent, it is used as a cough suppressant.	Others	C13H20N2O2	Free Base	N/A	OCC(O)CN1CCN(CC1)C1=CC=CC=C1 |c:14,16,t:12|	0.899	0	2	4
[truncated: 492 more rows]

## Sheet: Key Information
	Tab Label	Cells used	Dates screened		Key	Explanation
	Plate 1	EB71	7.17.17 - 8.11.17		Detachment Day	Days ECM detached in wells 1, 2, or 3
	Plate 2	EB71	7.30.17 - 8.24.17		Average	Average day of detachment in all wells
[truncated: 17 more rows]

## Sheet: Plate 1
Compound Name	Detachment Day			Average	Notes
[truncated: 95 more rows]

[truncated: 17 more sheets: Plate 2, Plate 3, Plate 4, Plate 5, Plate 6, Plate 7, Plate 8, Plate 9, Plate 10, Plate 11, Plate 12, Plate 13, Plate 14, Plate 15, Conf Plate 1, Conf Plate 2, Conf Plate 3]
