# Supplementary material for: Antiviral drugs prolong survival in murine recessive dystrophic epidermolysis bullosa
Source: EMBO Mol Med. 2024 Mar 10;16(4):870–84. doi: 10.1038/s44321-024-00048-8 (PMC11018630; doi:10.1038/s44321-024-00048-8)
Supplement: Supplementary file 4 — Source Data Fig. 3 [file 44321_2024_48_MOESM4_ESM.zip › Figure 3/3D/steroids detachment days average by EB population.xlsx]

## Sheet: Sheet1
	DMSO	Budesonide	Dexamethasone	Betamethasone	Triamcinolone Acetonide	Betamethasone Dipropionate	Betamethasone Valerate	Desonide	Fluticasone propionate	Fluocinolone Acetonide	Beclomethasone dipropionate	Dexamethasone Acetate	Halcinonide	Chlormadinone acetate
EB71	9	23	16	18	22	19.3333	24	21.6667	25	23.6667	30.3333	31.3333	36	16
EB119	10	34	28	30	35	31.5	31.5	29	35	35	17.5	33	38.3333	38.3333
