# Supplementary material for: Antiviral drugs prolong survival in murine recessive dystrophic epidermolysis bullosa
Source: EMBO Mol Med. 2024 Mar 10;16(4):870–84. doi: 10.1038/s44321-024-00048-8 (PMC11018630; doi:10.1038/s44321-024-00048-8)
Supplement: Supplementary file 4 — Source Data Fig. 3 [file 44321_2024_48_MOESM4_ESM.zip › Figure 3/3E/steroids viability by EB population.xlsx]

## Sheet: Sheet1
	DMSO	Budesonide	Dexamethasone	Betamethasone	Triamcinolone Acetonide	Betamethasone Dipropionate	Betamethasone valerate	Desonide	Fluticasone propionate	Fluocinolone Acetonide	Beclomethasone dipropionate	Dexamethasone Acetate	Halcinonide	Chlormadinone acetate
EB71	100	100.36	108.98	97.82	105.5	94.22	107.3	102.14	60.52	93.38	101.54	100.62	92.38	129.4
EB119	100	89.3904	91.4754	89.8495	90.1422	83.8719	90.2987	84.3548	63.7412	84.1068	93.6658	88.8318	87.7289	112.6
