# Supplementary material for: Antiviral drugs prolong survival in murine recessive dystrophic epidermolysis bullosa
Source: EMBO Mol Med. 2024 Mar 10;16(4):870–84. doi: 10.1038/s44321-024-00048-8 (PMC11018630; doi:10.1038/s44321-024-00048-8)
Supplement: Supplementary file 4 — Source Data Fig. 3 [file 44321_2024_48_MOESM4_ESM.zip › Figure 3/3G/kinase inhibitors viability by EB population.xlsx]

## Sheet: Sheet1
	DMSO	Lapatinib Ditosylate	Ruxolitinib	Resveratrol	Lapatinib	Idelalisib	Ripasudil
EB71	100	116.62	108.02	112.14	71.98	51.62	85.84
EB119	100	106.882	100.104	95.3467	77.8446	35.5484	88.7263
