# Supplementary material for: Antiviral drugs prolong survival in murine recessive dystrophic epidermolysis bullosa
Source: EMBO Mol Med. 2024 Mar 10;16(4):870–84. doi: 10.1038/s44321-024-00048-8 (PMC11018630; doi:10.1038/s44321-024-00048-8)
Supplement: Supplementary file 4 — Source Data Fig. 3 [file 44321_2024_48_MOESM4_ESM.zip › Figure 3/3H/antivirals detachment days by EB population.xlsx]

## Sheet: Sheet1
	DMSO	Daclatasvir	Idoxuridine	Sofosbuvir	Chloroquine Phosphate	Mefloquine HCl	Rilpivirine
EB71	9	14	22	19	26.3333	12	26
EB119	10	20	15	20	36	39	39
