# Supplementary material for: Antiviral drugs prolong survival in murine recessive dystrophic epidermolysis bullosa
Source: EMBO Mol Med. 2024 Mar 10;16(4):870–84. doi: 10.1038/s44321-024-00048-8 (PMC11018630; doi:10.1038/s44321-024-00048-8)
Supplement: Supplementary file 4 — Source Data Fig. 3 [file 44321_2024_48_MOESM4_ESM.zip › Figure 3/3I/antivirals viability by EB population.xlsx]

## Sheet: Sheet1
	DMSO	Daclatasvir	Idoxuridine	Sofosbuvir	Chloroquine Phosphate	Mefloquine HCl	Rilpivirine
EB71	100	89.62	94.54	110.44	96.06	104.14	93.92
EB119	100	88.734	85.7898	108.734	64.2364	99.6308	94.8428
