# Supplementary material for: Antiviral drugs prolong survival in murine recessive dystrophic epidermolysis bullosa
Source: EMBO Mol Med. 2024 Mar 10;16(4):870–84. doi: 10.1038/s44321-024-00048-8 (PMC11018630; doi:10.1038/s44321-024-00048-8)
Supplement: Supplementary file 4 — Source Data Fig. 3 [file 44321_2024_48_MOESM4_ESM.zip › Figure 3/3J/other drugs detachment days by EB population.xlsx]

## Sheet: Sheet1
	DMSO	Aprepitant	Adapalene	Fluvoxamine maleate	Alprostadil	Cyclosporine	Pimobendan	Deferasirox	Eltrombopag Olamine	Manidipine	Tolvaptan	Tioxolone	Solifenacin succinate	Vitamin D3	Amoxapine	Promethazine HCl	Thioridazine HCl	Vorapaxar	Dextromethorphan
EB71	9	23.6667	15	16	12.6667	18.6667	12	23	25.6667	19.3333	17	19	26.3333	28	20	8	12	18	21
EB119	10	28.5	17	16.5	32.5	17	30	21.5	24.5	17.5	32.5	17.5	33.3333	30.6667	29	31.3333	39	15	38.3333
