# Supplementary material for: Antiviral drugs prolong survival in murine recessive dystrophic epidermolysis bullosa
Source: EMBO Mol Med. 2024 Mar 10;16(4):870–84. doi: 10.1038/s44321-024-00048-8 (PMC11018630; doi:10.1038/s44321-024-00048-8)
Supplement: Supplementary file 4 — Source Data Fig. 3 [file 44321_2024_48_MOESM4_ESM.zip › Figure 3/3K/other drugs viability by EB population.xlsx]

## Sheet: Sheet1
	DMSO	Aprepitant	Adapalene	Fluvoxamine maleate	Alprostadil	Cyclosporine	Pimobendan	Deferasirox	Eltrombopag Olamine	Manidipine	Tolvaptan	Tioxolone	Solifenacin succinate	Vitamin D3	Amoxapine	Promethazine HCl	Thioridazine HCl	Vorapaxar	Dextromethorphan
EB71	100	106.86	87.84	126.04	100.54	97.3	109.88	85.1	70.76	102.88	92.86	101.38	100.76	97.5	99.16	104.4	81.28	78.5	100.84
EB119	100	106.119	75.3788	112.963	102.591	101.752	102.138	60.5305	50.4762	107.597	98.905	105.827	119.265	98.8282	105.032	111.023	80.5706	93.8427	111.731
