# Supplementary material for: Antiviral drugs prolong survival in murine recessive dystrophic epidermolysis bullosa
Source: EMBO Mol Med. 2024 Mar 10;16(4):870–84. doi: 10.1038/s44321-024-00048-8 (PMC11018630; doi:10.1038/s44321-024-00048-8)
Supplement: Supplementary file 4 — Source Data Fig. 3 [file 44321_2024_48_MOESM4_ESM.zip › Figure 3/Antiviral Screen - Supp Fig 2A.xlsx]

## Sheet: __JChemStructureSheet
Hash	StructureStringLength	StructureStringFormat	StructureString
AF552AA4E5F63B12E5CEC96214F9C97F	1	cxsmiles	JChemExcelOQAAAB+LCAAAAAAABABz1nc2tHWOcXaOdnaINdJw1gTSDh6xGv5GcJazBkjO2NZZ09YfJOgRa+zsbAgA6RmGpDkAAAA=
4A21A9CD6E9920FCD6B7358D716E5733	1	cxsmiles	JChemExcelLwAAAB+LCAAAAAAABABzDtaw9dcEYT9nQ1tnDX9nI2cQMNJ0BvKA2FAz2k87ViPaXzdW09YfAEKPIjwvAAAA
7B26EC5DE6BA247D602D995B99ED35E8	1	cxsmiles	JChemExcel8QAAAB+LCAAAAAAABABlTMkNwCAMW8d5VQyAhORPXjAAyv5rFFBIaftIYsdHV+ssxRIICqUSk6uhzs9cmy9km/rhxTxmJJvA3eZdONMhvbUo/iAw5TZ8bl/4WV1NfnI8NzgTYbwBjgmKGPEAAAA=
DEE5B10475B4EDDA8DD544131D500D0A	1	cxsmiles	JChemExcelXgAAAB+LCAAAAAAABAAtjLsJQDEMA9exynzaQODgkc4DBO+/xnNCQMUhHfJBYUA1hMFmRrO9Qkkz7FM9sMJc3KqneawrNd7K8109b1wjQ/kB/WHa1l4AAAA=
B876F273E681592270C6A204B97ACF1C	1	cxsmiles	JChemExcelLAAAAB+LCAAAAAAABABzztHzt3U2dLZ11vB3NoKwgMjI2RBMA5Ghpp+hs7O/s7MhAMRJcdcsAAAA
4645ECC629B338B21BBF53AE9A14A68E	1	cxsmiles	JChemExcelOQAAAB+LCAAAAAAABABzDtaw9dd0NrR1drZ11gBiQxDHz1kDyPMzhEr4wcTBitw0QVwA3MBHdTkAAAA=
A85B0A2981DC5AA01DDBE86C0AED95DC	1	cxsmiles	JChemExcelKAAAAB+LCAAAAAAABABz9nc2tHXW8NN01rB1drZ1NtQE8YEcf01nI7AIEBn5GwIAdphuoCgAAAA=
9401F0A3BD82EF2BC2F2C2EDC45B7249	1	cxsmiles	JChemExcelkgAAAB+LCAAAAAAABAA1jbsNADEIQ9eB8i6/CimSm3QMELH/GgckV4AtPVtWEEjBguIXDrIxp5X4y148AvRE2h3iOYDU1SrtZazZIOhFYB2cJDLjd1E6WlPdtLsSOV9oLPoB5kW06ZIAAAA=
4A12C69FA9024433294376796D014F03	1	cxsmiles	JChemExcelNAAAAB+LCAAAAAAABADzdza0dXa2ddYAYkNNIMfPWQPI8wOzgRJ+MHGwIjdNEBcAoiymVDQAAAA=
BC0DC26CDAD15986C2499B8AE7A79A98	1	cxsmiles	JChemExcelJgAAAB+LCAAAAAAABADzt3XWAEJjW2cjfyCtCUTOzsaatv6azoZAMWdbZyAyBAD1++t0JgAAAA==
1E1EB2318CC21A866595C67337CDA45E	1	cxsmiles	JChemExcelPAAAAB+LCAAAAAAABABz9tNw1nQ2tHV21gBiW2dDTSDDX9MPLGTrDJLU8AMLORtBRIAsW2cjTaBSAARqZ4Q8AAAA
D1463551675DA683EE4A99F9D04C23F3	1	cxsmiles	JChemExcelMQAAAB+LCAAAAAAABABzztFzdtZw1vTTcAbStv6azoa2zs62zkbOYMrZyNbZUNMZKghEhgDymym4MQAAAA==
0DEE7481E6BB4F7D8AEB78FF85EBA733	1	cxsmiles	JChemExcelLQAAAB+LCAAAAAAABABzdtZw1gQiP0M/WyDTCEj4aQKZQGRopOlsaOvsDBLP0QRShgDyBDyfLQAAAA==
F14E58D9BFEABD584953B3227CCA9578	1	cxsmiles	JChemExcelJAAAAB+LCAAAAAAABADzdza0dXa2ddYAYkPNGCAZAxbR8NeEkYYA7MJPJyQAAAA=
1B68ED4EA8E3EFBD8614CB2B1E925048	1	cxsmiles	JChemExcelNAAAAB+LCAAAAAAABABzDtaw9dcEYWdDW2dnW2cNIDYEczSCnTWcijRhXJCcmyZIFgD5zPHINAAAAA==
2F156A10E0D72560A3594ABF14D3EAC4	1	cxsmiles	JChemExcelLwAAAB+LCAAAAAAABABz9nc2tHXWcNZ0NgJRGrb+mv7ORprOGv6ats6GzjHOQFF9oKwzWMQfANpyHyYvAAAA
0B015556FA14EB2230AB0A90E1834E4B	1	cxsmiles	JChemExcelQAAAAB+LCAAAAAAABADzt3XW8HfWdDYE0s6afiACyIr2047ViPbXjdW09deMdnZw8Ig1BFKxRrbOzmBk5KzhpglEbgC4o8XsQAAAAA==
89A8E87066D17D2BF7AC4251336F0371	1	cxsmiles	JChemExcelJgAAAB+LCAAAAAAABABzdtZw1gQiZ0NbZ2dbIMfW2VAzWMPWXxOEY4DcGGdlPwD62FE6JgAAAA==
49A3C5FBF5890FB9C1B328D94DAF6F88	1	cxsmiles	JChemExcelPQAAAB+LCAAAAAAABADzd9ZwtnU21rR11vB31gQxnaOdHRw8YjVAAkaatv6aQL5HrJGzs6GtM1gRXKkhABfqIGc9AAAA
E38E4E2E175EABE41BB5D90B1363E9F6	1	cxsmiles	JChemExcelTgAAAB+LCAAAAAAABAA1h7sRADAIQtfRJnfaW9GTRbJ/HSjkczzwDqwaogfBMgNCtdLHtIdURDE3GdhNedAfFTXHI04AAAA=
0CAAA39C8BF854D3BB9B876AA87A2F7E	1	cxsmiles	JChemExcelOAAAAB+LCAAAAAAABAAdibEJADAIwN7RpaDOTgFHfaT/z5VCCIFwTyGlC5aQCLQDseE6SI42/t8Srmt7lk2vMTgAAAA=
A25D077DA23312170F1C911BBFA7C4CE	1	cxsmiles	JChemExcelQgAAAB+LCAAAAAAABADzj3Z2cPCINYRQGs7+mv5Qpp+Rs7Gts4azia2fs62fsSaQqeGnaevnZ+KsaetspAnV6A8AgFh+G0IAAAA=
F4CDE90F01FF11ADBACA76930C2B57B5	1	cxsmiles	JChemExcelMAAAAB+LCAAAAAAABADzdza0dXa2ddbwc9aw9dd0BgIjiAAQG2lCOSC2myaQNAQAzB63KzAAAAA=
E1122340345F533716212468F98CDAD0	1	cxsmiles	JChemExcelLQAAAB+LCAAAAAAABADzd9Zw9jN0dgZSzka2zs62zhpumkDSSNPZ2VDT2RAi5JwDEjMEAJFD15UtAAAA
044C10C87D814248D4150467530759E4	1	cxsmiles	JChemExcelcQAAAB+LCAAAAAAABAAtjLEJwDAMBNfRNwE7cSkwfOMqP4DRBtm/juwEhA4O/sTiNE72sP0ouGDCcn3EpcVoNkdsN8JufNRPQg28MpSz01myWJ3MMxHOmnZ1Dz4vqMi9H3EAAAA=
47E90076BE4F27659F1D099C9DD73D48	1	cxsmiles	JChemExcelHQAAAB+LCAAAAAAABABzKnI2tHU28vOz9XM2snXWcCrSBBO2zoZORQA751DvHQAAAA==
2DFD03AE9FE51F259B757AFB8051D0BD	1	cxsmiles	JChemExcelMAAAAB+LCAAAAAAABABz9tNw1nB21tRwNrZ1dgYjY01nfSCl72wEEzHSdHY2BCI95xwA55FkPjAAAAA=
6F03D85350EA7EFE120F1BB613C6B066	1	cxsmiles	JChemExcelLAAAAB+LCAAAAAAABADzcza0ddZwKtJ0hlOGzn7Rzg4esUbOzmBaw1/T2dlIzzkHAJcWWM0sAAAA
0BD44AB9BACB7600E26CACE0ED227863	1	cxsmiles	JChemExcelNgAAAB+LCAAAAAAABAAliSEOADAIxL4DEtCn6uH/v9nYkoqmHRGNaZy8SghrSvCI8k250zr81zz+nVCKNgAAAA==
668F802BE929EB6B3C8FB8B810356EFA	1	cxsmiles	JChemExcelOgAAAB+LCAAAAAAABAAdijEKADAIxL6jS4vuN2XXD/T/7ygKgUBIY2p/iIu1qw+EMJwcifBdprJEJVAfudwLMzoAAAA=
50FD822913F4C8667D16EA9B43698EF4	1	cxsmiles	JChemExcelKgAAAB+LCAAAAAAABADzdza0dXbW8Ne0ddZw1tB3tnXWdzYCioCRkaatvyZQ0hkoawgA8SkkIioAAAA=
3DA182056EE990C971908F7DE4C097D1	1	cxsmiles	JChemExcelHgAAAB+LCAAAAAAABADzcza09XPWsPXXdDayddbwM9T003D2d3YG8m39jAB5NFGwHgAAAA==
CBFBB37DE80C4F4E4663F3A1178D64F9	1	cxsmiles	JChemExcelRQAAAB+LCAAAAAAABAAdibENACAMw94pC1JhzuS9DLzB/zMBKVKcmNOXiEogINsnNyl4hqEyEKrRPGB+48ztR+QFGDNbuEUAAAA=
630D097F2B21A5309BD7C35EE1D7011D	1	cxsmiles	JChemExcelLAAAAB+LCAAAAAAABABzztFzdvbTcHbWdAYCP0NnI1tnZzAy8gexDYEsDeccTZAAAKM27+YsAAAA
7F05E71ADD57291EE3513328F7D316E3	1	cxsmiles	JChemExcelKAAAAB+LCAAAAAAABADzc9aw9df0cza0ddZwBuJgQ00QG8R00wSSQK6Gn6atPwAcqjoLKAAAAA==
B2575145B8661AA82544687011370433	1	cxsmiles	JChemExcelJgAAAB+LCAAAAAAABADzC9aw9dcEYWdDWz8/I2dbZw0/W2ejYEOQgLMzGBkCAMBqzZAmAAAA
D74B5A13C55ACA39173956955A670EA6	1	cxsmiles	JChemExcelLgAAAB+LCAAAAAAABAAdySEOADAMw8DvNDDlQeYr2P//smqS0ZnBoQjURcGiMjpmBXrHrwV+66Yomy4AAAA=
A7F022C2AD7EE1D5B63FF4FA68E76343	1	cxsmiles	JChemExcelKwAAAB+LCAAAAAAABADzdzY0cjZ2NnE2BZIaQGzqDOQYGmv6GTk7OxvaOjtruGkCSVtnQwBK9mD2KwAAAA==
BD77EC22BAF4F0B4F3E98A18F21B75D5	1	cxsmiles	JChemExcelQQAAAB+LCAAAAAAABAANibsJwFAQw9bxle9XGh6ozw0Qsv8acWEJ5GYYjJ4sXOxK0Mv9BKUu1Jxypx9WzDYzH9OMH3qImzdBAAAA
09D3C8089C7112E413B834BA8C6CD3BB	1	cxsmiles	JChemExcelWwAAAB+LCAAAAAAABAAVirsJwFAMxNaxm8D7V4aAenuAkA2yfx37GsFJQDcmgvhgqoE83K+ASigSLLXIfzGKTsvGSohvMvdD7SjsSlO2fvH9hsFkGVsAAAA=
C8FADF5D6A3188660DA2FD9A72F0E29A	1	cxsmiles	JChemExcelLAAAAB+LCAAAAAAABADzt3XW8HM2BpJORZrOts5AZKzp52wIZmk4K/tpOhvZOhv6+dn6GQEAwXN3hiwAAAA=
636AE6FF741C0583C0D912BBDCB7BC42	1	cxsmiles	JChemExcelLgAAAB+LCAAAAAAABADzdza0dXbWAGJbZ0M/IMNf0w8sBBFxKtKM9tOO1Yj2143VtPUHAHSTPC0uAAAA
C3E838197BC48EE889936F9E7CF5516C	1	cxsmiles	JChemExcelIwAAAB+LCAAAAAAABADzcza0dTZy1vBzNrZ1drZ11nDTBJLGmrZ+fs5Gtn7Otn6GAMHrueUjAAAA
5456A291B17E6C6E90A2C0F40E46AA44	1	cxsmiles	JChemExcelrQAAAB+LCAAAAAAABABtzDsKw0AMhOHTGCSC7azjZyFY+JuksQ+w7A32/nXktUkVwcyo+igEA0MOxMerqPE6w4DsifjOI6Q9xkcWeibzqjepgMKodiiDEToK8x9vPcNyeQ5uFby8Jjx/ov+3uVVzMeYufdpc6wutYmX4rQAAAA==
105ECE0590BDEA8B8C51FCDF75105F8D	1	cxsmiles	JChemExcelQAAAAB+LCAAAAAAABABzznE2tHV2tnXWcDbS8Nd0dvbTcAYCDWcTsCgQmWhqOCv7aTobwwSMgaqMNIEMQz3nHADoTcAOQAAAAA==
B4B8A0984940E615F39EADE8DA19DA3F	1	cxsmiles	JChemExcelHQAAAB+LCAAAAAAABADzcza09XMGIiNbZ0Mg7WfkbGzr7AxGxgBLATDxHQAAAA==
317442717CB176B54235375DC946C7D1	1	cxsmiles	JChemExcelLwAAAB+LCAAAAAAABADzt3XWcDa2dXYGIhNbZ2NnMNNE08/ZCCSj7KfpbAhkBBtpOgOBIQBrqowtLwAAAA==
A56DB8A55D2F68646C28B084F3A8C14C	1	cxsmiles	JChemExcelMwAAAB+LCAAAAAAABABzdja0dXYGI0NnDWcjMEvDz9kYRGqC2E5FIMoYRBg552ja+gMA5b2w5TMAAAA=
2129984C5EEFA4B7A4C4DF9C3FD2ACD5	1	cxsmiles	JChemExcelNAAAAB+LCAAAAAAABAAdibENACAIwN6BxQTQkak7POL/s8SpbdpYgiCV7DrQcDSLmG58bH7ioZ+2uA+ZNIFgNAAAAA==
AA8DEFEF66025EF01947874749E89D2C	1	cxsmiles	JChemExcelKAAAAB+LCAAAAAAABADzt3XW8HM2ApGazrbOQGSk6WwIZgDFNZw1bf1B4oYA31sqlCgAAAA=
68F16151FAC7578EC14294C9E2285186	1	cxsmiles	JChemExcelOgAAAB+LCAAAAAAABABzc9ZwtnU20bR1BlHOGn62QAFlZ2dnf00/IyDlbAyWASJjoBojZ0MQ2w/INQQAxQCnsToAAAA=
07B4B7030A111B1C2E3E30F9E6CA83FF	1	cxsmiles	JChemExcelhQAAAB+LCAAAAAAABADzt3U2dLZ1jnZ2cPCINYJQGkAqVsPfWdPWXxOriEesoZ+Rs7OxrbMzGBnr+ds6m0CM8Yg1BZMazsjqkXlAromfqbOzGUy7GQAWdLs/hQAAAA==
C111D049E5A05A46916EBBD89E1992E6	1	cxsmiles	JChemExcelMQAAAB+LCAAAAAAABADzcza09XMGIiNbZ0NnDWdjW2cTIGXrDEQmmmDKWNPWz88IKKgJRM4AjdlUzTEAAAA=
4BD22DD38B88E49EC6F10B4705409D53	1	cxsmiles	JChemExcelPQAAAB+LCAAAAAAABAAViqkBACAQw4bBXCWPrYovgv13AWIikm2KYfie5lBZkEKw5Ey9NBR68el6B7TI+wL3PPcyPQAAAA==
E28D402745D4337C838A34197D7616B6	1	cxsmiles	JChemExcelTwAAAB+LCAAAAAAABABFjCEOACAUQq8DxU3NJPr/wfvfRWYxMN6A4QM10VSPMjxlyysUQMf3S5CyqGJ4Z8yMoplo+H9cubT2s08AAAA=
C0D4FA93D17C9EA5BE45BEC96D528B80	1	cxsmiles	JChemExcelVwAAAB+LCAAAAAAABADzt3XW8It2dnDwiDVyBgIo089ZwxmEjUHSYOSs6axp66/pbOsMZGu4aQKRm6atszFIECRuCJQAKg52BikxBACDmhAwVwAAAA==
E9A3E290E115EAB1C00093193DF4273D	1	cxsmiles	JChemExcelLQAAAB+LCAAAAAAABABzdnb203B2dtYEYkNbZ2dbZw1/IAdIODsbgflAZKRp62yo55wDAAKhBEYtAAAA
557DF978C0B0F2A45CAEA38BAE68D8D4	1	cxsmiles	JChemExcelIQAAAB+LCAAAAAAABADzt3U29HN2djYC0s62zhrOxrbOzrZ+QKaxpp+RnnMOAKjGASMhAAAA
46355EA47AB604EE8EAB500C1B74CDE9	1	cxsmiles	JChemExcelRQAAAB+LCAAAAAAABAAliLEJADEQw9axm0DSX6X+rvj9d3mHgIyFphCnIN/B1Y4fD/tV0GQtjGsuyXvxKaobfkcDhzBFAAAA
40D1A94A13E7611A6FB0B4720D8E8A37	1	cxsmiles	JChemExcelYAAAAB+LCAAAAAAABAAdi7sJACAQQ9dJSv+VIKSxuwHk9l9DvSYJ7xGbSspTOFrLoVfb20uvsMY/YJ3l6+099AgqiCJsMGA14myPR/lKmbJ0AZ3yzfJgAAAA
7675124296A42DBF3DE7453002138F13	1	cxsmiles	JChemExcelNgAAAB+LCAAAAAAABADzd452dnDwiDWEUBr+ms4abppABOQDuX5Gzhp+tkCs6WzrbKRp66/pb6jnnAMA5V/0tzYAAAA=
B8AC1090B51EA357CC8299885198AFDE	1	cxsmiles	JChemExcelHAAAAB+LCAAAAAAABADzt3XWcHY2dAaSRrbOzmBkpGnr52+o6Q8AT4w9dxwAAAA=
D4D58797D1B5B6D4BD0C7B7CC2CDF4C3	1	cxsmiles	JChemExcelNwAAAB+LCAAAAAAABAANyasNADEMRMF2bJ0O5EMXPe4FgVH6byNhI41FqxKxGCoedn0ntv+Tcq6R1ejizSQMnin6BSd2IVk3AAAA
DEC71A2B5E78CE7CAF1EA230779BAA47	1	cxsmiles	JChemExcelUQAAAB+LCAAAAAAABAA1ijEOACAIxL4Do6IyMXXH//9GNDG5pe0BZENYAW9LI4v9s2vQSAErls2eZWYVU+jvc+1QRtAPuekJuVEAAAA=
DB80786B2AE95CC9ADD0BBCCCADE93C8	1	cxsmiles	JChemExcelPgAAAB+LCAAAAAAABADzt3XWcDaydXYG0X4azs6aIGTrbKQJ4jgbg2WAyNjfWTPa2cHBI9bQ2dnP2VDPOQeIAKv1xQ8+AAAA
116A9BF1AB1FE46CAADD94A6B0998291	1	cxsmiles	JChemExcelRAAAAB+LCAAAAAAABADzt3U2jHZ2cPCI1QBSsRp++n62zhrOmvrOxrbOzkCk4VSkaetsrGnrrwlUAFVmBJGzdTbSdPYzBADo8NMlRAAAAA==
BB99AD390732BF560D11B090A0E79D48	1	cxsmiles	JChemExcelOQAAAB+LCAAAAAAABADzj3Z2cPCINYRQGs7+mv5Qpp+xs5Gtn7OGmyaI9NO0dTbys3U21gRKA9X7AwDhFRPDOQAAAA==
B048A05BC72E2712C098E62F2E24BD08	1	cxsmiles	JChemExcelPgAAAB+LCAAAAAAABABzcza0dXa2ddZw9jNyjnZ2cPCI1XDW9NMACvg7G0OlcjSBlLGfs4afpq0/CDk7G4GEDAHE6bynPgAAAA==
4183BB5FE0C3ADE0D61C8BA9CA0861CA	1	cxsmiles	JChemExcelWQAAAB+LCAAAAAAABADzt3XWcNbw03DWdNa09dd0NrJ1BnMMbZ2BEjmaEGnjaGcHj1iQOFDS2QQoBxR30wSSJppAKaicMdgEW2dDIz3nHACcWLTsWQAAAA==
A697EF25F2078415557301B076CCCDAA	1	cxsmiles	JChemExcelUAAAAB+LCAAAAAAABAAdy6sNADAMQ8F1Etg/Cnrc3X+bJpUMrLN8gyFjBoYTZGaWFuKUfTmuRk8ysb6YNqgu7LotzzXo4wGC+Zo+UAAAAA==
49A5CD780B393A70AF0DAADD6F18AA65	1	cxsmiles	JChemExcelPwAAAB+LCAAAAAAABAAdiDEOACAIA78jiwmgI9Pt8BH/P4s27TU5Cg1GIfTl24Lm5mULLGltiX+DCxbo5HQvYe2flT8AAAA=
122E934DE7770A49F1349BD168526058	1	cxsmiles	JChemExcelRQAAAB+LCAAAAAAABAAdiqsVADAQwoapKbI/iYq//ccp7cOEACwXw/RabEMoUaeVUOoW88lskXBM/d+RmQqPC4l4xtZFAAAA
0F5DD390E99CEF5F1733BF757381B717	1	cxsmiles	JChemExcelJAAAAB+LCAAAAAAABADzczay9fOzddYINtIMdja09XMGsqP9tGM1ov11YzVt/TWDDQEd+oP2JAAAAA==
AC675EF7100AD1097A32EBA75684AECD	1	cxsmiles	JChemExcelNQAAAB+LCAAAAAAABABz9nfWcNbwd9a0dTYGYmdDIO1n6wxEhn7ORkABW5CsCZgBRCaaQMIIALOCSgg1AAAA
57341FAB95BF7F63E597947DF3B903EB	1	cxsmiles	JChemExcelPQAAAB+LCAAAAAAABABzztFzBiJ/Z0NbZw1nv2hnB49YI2dnOMvI1tkZjIw0gYSGv7OGmyYQuYF4hgAVnxuKPQAAAA==
A935B289E326A2A8616BF64682DFE02C	1	cxsmiles	JChemExcelMgAAAB+LCAAAAAAABAAdx7ENACAMxMB1SEkSyq/c//7jEJBOlmy2bFJsxKJexDjhY1H039FhOS9uW4PeMgAAAA==
CA7A48BED0215228070695C6875A6BA2	1	cxsmiles	JChemExcelPAAAAB+LCAAAAAAABAA1ijkOACAIwL4joxwjU3f4/28UE5MubdrJKqACGkLQZNeteMLDhXH7blJz6AFcUoWaPAAAAA==
F997B178FC64B167625D28D8B93D27E2	1	cxsmiles	JChemExcelSAAAAB+LCAAAAAAABAAdiskJwDAQxNrZffrIc8EgCHlNCgjuv40MZvQYkN4imEDcaWCmPtZ6doA6w6rb6nKXJRXneSNpBYf2A+KahQRIAAAA
24ADE96B3B1264B0797558230E26BD57	1	cxsmiles	JChemExcelLQAAAB+LCAAAAAAABABzcza0dXbW8DN2jnZ28IjVcPZz1nDWtPXX9Hc2BpJAOVtnQz8jZ2d/Z2cjAN2OMrstAAAA
5F1F473CDF7F307045C2F6967CCD588F	1	cxsmiles	JChemExcelvAAAAB+LCAAAAAAABABNTckNACEIbMd5qu9NTObjSwow9N/GgrirIYG5Msyuk61pTuK3a7Jjm9h0yVrT7Iqw5LOGpWw2I6S648gyR2bBwavPISMriFd3LzEK8QjkF65E9FtVfgHzwBNovAAAAA==
3037F8470798FF98705CC63698EBA162	1	cxsmiles	JChemExcelWwAAAB+LCAAAAAAABAAtjLsNwEAMQtfBTaT7tFSv9xXZf5fYuhSAQMAxOtEQzS5z9SEHpF4xDd2DaqJkm5Ui0mwqdbJqaWbI/8n4AAXwqAdbAAAA
6FAD657A9F516895578036793B629D28	1	cxsmiles	JChemExcelSAAAAB+LCAAAAAAABAAVibENACAMw94pC1KBNZP38gj/z6SSI0U2FaSKKI5AxAU7RiPOcBTpLbYzr7XZ/Zbu5JkPwkh96EgAAAA=
0E7FCAB01BB8FD451F8AF0BD58FE2080	1	cxsmiles	JChemExcelOAAAAB+LCAAAAAAABABzdtZwtnU21rR1BlHOhkBaw1nDTROI3DRt/fwMnY3AUhrBGrb+mhp+mkASyDUCADCOGLA4AAAA
A6BD474A6F091D50B65600A74763BF8B	1	cxsmiles	JChemExcelPAAAAB+LCAAAAAAABABzdgYCQ1s/Zw3nHE1bIOmv6Wfo7Gxk6+wM4hmDaSAydtbws/Uz0bT18zOJ9o7VBAoZAQC9ek9/PAAAAA==
6DED49133A1BF23085CECFE8C94A5306	1	cxsmiles	JChemExcelmAAAAB+LCAAAAAAABABVjEsKwDAIRK+jm0DS/DZCYDZZJQcouf81qgmFFtRxcJ4AQXCxwORGa8sTaIJlMsz35TECoMG4U1qRSa8IDhsvBy8aX4lsfh70lTDy5uvL18NnNwW2acv8mQcKDCVNmAAAAA==
E9D4CD0AB0175EFB40D3D330DC077031	1	cxsmiles	JChemExcelMAAAAB+LCAAAAAAABAAVx6EVADAIxNB1QFKoPBV/+49TGpP3TYlDOLhsN/3dYh9GTDKiUwvXA0X4XlswAAAA
AF706948B68A93B49C1C3895BEB51E92	1	cxsmiles	JChemExcelNwAAAB+LCAAAAAAABADzt3U28rN19jMEEhrBzia2zs5AhpsmkDQBk86GQBXOxkBB5xww39bZ2DkHAIpcnks3AAAA
75C5AB5681952C9B0BA89F88FD31E024	1	cxsmiles	JChemExcelIgAAAB+LCAAAAAAABABzznE2tHV2tnXWcDYCEn6afjDSyNlZEyhuCAB5yNagIgAAAA==
22D029E585E72BE6FCBA45888D22B472	1	cxsmiles	JChemExcelOQAAAB+LCAAAAAAABABzznHWcLZ1Nta0dQZRzoZAWsNZw00TiNw0bf38DJ2NwFIawRq2/poafppAEsg1AgBzlvyzOQAAAA==
1C043322C229CE1FBC59F2D9AE0E1596	1	cxsmiles	JChemExcelSgAAAB+LCAAAAAAABADzt3U29NNw1nTW8HOOdnZw8IjV8NN0dja1dXYGI1NNWz9nDWcTEMcPyDfRBGpwNgZyjWyB4rbOxpoQhUYAB01VekoAAAA=
C6752DB1D8030DABC6D165DE6E16F18E	1	cxsmiles	JChemExcelOAAAAB+LCAAAAAAABABzznE2tHV2tnXW8HfWBFKGfs7Gtn7OQGQEFAYKOps4O/tpAOWcTTThqoyMAXaqCxs4AAAA
0A60D4D0068C9E85DACDD71199773D05	1	cxsmiles	JChemExcelFQAAAB+LCAAAAAAABADzc9bws3X2M3LWtHU2dDay9XO29TMEAEjbLUYVAAAA
C14871D4E873F64A453D3D5619F88A4E	1	cxsmiles	JChemExcelTQAAAB+LCAAAAAAABAAdh6sRwDAMxdZ5Js3lB43EHRDaEbo/rhOdgLScXhDNQbEFJl92BKdFzxDjXjrsDepNEZPDtLz68P3rMIqKTQAAAA==
A707BA3C6331740D96B8E45E577F288A	1	cxsmiles	JChemExcelOQAAAB+LCAAAAAAABAAdirENADAIw94hEwJmJu/l/29KOzmOPI0NKaJJDH3XLqefO7yHU7Ao9WwTcwFL+BwVOQAAAA==
027AC8CFF5B7737308128CCC25E1B9CB	1	cxsmiles	JChemExcelJQAAAB+LCAAAAAAABADztw3WcDa0dXa2ddZw1vDXtPXXBDINNTX8NJydnTVB2NYfAP0dMCUlAAAA
A36609BFA3412E9210C4EF573FA7965B	1	cxsmiles	JChemExcelQwAAAB+LCAAAAAAABAAVyjsKADAQQsHr7Jb5lVavN/e/TQwIMuIVkyUKkax20QyZMjv7JU77QNRwvnfnIoYnD017d9BDAAAA
77623A56028C45BE9DCDA5B22FA90621	1	cxsmiles	JChemExcelOwAAAB+LCAAAAAAABAANyrsJADEMBNFiLrFCf9IFwySOVgWY678NCyZ7Y7qcFp3mCSEzxKSRl73PvzCwQtQ1+CiKKh9/z8W/OwAAAA==
85B09DFD8F126809907EA36704518533	1	cxsmiles	JChemExcelZQAAAB+LCAAAAAAABACVyqENgFAQRMF29gzJv683IXkGtSeQhP7boAZGz9yakqc8R1gOCg1dpmMiNg/n9YopzC7aWb/yBwgDQ+dlAAAA
25AA637D3ADD50D9C2F0B30B17BCB8E9	1	cxsmiles	JChemExcelQAAAAB+LCAAAAAAABABzNtRw9jN2dnb2AyMQNta0dXa2ddYAsY1s/ZzBPCNNIGGo51SEhgCF0/dZQAAAAA==
7DB45E2732FEC55290ACD6DCCD776C4C	1	cxsmiles	JChemExcelIQAAAB+LCAAAAAAABADzt3U2cja0dXYGI8NgZw1nY1s/CM9Y09bPCADz4ghLIQAAAA==
AF86B16566BDF902157118D7CB230115	1	cxsmiles	JChemExcelMAAAAB+LCAAAAAAABABzdja0ddZwNrZ1dgbSwRq2/poafppAEsg11gTKGIFlgMhI09bP3xAA+8ZwgjAAAAA=
67152104E947509FCBCC236AB05D4FA8	1	cxsmiles	JChemExcelOgAAAB+LCAAAAAAABADzt3XWcDaydXYGIyNNv2hnB49YDWcNf2dnTVt/TWdnQ7CMRrSfdqxGtL9uLFjU1tkQAPmyWv86AAAA
848D30888C3B8D6A06C2EDD9E6AF98A8	1	cxsmiles	JChemExcelRQAAAB+LCAAAAAAABABzdtZw1ox2dnDwiNUAUbEa/pq2/pp+GkBxIACxnYFMW2djTVtnEOVsCKaByNDZyNbPD4iMAA22yiZFAAAA
3E2EF008CBDD19131C03FFC009E35B2F	1	cxsmiles	JChemExcelUQAAAB+LCAAAAAAABAAVijkKADAMw74Tj71GT4KOyf9/0xSEBstlIocIlkm2WZhmqwvzK66aqx8iD2T8tRQIuQSn31MM1wMwNsFAUQAAAA==
C5671F815F43A3AC5F1945E3207049C8	1	cxsmiles	JChemExcelRQAAAB+LCAAAAAAABAAliTEKwDAQw75zHpMmoydBxuv/f1PTgMESek1hHnWxTTBeR9mR2WKm4mb8tVj3W22WgmN+Bid2b0UAAAA=
63945835887150A0709B55CB1778ABEE	1	cxsmiles	JChemExcelOwAAAB+LCAAAAAAABABzdnY2tPVz1nA2tnUGkppA0tbZGEhpOBsBCZCMCVgMiEw0bf01/cBMI81gQwBrL/zmOwAAAA==
BF303DE1972316EDBB15B5BDDF0FA1C0	1	cxsmiles	JChemExcelMQAAAB+LCAAAAAAABAANyKkNAEAMxMB2EpiHLjLf67+biwxG8qMELcIEIzvOvFbM3ZSRN0Unoj64JEP3MQAAAA==
12BE78C15A03F525045B3141CE86DCFF	1	cxsmiles	JChemExcelUAAAAB+LCAAAAAAABAAdirkNwDAMA9eRmgC2Y3esrpcWyf51mAAEnwNbRJNFIO4UXzBkUAsaluH0CjbYOaL+30nY6T5TNS4e6wWwbM1MUAAAAA==
AC4249743A6BE75CFD46B1B7CBB0F71B	1	cxsmiles	JChemExcelIAAAAB+LCAAAAAAABADzd9ZwtnU20rR1BlHOhrZ+/kARZw1/Z01bf01nQwAOEhUzIAAAAA==
8F0431088738AEB472934C693AF6614A	1	cxsmiles	JChemExcelawAAAB+LCAAAAAAABABNijkKwDAQA7+z2wR8tAuGAePKW6QM/v83IlIFJDSgycA26sMY61TYJlyngfYYPUBS4jvobunQnOohKjoNm65M/8xycZs+iZF/fgHjpzmYawAAAA==
763B0AD624138C78FFBF76D657D8E355	1	cxsmiles	JChemExcelQAAAAB+LCAAAAAAABAAVibERACAIxNbhSwVLqvS4/za+Te6SQKAJOMIYVrPdmrgOUwalb/JRj2f+SFrWA+ll/41AAAAA
9B3F73E746252C755A4DDBB4B619BBA7	1	cxsmiles	JChemExcelKQAAAB+LCAAAAAAABADzczay9XM2tHV2BiNDP6NgDVt/TQ1nYzBfw1kTSBpr2voDAPjpjx4pAAAA
1D76EE24A47D5F3766816A166DFC18E2	1	cxsmiles	JChemExcelQwAAAB+LCAAAAAAABABFiiESACAIwB5jgYhQSev4Ef6fxWRY2G00liC0JnJQEit8hFVjxX79ABWDzEL8efsFvqlknkMAAAA=
828A13AF3AF4373B65B353085FA4E6F2	1	cxsmiles	JChemExcelJwAAAB+LCAAAAAAABABzc9ZwtnU2ctO0dQbRzoa2fv5AIWcNP2NnZ39nZ2NNW39NZ0MAwx05MicAAAA=
5887D5796D4C97EFD6D61159BEC56AD2	1	cxsmiles	JChemExcelIgAAAB+LCAAAAAAABADzt3XW8HPWCDbStA3W1Hc2snWOcTa0dXYGCjs7awIpQwDrbpbIIgAAAA==
583063659929F0A95DBF72CD82AD4CCB	1	cxsmiles	JChemExceljQAAAB+LCAAAAAAABABNjDEKwDAMA79jL4UkzWgIaMnkDB2D//+NyoFCQQahM7cM4htjzBCwqi39L7cBJ7dy40TsDexJga6yZySLfhrOW0tBiEOgDFKb5mqO8ikLr154hESSv3rw5oaNAAAA
4D68C2A7733345D1295748A7C14ED610	1	cxsmiles	JChemExcelKgAAAB+LCAAAAAAABAAVxbENADAIA8F1TAmpXX0PBfvvkkQ66UCYE+ZHmqVMogU04adx1wW3/ZERKgAAAA==
70A3A77DD429F8DCB05ECA3254798404	1	cxsmiles	JChemExcelNAAAAB+LCAAAAAAABAAVx6ERADAIBMF2QDEB7KvzpP9uQtzuhTkjjBJoEOW7/MNiSbsmrtMiXZwH6/XJEDQAAAA=
288D4549E242C8A9B3FAB202887A476C	1	cxsmiles	JChemExcelSAAAAB+LCAAAAAAABADzt3XW8It2dvCI1XD213Q2tnV21nDO0QRSts7Gms6GYL6RrR9QlbMJWFTDTRNImoAU+QEZRs5AxX6GAEJOFw1IAAAA
414BF1E0C47FC1BF864A73154B7BA963	1	cxsmiles	JChemExcelVQAAAB+LCAAAAAAABAA1i7ENACEMA9eJS/6hTHUSZdh/GwwSkhPnrBgWQfIrOVafsd27kuZxUAH9ZV3+YFwMl6esKdNQLuG1AamccURVAAAA
6512EBE49E48776371E64C10B739D90D	1	cxsmiles	JChemExcelNAAAAB+LCAAAAAAABADzj3Z2cPCINYRQGs7+mv5Qpp+Rs62fs4azhp+mrb+mrZ+RJlSpPwDqKP+vNAAAAA==
E8177452B855DFF8F3CCCC10E856DE7E	1	cxsmiles	JChemExcelVwAAAB+LCAAAAAAABAA1izEOwDAIA78DY9pkZDopI/n/b3qtVAnb2AY4BMWdxSt9ace3dzGEQQfMP5vpBUsbxE5n+6tYr6yTSA/tAa/oVwAAAA==
2AE7B316B11151C471ED322F1FFF5EDA	1	cxsmiles	JChemExcelLwAAAB+LCAAAAAAABAANiKERAEAIw9Zp5YOuiof9t3nuIpIMLzQagbDW+GTBmXaoq3DUjfcBfgLg3C8AAAA=
5D2A7C3C68B1F5138AB9A58D4D2301C7	1	cxsmiles	JChemExcelTwAAAB+LCAAAAAAABABzjnZ28Ig1BJJASsNPw9nI1s8ZiIxtnY2cbZ39jDWdNZ2BwhrOzsp+mrb+ms7Ohnr+IK6GP4irAaWhfAAy8HevTwAAAA==
67F5492C5FE9BAE8808BB888E3DCF353	1	cxsmiles	JChemExcelHQAAAB+LCAAAAAAABABzdja0dXbW8Hc2snX2c9bws3U20rT11wSK2TobAgD8ZYhgHQAAAA==
AEA3F272D84FC79FE86273AA6BF594BA	1	cxsmiles	JChemExcelOgAAAB+LCAAAAAAABABzc9ZwtnU21rR1BlHOGn62zhrBzpp+RkARI2dDkLAfUBSoStPZBKwIiEyAkoYANcgEczoAAAA=
72D786A6382CD1425DACAC36B1EA8C5A	1	cxsmiles	JChemExcelQAAAAB+LCAAAAAAABAAdiLkRADAIw9YJJU9LpR723yZOzrqTbQDv4Sgm1vp1aW0couE9+S2S6hlRphUXYx6DNEAAAAA=
86AEC203F4FA07A745F87E0BAF466247	1	cxsmiles	JChemExcelLAAAAB+LCAAAAAAABADzt3XW8PPXdDa0dXa2dTYCcjScnY3BHA1/Z00gZQwijDRtnQ0Bk/b5lSwAAAA=
DD158F442C61A4DDE7BB89FEEEB3182C	1	cxsmiles	JChemExcelHgAAAB+LCAAAAAAABADzt3XWcIYADT9/TVt/TT9nQ1tnZzAyBABhB/1HHgAAAA==
0950F68D407FE791B5D48687B40CEC08	1	cxsmiles	JChemExcelNQAAAB+LCAAAAAAABAAliKkRADAIBNs5JPhT64Og/14yCWofSIPRqEGH2kQd7vignsp7TF4qOMCqNQAAAA==
306F1137B800283763F0787F264FF0C2	1	cxsmiles	JChemExcelVAAAAB+LCAAAAAAABAAlizkOwDAMw75jj2muSRN3vaT/n5u4gABCFGSaeAgHQ3ASTGHZE1b1/Q9iZ2EdjPT99RLBmwc9ZeT2Acqjcb5UAAAA
841A1580E32B7B7D0A8109A5463BA809	1	cxsmiles	JChemExcelJgAAAB+LCAAAAAAABADzt3U2dPazddZwNrZ1drZ19jPWdDYCcYE8DeccTVtnI00/QwA9pdXdJgAAAA==
1AE00FA05E2F267D542CF45B35D840D5	1	cxsmiles	JChemExcelOQAAAB+LCAAAAAAABAAdybkNAEAIxMB2IORJN3IO/Xdz6ORkJK+wMfwKMQIjP2wQRZ/27h3RTol0EQ8EymJZOQAAAA==
D72137C181CF473BEF98CFFC89DFB9FB	1	cxsmiles	JChemExcelOwAAAB+LCAAAAAAABABzdja0ddZw03QGks4afs4mzs4mmrb+IL6hszFEysjWzw8s7awJRM6afkZAWWM3AMyg+VA7AAAA
34E1452940FC4B7833C753F186E9A4AD	1	cxsmiles	JChemExcelNAAAAB+LCAAAAAAABADzt3XW8HM2snV21nAq0gRSts5Gms6GIH6whp+xMxgYa2rY+muCEEjeEAATAKKoNAAAAA==
9697B93036CF5AED9D6663ABB7B4757D	1	cxsmiles	JChemExcelPgAAAB+LCAAAAAAABAAdyLEJADAMA8F1nNJOUqr63tl/mwjDwSPBI9UEwi7xlozbCTVnsKe2Oeq2s7zqA2FGakg+AAAA
362F8661E1E3863411359DB5C0E83CCF	1	cxsmiles	JChemExcelJgAAAB+LCAAAAAAABADzc3b2cza09XM2tnXWcAZhTSBprOlnBBa1dTZy1nPOAQDMIlwcJgAAAA==
F8F3E60CF2BC38E5511D77EF91A9F4C8	1	cxsmiles	JChemExcelNAAAAB+LCAAAAAAABAAdx6ERADAMw8B1YpgWG4k7+2/TXIVeY04KrsHUwJ5QzBXtUGHTl0znPCQRv9g0AAAA
02A3BBD7817CAD2C8D3945A32A7839C8	1	cxsmiles	JChemExcelQwAAAB+LCAAAAAAABADzt3U2ctZwNrF1drZ11vB31vSzdTbRBPIMgVwwT8MPRBr6GUU7Ozh4xBo7O0MYQMXO/prOzsYA3cGcJEMAAAA=
A6C6E85155BC540EC7B1834F95E234B0	1	cxsmiles	JChemExcelVAAAAB+LCAAAAAAABAAdisEJwDAMA9exn0mapyFwEPJyBzDef424hROCk+JksFYO8YngFbX3A/5hSpzU0sN41KDKaVZPpwO9pCBbi62Ytwtu0nlZVAAAAA==
7B9856A0EFC6C1C6C179B7845EEBD682	1	cxsmiles	JChemExcelPwAAAB+LCAAAAAAABAAViTkOADEQwr4z06yUo6VyTz6S/9dhhSUsOKLYgr+LDonYbYbwzJi3vJBjq8VseXzc8AD9JQhfPwAAAA==
203743AEEFBD9304794D80EB90E0AA91	1	cxsmiles	JChemExcelJAAAAB+LCAAAAAAABABzdja0dXbWcNbw83cGAyBD0xaCQOJA0hAAA8zXeSQAAAA=
32CD7ABEAAA2DA66D995591E5026BFDE	1	cxsmiles	JChemExcelSQAAAB+LCAAAAAAABAAtirkNADAIA4dJA2WAlup6sv82IY9kyfbpQFBhlDITOoIUdkbh/7dDVmguTaIt774Qe3Bu37fHqEkAAAA=
03B8C202C10C3C6FAAFC21EA778C2ED4	1	cxsmiles	JChemExcelPgAAAB+LCAAAAAAABAANybsJADEMBNF2pNCfdMEwiSOpAHP9t3GbDW+aYIioxzn3C6YwpajlLp8NDdvEUieJS4xU/4pJMRk+AAAA
8AE33F4308CF0A309721CD0F97A4A950	1	cxsmiles	JChemExcelQwAAAB+LCAAAAAAABAAtijEOACAIxL4DkxFcb+qO//+NaEy6tOkWUUyBYWU4ru2tYg5CndezZvko8q3/vDUPyxJQUEMAAAA=
44C6AA6A83921EDF69260782CBB6E492	1	cxsmiles	JChemExcelMgAAAB+LCAAAAAAABAAViLEJAEAIxNbxSrW+Kr3uv82/BEIIBCINpn4fPq+8IkaelumtGyYfaLcCXzIAAAA=
B4EE7EBE175A6C4153F2A23376C9E504	1	cxsmiles	JChemExcelOwAAAB+LCAAAAAAABADzt3XW8It2dvCI1XB2NrZ1dgYjY02gkEOshr+mrb+msxFQjXOOprMhWE7DTRNIGgYbAQDGoWhlOwAAAA==
A3E0DB8F18BE97EF98300A765873B5B2	1	cxsmiles	JChemExcelPQAAAB+LCAAAAAAABAAliDEKADAIxL6jS0Hb9abs+pH+f65QCIGESwhrHCuMIxAlDq52kTPtrz25K8exuMMD+zHfoz0AAAA=
C930075DEDBDBB4880C9CBD0B67C82B8	1	cxsmiles	JChemExcelHgAAAB+LCAAAAAAABABzznE2tHV2tnXWcNbwAxKazs7Omrb+mkARQ+ccABHHFJseAAAA
28260DE128E9818DDFEB2308682A1C4D	1	cxsmiles	JChemExcelOgAAAB+LCAAAAAAABAAdibENADAIw94hI2VmssRY/v+mUSUvtreJCyuyITh9MW5l91xiZEa2UnP0Rz7Fa4bHOgAAAA==
98B5E9DB415A8C6DAAF042B1E5118F2C	1	cxsmiles	JChemExcelOwAAAB+LCAAAAAAABADzdza0dXa2ddbQ97P103c2gnCCNfycjW39nME8Y00NW39NIAKyjUCEobMGiA8AELpIHjsAAAA=
473B1AA5198DE088BF7A350C28F4B12F	1	cxsmiles	JChemExcelMwAAAB+LCAAAAAAABAAdiDEKADAIxL6jS0GdnbLrR/r/uUchIRCWaGxxGgwmpQql8SmH9CYOVzybau+VMwAAAA==
2305DFC6060F62BD7DC34B665850007B	1	cxsmiles	JChemExcelMwAAAB+LCAAAAAAABADzt3XWcDaxdfazdXa29TPR9PNzNrT1A4oBxd00gaSxJhD7GQFFgQqcjfSccwA5w7g4MwAAAA==
E5A00F60AFE1FAEC0380060C103D5086	1	cxsmiles	JChemExcelVAAAAB+LCAAAAAAABAAdjKkNAEEMA9uJ4T40aHgCtv9ezjlgeTSyTLMSAiXxOEkZyuJaGxnWZEpWV9l6Z3B5uqHiP2jBdn0ZWXwgVAAAAA==
74967B6865126028E1E263F1FB048B73	1	cxsmiles	JChemExcelRwAAAB+LCAAAAAAABAA1irsJADEUw4ZJE5f5tK4EKX37b5OX4sAILBTTQ4sCYTh0djlE8TxuvW8qnKzf1taRPzGdcQGant+xRwAAAA==
0A2ABFB4D0294EF890EC2C87AD3C9D05	1	cxsmiles	JChemExcelSgAAAB+LCAAAAAAABAAtirENAEAIAtfR8tWWil733+bVmBBCjitQkg5Siortm658zedK43qdODRGKEqJtN7vA/N7ZzxKAAAA
7E054F5C435FB2EA744C14BA2DC2BBCE	1	cxsmiles	JChemExcelKQAAAB+LCAAAAAAABADzt3XW0HfWcFb20wSy/DX1nTX9nA1tnZ2BPGcNN00gctMEcgwBCtmAmykAAAA=
682D3C16DF332081C9D3A67C65BCD9EA	1	cxsmiles	JChemExcelTAAAAB+LCAAAAAAABAA1i7kNACAMA9dJSsLTpbo+7L8NBgn5lSwDjCxM8KRLVgNmgirrpbiw7blddV7rhG7tz62CA6DkODpMAAAA
54991A794716136AE60EA4168E0C2394	1	cxsmiles	JChemExcelHQAAAB+LCAAAAAAABADzc3Z2NrR1drZ11gjWsPXX1HDTBJJArqGecw4A7SNXiB0AAAA=
86DEB18F5B0D795FB8B94D470BB599E6	1	cxsmiles	JChemExcelTAAAAB+LCAAAAAAABAAdy7EJADEMQ9F15OYgSW0I/OaqeIDjNvD+dYzhCYFAJMNRwJkVYTANkeZU6Xzs/f6CVUNb1gfzaIx4yHIBsRiq1EwAAAA=
F17762063106BC0CF529295B143E839B	1	cxsmiles	JChemExcelkgAAAB+LCAAAAAAABADzc9bwi3Z28Ig1dAZSQFrDDyiiaeunCRbV8Hc2tnV2tnWGCwPZxppQtYb+zkYYskZAWs/NWcNNE4icNfw1bf1J4gIAHzNzD5IAAAA=
2490DFB94F65E423A353B4529E819355	1	cxsmiles	JChemExcelQQAAAB+LCAAAAAAABAAlyjEKwDAQA8Hv6ErbaVUtuFSK/P8vOWMQDIgNw0EfdXgR5ilzYDkxyqow+xPa1ds3mM34AUd861tBAAAA
AEEC8C4DF8A7FEF689BC556F3287254C	1	cxsmiles	JChemExcelPQAAAB+LCAAAAAAABAA9x6sRADAIRMF2OJmgUW8GSQT995KPiNpZ2jBwQTkj4F2WSsVNfZZ6ihk1ZCexNo10WU49AAAA
A38CD70121E6E32D1644A28873460A87	1	cxsmiles	JChemExcelPgAAAB+LCAAAAAAABADzt3XW8HM2snV21nDWcNMEIjdNNI6RprOhLZKIH4iTA6IMAXWrkH8+AAAA
7786FF94B87DFD6797C7B20D6184EAAF	1	cxsmiles	JChemExcelRQAAAB+LCAAAAAAABABzcza0ddYAQiNbZ2cgy6lIE0gZadr6g2hnDX9nMPDTcNYEyWvaOhvq+Ttr6APZ+kBZkDpbfwAJHmSARQAAAA==
F8F9CE001FCE17C9A33C3A7EA982E02E	1	cxsmiles	JChemExcelWAAAAB+LCAAAAAAABAAdizkOACAQAr8jpXe11fTu/38jmgAhYcignYLoQTnPzAAX1wXODZ9g20uR8jwTZL7L2zDHEPU/rdouMRCOzVgAAAA=
6A85DB1D4F868172C3DE78083EDF6B5E	1	cxsmiles	JChemExcelTwAAAB+LCAAAAAAABAAdi7ENADAIw96BsYWOTN7p/980VLIgweIWdjmaOIU4eBv5s9Rcc9aqxoR6+LfRG3oe2S5brAfijaJzTwAAAA==
D98C7C766C653146D7481755F79B7942	1	cxsmiles	JChemExcelOwAAAB+LCAAAAAAABABz9nM2tHV2tnXWiPbTjtWI9teN1bT11wQKGPoZgYSdjSHSzhpumkDkBpIy1vSzdTYCAM4ufvc7AAAA
FF2D0D8291458A12B9F4D31B06EDE934	1	cxsmiles	JChemExcelMgAAAB+LCAAAAAAABAAVibENADAIw96BsTBn8h7+/6YQ2ZKlmCcTwy6vXNCCJbgjNSl6faY0Hz399RMyAAAA
B066A75FF09320842CDF9C5FDEC75626	1	cxsmiles	JChemExcelRwAAAB+LCAAAAAAABAA9ijkKACAQA7+zaQSPdqvp9SP+vzZaSBhIhkAgakISM6D9Kidp8qMby/XMkAG6ct1dC/sAHffrR0cAAAA=
AFE273C6D755DD40FC248272867E2B57	1	cxsmiles	JChemExcelOAAAAB+LCAAAAAAABABzdja0dXbWcNa09XPWCAay/JyNgExboJCzMVAGiExsnY2dwUwTzWAjTVt/oFpDAPUzDFw4AAAA
F9187B96EC120CD3E41A68D63DE39DD1	1	cxsmiles	JChemExcelJgAAAB+LCAAAAAAABADzt3XWcDa0dTZyBjE0nDVt/TX9DTWdjW2dncHI2NnI1h8AAaCq8SYAAAA=
7E262E0BA929E669C61DEEF65DEB7BBC	1	cxsmiles	JChemExcelKgAAAB+LCAAAAAAABADzdza0dXYGIg0/ZyNbZ2MQbQIRsXU2Mda09QPSRpq2zoYAnf2TzSoAAAA=
0D1BA4B613469E78B456C71AE238DBFD	1	cxsmiles	JChemExcelNAAAAB+LCAAAAAAABAAViiESADAIwx4zA5Khq+Lh/7/ZWpPkritiqMCrdHAmtV8RN4UxDeNTQj9gEdK9NAAAAA==
4F7AC18C06E459B17A2DEC5E8A93670F	1	cxsmiles	JChemExcelPgAAAB+LCAAAAAAABADzdza0dXYGIg0/ZyMQy8/Z2NbZKNhZw9kEKuHsZ+rs7O/sbKpp62wCxMZAbKjnnANEAGOunbU+AAAA
665DB48C4E3B5BE5D5059F8CC0150327	1	cxsmiles	JChemExcelOgAAAB+LCAAAAAAABABzdtZw1gQiZ0NbPyDTyBbE9wOSQJ6fcbSzg0esBpClaeuv6ezsbAyig400bZ2DDQFXLNH2OgAAAA==
E2724E5C95AF390628C70C25FE441FD6	1	cxsmiles	JChemExcelKQAAAB+LCAAAAAAABADzt3U2dDaydXYGIg0g8te0BSJnI39nY5AMWBTIN3YGAB0FprUpAAAA
8E43C52CF545ECD104ED65A19B478391	1	cxsmiles	JChemExcelPwAAAB+LCAAAAAAABAAViqERADEMw9axYVscJO4Hv0b3x03uRHQS7EKcgka/IoxVnweOszLHdQ8KpGUaq7Ifykmnnz8AAAA=
FC9966AA8BA35B24503D6EB7248D7988	1	cxsmiles	JChemExcelSwAAAB+LCAAAAAAABAAVijkKwDAQxL6zU8ZHOWBQk8pbuAz+/zdig0AglDCJA+aRuaL4hhpQtYIGTeHUhXP3jzHeHYiELs8irx9sG6oNSwAAAA==
79234D776C1C2C51C4D56668380E2D2B	1	cxsmiles	JChemExcelNgAAAB+LCAAAAAAABABzjnZ2cPCI1XA2tPVztnXWcNN0tvUz1PRzNoLwnXM0nTX8nI1t/fyAHE1bZ2NNWz8jAI3BrVU2AAAA
2568A8F1271326C6B18C3193DB50CADA	1	cxsmiles	JChemExcelNAAAAB+LCAAAAAAABAAVibENACAMw95pR6BrJksdw//fUCQvtq8IlkBYrDRb9pn4R3QOnSPHFFTK+wGEPNhoNAAAAA==
D17AAF6AB860DEBE207EA61C815034BB	1	cxsmiles	JChemExcelKwAAAB+LCAAAAAAABADzdza0ddZwVvbTBJJGzs5GmrZ+zhrBzs7Gts7OQKThpmnrbAwk/AwBIl8CuisAAAA=
FC870D84F91E2554D935D03A3A8CB682	1	cxsmiles	JChemExcelPAAAAB+LCAAAAAAABAAdirkNACAMxNZJhCh42lTuLwMg9l+DCMmu7AxMjBBGUEwvNUALEpazf8CO2rWT/XpkXfsB5MHJ1DwAAAA=
4B74A2A6A611F9B46EFD71DA291960C0	1	cxsmiles	JChemExcelOAAAAB+LCAAAAAAABABzznE2tHXWCNaw9dfU8NMEks4a/ppAET8QMgIynHM0wYSts7OtsxFYha2zIQA4zpAWOAAAAA==
7F2EF81FD2BF47F4BDC8538E23C62E1D	1	cxsmiles	JChemExcelQAAAAB+LCAAAAAAABAAdijkKADAMwx7TxRl7rJ60J0P//5eGghFImCum4W9SLCNGxkW5Od1VhD/7ctLs1hVyhesB/2DVNEAAAAA=
EAFB75E2FF14448A42F280BF135F5101	1	cxsmiles	JChemExcelRwAAAB+LCAAAAAAABADzt3XWcPbT9AOSts6GmrbOIMrPCMgFCRiDBEyAtLMpWAaITIHYBCQMVOGmCURumrZ+RgBgbjlsRwAAAA==
821371D1A6AAA8E2C668C171FBD03494	1	cxsmiles	JChemExcelNwAAAB+LCAAAAAAABABz9jN01nA2snV2tgXS/s5ApAlkGmkCRYxBQhrOJmBJIDLRtPXzN9Z0NrT1BwB0sSoBNwAAAA==
2A9066EB9AB95F9223CD269E3CD29722	1	cxsmiles	JChemExcelJwAAAB+LCAAAAAAABADzcza0dXYGI0N/ZyMww9hZI9gPSPlp2job6TnnABEAEUrsUScAAAA=
B24F170D687A815505D8C62817E67B57	1	cxsmiles	JChemExcelOwAAAB+LCAAAAAAABAAdiLENACAMw96hI7RrJu/lEf6fCURWrAScqWZwQu6xQzt6whK8J79NUuo2FV7rAnN4Nnw7AAAA
58D918BCB8B3F85B0528A6E4A4289768	1	cxsmiles	JChemExcelMQAAAB+LCAAAAAAABADzcza09XO2ddZwNrZ19gPSfppAnjGIMHQ2snUGS+WAuEZ6zjlABACOlzK1MQAAAA==
4CCC21CB1B67392FD94705D5B9AD25A1	1	cxsmiles	JChemExcelTwAAAB+LCAAAAAAABAAlijkKwDAQxL6z2wR8dlMJXG4+kv/XXjswICFmUYQRFV6oji0XWZroWFwfIowJAdOzDVf08xMtUR6+fxss1BQtTwAAAA==
705FECD04977F7EEE00629B850696445	1	cxsmiles	JChemExcelMwAAAB+LCAAAAAAABAAdiqsNAEAIxdYBycc+VQ/7b3PkkqY1BSPE2cXkVdgULJSPiHStD33Tpx/dV78gMwAAAA==
116527758286BEDB086532801636770E	1	cxsmiles	JChemExcelXQAAAB+LCAAAAAAABAAljLERwDAIA9eBEtutqu9xkf13iUjuVKB/TnApEc1SI3YHSegmx9jEOWm61Ssf25HjrULU/92FK65zfSPUC4+nipZdAAAA
50552BCC650BD83E06B9DD0EBAB30AF9	1	cxsmiles	JChemExcelcAAAAB+LCAAAAAAABABFjDsKwDAMQ68Tj/mshsBbOtlDx9L7XyN2m1IQ6IMkv5jzuAubjRIqg4IgYS0FVTnZoVoV9QQ0hQdN/geHrlhM+tsaX2ssNt7cmXAAAAA=
18D29FEF93B7565862EA23FC61302054	1	cxsmiles	JChemExcelPwAAAB+LCAAAAAAABAAdiiESACAMw77TSYaeIXdI+Av/FxRU07STVlCITTrGCbREt5WJqB3/0fHiSj6FprFdlneTpT8AAAA=
9826C5BDEC72263B8B91F1D4CC8137BF	1	cxsmiles	JChemExcelNgAAAB+LCAAAAAAABABzjnZ2cPCI1fBzNrR1Ngp2BjKMbP2cNYKdnY1tnTWAMEfT1tnZ1tlY003T1s9Q09Zf09kfAPwW7QY2AAAA
C32BD709886D50C26895DD03D0B5E809	1	cxsmiles	JChemExcelVAAAAB+LCAAAAAAABABFzKsNwEAMBNF2vCTS/eCi4TZI/73EOhL2NGB4oxQuuR5yQAYMwTSYIJL1czub7WPy5iPnllmiH+oyPzPJGLRUAAAA
72810412736295F9C130747B6F3F0BA8	1	cxsmiles	JChemExcelUwAAAB+LCAAAAAAABAAtirkJwEAMBNuRwntSgWGSi04FHOrA/cdeG8MyO8FkYJsmcjuB1pzdD9eqAUhk/f1SaUxFlnh8/HV6pNtZ5YwHjEGL4VMAAAA=
6B6A489B783F3E64C641860682FEC846	1	cxsmiles	JChemExcelOAAAAB+LCAAAAAAABABzcza0dXYGIg3nHE1bZ0NnPyMgM9jZGCyq4azh5+xsAmb7m2ja+msCGUbGQAYAGVPggTgAAAA=
80C435E01BC31C5874F01650D1816B3A	1	cxsmiles	JChemExcelSAAAAB+LCAAAAAAABAAlijEOACAMAr9jR6uOTLfX//9G1ECAANAFolWW1QjTEFluGX9misHLMzbUAtsK7fvtB54vauZIAAAA
E9DBFC7BF2E70EE9FBCE01F43556CFA1	1	cxsmiles	JChemExcelOAAAAB+LCAAAAAAABAAVxrEJADAIBdF1tAlo6l9dr0XWyP51DNzB42KIcDGwIgdiz8fUbmyRPvoRDdTiPsfOlyo4AAAA
6AE0F4CBAF9C02259DFECEDC76443328	1	cxsmiles	JChemExcelPgAAAB+LCAAAAAAABABzi3Z2cPCINXSG0Rp+zka2ziBKw9nYFkiAsLKfJpA2dtN0ztG09dcEytv6GQFZACcGc3o+AAAA
594AD375A889D38CA80418529E36D7C8	1	cxsmiles	JChemExcelPgAAAB+LCAAAAAAABAAdxqkNACAUBNF2/koOu2oSJBRAEPTfBId5M5BMkA3RdDW5m0T5H9TH/6qmmyJizL6XPA5XsmfkPgAAAA==
35FF4B1588D42B11DA47E8BA9ADCAE31	1	cxsmiles	JChemExcelMwAAAB+LCAAAAAAABAAdiLENADAIw94pIzBn8h7+/6YtkiXLHnFIwbfIwJyBEt5boQnTG4/2BUDboXUzAAAA
898213691EB26756F37421F610B56105	1	cxsmiles	JChemExcelKwAAAB+LCAAAAAAABABzznE2tHV2tnXWcNbw03A2cgYBI01nZ2OwKBAZa9r6awJpQwCaE1P6KwAAAA==
7BAA41A87BE39D0742A639141F598F2F	1	cxsmiles	JChemExcelPAAAAB+LCAAAAAAABAAdxzEOACAIwMDvwGIiyMjUHT/i/2fRpsvVFF5TYWMJveBZxfoSopFUaMuXJjY4/QUd6uAWPAAAAA==
A3EE4A6EA84C1480CFA56CFA3FAD24BE	1	cxsmiles	JChemExcelJQAAAB+LCAAAAAAABAANxqEBADAIA8F1ggR01Puw/zbtqQtthggxBtPlKxZQ2H/fA6gc/bklAAAA
5A1F53C485FAD98AC9A0DE8935EE9C78	1	cxsmiles	JChemExcelOAAAAB+LCAAAAAAABAAViasNACAMBddpQxCAfup8OwBhA/bXFHcfGAILpgJLVpmwHe3Yzn5c6RWW/811MQtjPC3nzSg4AAAA
5D4C41366765FE85E8742D0A87918587	1	cxsmiles	JChemExcelOwAAAB+LCAAAAAAABABzznE2tHV2tnXWcDZydvbTcHY20nQGMoyBAiZgCT8TZ1MwA4iMTTVt/TWBDEM95xwAgTtN7jsAAAA=
1217C45F5403229A7D236DF3E65D43E7	1	cxsmiles	JChemExcelKgAAAB+LCAAAAAAABABz9nc2tHV2NrJ11gBCYyBTw1kTxLF1Ntb0B7Kcbf2MNIE8QwDKnCptKgAAAA==
C1EB9C5C52FCD57C3404DBF36C325A41	1	cxsmiles	JChemExcelKgAAAB+LCAAAAAAABABz9nc2tPVztnX2s3U29AvWsPXX1HA2snXWcM7RBBO2zkBJI01bfwBxXqqJKgAAAA==
7DBDECDE8A9C0D67F836C6111E9D2B6A	1	cxsmiles	JChemExcelLwAAAB+LCAAAAAAABAANyLENADAIxMB1+DJA+5WllGT/bUJh6WQIFBwPaQoze8r0Mjba5Bxd+YkPAUk/zi8AAAA=
7E3E5F21C81996E051D1B1305DDB51B8	1	cxsmiles	JChemExcelNgAAAB+LCAAAAAAABAAViaERADAIxNZ5ZEGj4r+C/XcpjcolWKO+IU6DkMk2jSaD2LPqYqnYfH7iAfPQj902AAAA
5EBEEA18DFA6109DDCB01BAAD4F36676	1	cxsmiles	JChemExcelJwAAAB+LCAAAAAAABABzdnY2tHV2tnXWAGJDTT9nDT9nI1tnP2djsCgQGRlr2voDAA2TEZ0nAAAA
55599BF9766196E480556F2B874F9E4B	1	cxsmiles	JChemExcelJQAAAB+LCAAAAAAABADzd9Zw9jN0NrJ1dgYjIyDf2NbZEMIz1rT1ByIAqvdFLiUAAAA=
5CAF339C808D1E7B5A89B1016D79F1C8	1	cxsmiles	JChemExcelZQAAAB+LCAAAAAAABAAliTEKwDAMA78jj02yBgJaPNlDR+P/f6N2AxKcTqEZPCefQfolOBs0hxNWqIkrQMOL7QLOTW6iOsWkFGsIpWH9X2X1EZofigTjO2UAAAA=
6A9EB7A2FFADAA51828A27FD25D9929D	1	cxsmiles	JChemExcelMgAAAB+LCAAAAAAABABz9nc2tHXWcNbwc3Z2NrJ1dgZygjX8NDVs/TWBCMg1gtIaQGyo6ZwDAMNn8UwyAAAA
12C181A71B93756E7AE69B7BA4BDBB80	1	cxsmiles	JChemExcelPAAAAB+LCAAAAAAABAAdirENADAMwt4hY9M5k/dk6P+/lFYgYVmAWIXaIQvMRzWhhmF/4+6w82b4bnq5ZivXxzwAAAA=
B77A7DB1ABB9A385A5336CA57626F7EF	1	cxsmiles	JChemExcelPwAAAB+LCAAAAAAABAAViKkNADEQxNrZgXnoIPMJSBvXP76NZMmWYThUmC1TL9ezaRafkI/uVI/KhhRswZEzfhzJ9ng/AAAA
7460E2B1DC449E912C1DD18996FA9F98	1	cxsmiles	JChemExcelTQAAAB+LCAAAAAAABAAtibsNgEAMxYahuZT37Z6EcEOVDIBYgv0LiIQbWzIX+3kXrzSBKBSn/7m5fe6mSDcXlZFDzCCYYtjxGItkvYujl01NAAAA
CAF68C163205C03A0C0C8ADFE0EFBFA9	1	cxsmiles	JChemExcelQgAAAB+LCAAAAAAABAAlijEOACAMAr9TRnXudEnH+hH/P4sxIQEOaIKREJtpS9dkyrhZjxMlq/SnJY5y6317OF2CMWrdQgAAAA==
927018167A0A278FB13CE602C19A2106	1	cxsmiles	JChemExcelQgAAAB+LCAAAAAAABACL9oiNdnaINdQAkh6xGs5Gts7OGs4abppA5KZp6+dsbIvEdwbK2jobGWv6azoDgZ+hnnMOAFHk9m5CAAAA
6B715B714884BB25FD48E59167B4C199	1	cxsmiles	JChemExcelEQAAAB+LCAAAAAAABABzjg6O1bD11wRhZ2dnZT8AhLlFsREAAAA=
D703EBD5EB1D874684B4147F5D6B8429	1	cxsmiles	JChemExcelfwAAAB+LCAAAAAAABAAli7ERwDAIA9eBEjst1fe4SOnLBtm/jnDuAAF6QRgOGDWgDIYzUo/FTCq5Cp1XMj2FZQOWy2vfT2v3n5BdMGFp+iF3HaZL2XBCYK9v+/EBo+pxtn8AAAA=
67F9C0C3BE378D2C55ED88FD8C49C906	1	cxsmiles	JChemExcelLgAAAB+LCAAAAAAABAANyLENAEAIw8B1oATqVJa+hP23+TQ+yRwl4khEEzB2V8zSgnjp+pn6MGLX9y4AAAA=
7476A4E5CC9E00AF73A72D6C4714FE2E	1	cxsmiles	JChemExcelUgAAAB+LCAAAAAAABAAlizEKwDAMA79jL4Uks6AgCJ3kwWPp/79RlcINJyEVOjhAmgm1wDEzxAUGQzfP67FUopKk3CX0pfZnWY7N2Gn+1QuUxjkPUgAAAA==
54ABA4B9F1847093C3BA827D7615CC55	1	cxsmiles	JChemExcelMgAAAB+LCAAAAAAABABzznE2tHV2tnXWcDbScDaGMk1snf38bJ1NNIE8Y01nZz9nZyMQ21DPOQcAcKEKYTIAAAA=
94F721EA726DB45AB5EEF89824E35CCB	1	cxsmiles	JChemExcelOgAAAB+LCAAAAAAABADzD9Dw1wQiW389P2Vn52hnBwePWA0/Q2dbZw1nI1tnYyDDz9nY1s/Z1s9IE0gYajqbOAOBCQDn2yv5OgAAAA==
C3EFF936081E0C8CE7879EA98F2A6EDB	1	cxsmiles	JChemExcelPgAAAB+LCAAAAAAABABFybsNACAQw9B1khKoU1mi5Pbfhk+D5MqPooWOykEo5SXMCNwRhtH0afpzf9w2HRaexD4AAAA=
F5362CDC4F867FBD34CBF17987741B10	1	cxsmiles	JChemExcelZgAAAB+LCAAAAAAABAA1i8sJwDAMQ9exjvlcDYF36ckeoHT/NZqEBAQSTxLYyxjPZ1jcRHHYKuLAY4GRVJ+2BxUhT0G7n6ZcJDoQ9FX+woIXEGYAAAA=
0DD8AE306225ECB9B76C02620C4F177B	1	cxsmiles	JChemExcelLwAAAB+LCAAAAAAABADzU3Z2jnZ2cPCI1fAzdLZ11nA2snU2BjL8nI1t/Zxt/Yw0gYShprOJMxCYAAD3jOyyLwAAAA==
917D41249388D28273EF998D3835E992	1	cxsmiles	JChemExcelNQAAAB+LCAAAAAAABAANxqERACAMBMFiMIkkwb46/wj674WYnYUXuhneEOxJoVmLMzFHRu4cKmE5dT+3bbUYNQAAAA==
20A36A4BA1CD04981AE3023D6F0CBC22	1	cxsmiles	JChemExcelWAAAAB+LCAAAAAAABAAVizsKAEEMQq+jzcJ8WithyqTI/e+yCYj4UF1IQknlZ8OEl6LDVhuipoPPkNw6j4+zH9iTu7lzCbbLl7XoH62R7tRYAAAA
193C4CA68B59D58ADBEF25ADD00A3927	1	cxsmiles	JChemExcelQgAAAB+LCAAAAAAABAAtirEJACAQxNb5bwQHeBDSWHn24v5reIWQJiQ6+4bSlBqIKCW9OIwxnQhIY7cuq8/8dXl9T82qwUIAAAA=
FF1F81C1E9148E8AEBCE33D88E078BFD	1	cxsmiles	JChemExcelFQAAAB+LCAAAAAAABADzc9ZwNrT1c9Zw07R19gMy/TVt/QH2QuDJFQAAAA==
E6EB3717659509A1DB9DD66D99D8E570	1	cxsmiles	JChemExcelZQAAAB+LCAAAAAAABAA1izkKwDAMBB+TRirtuBUYpnElpQ/6/zeiOASWPRgWEAK5mXOl+H3NlKDmyhYV+aMvWmio0A2M07sb/hblcK3j2KA01ELZxgMvfvTwZQAAAA==
8BABF22AAEC6E6CF913025E558B66A0F	1	cxsmiles	JChemExcelNwAAAB+LCAAAAAAABADzd452dvCINfQHUrEaQALIgVKG/pr+mhrORrbOzrbOxn5GfrbOfiCGprOyHwCqPK4ENwAAAA==
94E98FCF1A437DF369C562ADD675A711	1	cxsmiles	JChemExceldAAAAB+LCAAAAAAABAAtjLkJADEMBNuRImM7FhgmuUgu4Lj+27j1AxvMLFqB8TLG8xmWIkEhKNiEGrBTPabfwwZJkyuJnY3eOFeXi+iRc/VB33M/G35i1ts6dAAAAA==
EDE01FB2783534EE7887ECD4113E0A37	1	cxsmiles	JChemExcelMQAAAB+LCAAAAAAABABzdtbwdza0ddZw1vBzNrL1cwYyo/20YzWi/XVjNW39NYONQCRQGIgMgUwAhi2YQjEAAAA=
ADA2050125D0DC0779F7959BDC42AE43	1	cxsmiles	JChemExcelPQAAAB+LCAAAAAAABABzztFzdvZ31rD113Q2tHXWcA52NrJ1dgYjI00/DWdNMF/DqUgTKAtUpOEMFgTyDI0A8CNg0T0AAAA=

## Sheet: Plate 1
Product name	Research Area	Antiviral Target	Action	Brief Description	Plate Location	EB121 Detachment	EB119 Detachment
Parthenolide	Cytokine Storm	NF-kB/IkB	Inhibitor	NF-kappaB inhibitor; also 5-HT release inhibitor	A02	11-13 days	18-19
NS 398	Viral Replication	Cyclooxygenase	Inhibitor	Cyclooxygenase-2 (COX-2) inhibitor. COX2 has a role in H5N1 inflammatory resonse	A03	11	17-18
PF 04691502	Viral Replication	PI 3-Kinase	Inhibitor	Potent and selective dual PI 3-K/mTOR inhibitor; JAK-STAT pathway in involved in HCV replication	A04	MNF	MNF
Cyclosporin A	Viral Replication	SARS-CoV-2	Other	Inhibits coronavirus replication; cyclophilin inhibitor	A05	11	15-17
Dexamethasone	Drug Repurposing	SARS-CoV-2	Other	Anti-inflammatory glucocorticoid	A06	15-16
LY 294002 hydrochloride	Viral Replication	PI 3-Kinase	Inhibitor	Prototypical PI 3-kinase inhibitor; JAK-STAT pathway is involved in HCV replication	A07	11	22
SB 203580	Cytokine Storm	p38	Inhibitor	Selective inhibitor of p38 MAPK	A08	11-13 days	15-17
PD 98059	Cytokine Storm	MEK	Inhibitor	MEK inhibitor	A09	13	16-17
Etoposide	Viral Cell Entry	Viral Transduction Enhancers	Other	Enhances adenoviral transduction; topoisomerase II inhibitor	A10	MNF	MNF
SB 202190	Cytokine Storm	p38	Inhibitor	Potent, selective inhibitor of p38 MAPK	A11	14-21	17-18
beta-Lapachone	Viral Replication	DNA Topoisomerase	Inhibitor	DNA topoisomerase I inhibitor. Inhibition of topoisomerase I inhibits replication of HSV-2	B02	11	16 - 20
ZM 336372	Cytokine Storm	Raf Kinase	Inhibitor	Potent, selective c-Raf inhibitor	B03	13	17- 20
ZM 39923 hydrochloride	Cytokine Storm	JAK kinase	Inhibitor	Potent, selective JAK3 inhibitor	B04	13	16-17
PP 2	Viral Replication	Src Kinase	Inhibitor	Potent, selective Src family kinase inhibitor. JAK-STAT pathway is involved in HCV replication	B05	MNF	MNF
Resveratrol	Drug Repurposing	Cyclooxygenase	Inhibitor	Cyclooxygenase inhibitor. Potent anti-MERS agent in vitro	B06	11	15-21
DuP 697	Viral Replication	Cyclooxygenase	Inhibitor	Cyclooxygenase-2 (COX-2) inhibitor. COX2 has a role in H5N1 inflammatory resonse	B07	11	17- 18
Mycophenolic acid	Drug Repurposing	Antivirals	Other	Inosine monophosphate dehydrogenase inhibitor; antiviral and antitumor	B08	19-21
(R)-(+)-Bay K 8644	Cytokine Storm	Inflammasomes	Activator	Activates inflammasomes; TMEM176B inhibitor and CaV1.x blocker	B09	11-13 days	16-17
Arctigenin	Drug Repurposing	Antivirals	Other	Potent MEK1 inhibitor; antiproliferative and antiviral agent	B10	11	16- 23
EMD 66684	Cytokine Storm	Angiotensin AT1 Receptors	Antagonist	Potent and selective non-peptide AT1 antagonist	B11	11-13 days	16-17
RS 102895 hydrochloride	Cytokine Storm	Chemokine CC Receptors	Antagonist	CCR2b chemokine receptor antagonist	C02	11	16-17
API-2	Drug Repurposing	Antivirals	Other	Selective inhibitor of Akt/PKB signaling. Antitumor and antiviral	C03	Dead	Dead
CMPD-1	Cytokine Storm	MK2	Other	Selective inhibitor of p38alpha-mediated MK2a phosphorylation; also tubulin polymerization inhibitor	C04	Dead	Dead
Eliprodil	Drug Repurposing	Sigma1 Receptors	Ligand	Sigma ligand (sigma1>sigma2). Targeting sigma1 & sigma2 receptors has been highlighted as a potential therapeutic approach for COVID-19	C05	11-13 days	15-17
Doxorubicin hydrochloride	Viral Replication	DNA Topoisomerase	Inhibitor	Inhibits DNA topoisomerase II. Inhibition of topoisomerase II prevents replication of herpes virus	C06	Dead	DEAD
TBB	Drug Repurposing	Casein Kinase 2	Inhibitor	Selective cell-permeable CK2 inhibitor. Inhibition of CK2 possesses antiviral efficacy	C07	10-13 days	17-18
(+)-Igmesine hydrochloride	Drug Repurposing	Sigma1 Receptors	Ligand	Selective sigma1 ligand. SIGMA1R regulates early steps of viral RNA replication in HCV	C08	10-13 days	17-18
Ambroxol hydrochloride	Drug Repurposing	Antivirals	Other	Inhibits influenza (H3N2) viral replication	C09	9-11 days	16- 19
Arcyriaflavin A	Drug Repurposing	Antivirals	Other	Inhibits HCMV; potent cdk4 inhibitor; also potently inhibits CaM kinase II	C10	30
ER 27319 maleate	Cytokine Storm	Cytokines	Other	Inhibits TNF-alpha production	C11	MNF	MNF
Cardamonin	Cytokine Storm	NF-kB/IkB	Inhibitor	Inhibitor of NF-kappaB activation; anti-inflammatory	D02	11	16- 19
Acyclovir	Drug Repurposing	Antivirals	Other	Antiviral agent; active against herpes simplex viruses	D03	11	16-17
IKK 16	Cytokine Storm	NF-kB/IkB	Inhibitor	Selective inhibitor of IKK	D04
10-DEBC hydrochloride	Viral Replication	Akt (Protein Kinase B)	Inhibitor	Selective Akt/PKB inhibitor. JAK-STAT pathway is involved in HCV replication	D05	11-13 days	16-18
TPCA-1	Cytokine Storm	NF-kB/IkB	Inhibitor	Potent, selective inhibitor of IKKbeta	D06	14-18
AEG 3482	Cytokine Storm	JNK/c-jun	Inhibitor	Inhibitor of JNK signaling	D07	11	18
JX 401	Cytokine Storm	p38	Inhibitor	Potent, reversible p38alpha inhibitor	D08	11	17-18
TC 1	Drug Repurposing	Sigma1 Receptors	Ligand	High affinity sigma1 ligand. SIGMA1R regulates early steps of viral RNA replication in HCV	D09	9-11 days	18 - 20
SN 38	Viral Replication	DNA Topoisomerase	Inhibitor	DNA topoisomerase I inhibitor; Inhibition of topoisomerase I inhibits replication of HSV-2	D10	Dead	DeadDead
CPT 11	Viral Replication	DNA Topoisomerase	Inhibitor	DNA topoisomerase I inhibitor; Inhibition of topoisomerase I inhibits replication of HSV-2	D11	MNF	MNF
SB 225002	Cytokine Storm	Chemokine CXC Receptors	Antagonist	Potent and selective CXCR2 antagonist	E02	30-
CGP 57380	Cytokine Storm	Mnk	Inhibitor	Selective inhibitor of Mnk1	E03	13	17-18
UCB 35625	Cytokine Storm	Chemokine CC Receptors	Antagonist	Potent CCR1 and CCR3 antagonist	E04	9-10 days	16
PP 3	Viral Replication	Src Kinase	Inhibitor	Src kinase negative control. JAK-STAT pathway is involved in HCV replication	E05	11	18 - 20
EO 1428	Cytokine Storm	p38	Inhibitor	Selective inhibitor of p38alpha and p38beta2	E06	13	22
CI 994	Drug Repurposing	Class I HDACs	Inhibitor	Class I histone deacetylase inhibitor; orally active. Class I HDACs inhibitors have been shown to have anti-influenza A activity.	E07	15- 21
RWJ 67657	Cytokine Storm	p38	Inhibitor	Potent, selective p38alpha and p38beta inhibitor	E08	13	20-22
SD 1008	Cytokine Storm	JAK kinase	Inhibitor	JAK2/STAT3 signaling pathway inhibitor	E09	9-10 days	16-20
1-Naphthyl PP1	Viral Replication	Abl Kinase	Inhibitor	Src family kinase inhibitor; inhibits c-Abl. Abl kinase inhibitors are potent SARS-CoV and MERS inhibitors, inhibiting fusion of virions at the endosomal membrane	E10	16- 21	18 -
Nafamostat mesylate	Drug Repurposing	SARS-CoV-2	Other	Inhibits SARS-CoV-2 infection in vitro; serine protease inhibitor	E11	11-13 days	16-17
BMS CCR2 22	Cytokine Storm	Chemokine CC Receptors	Antagonist	High affinity, potent CCR2 antagonist	F02	11	15
NE 100 hydrochloride	Drug Repurposing	Sigma1 Receptors	Antagonist	Selective sigma1 antagonist. Targeting sigma1 & sigma2 receptors has been highlighted as a potential therapeutic approach for COVID-19	F03	11-13 days	15 -16
PHA 767491 hydrochloride	Cytokine Storm	MK2	Inhibitor	MK2 inhibitor; also cdk inhibitor; potently inhibits cdk9	F04
Camostat mesylate	Viral Cell Entry	SARS-CoV-2	Other	Inhibits entry of SARS-Cov-2 into lung cells; protease inhibitor	F05	9-10 days	15-16
Triptolide	Viral Replication	Antivirals	Other	Triptolide inhibits HIV-1 replication by promoting proteasomal degradation of Tat protein	F06	Dead	Dead
Gemcitabine hydrochloride	Viral Replication	SARS-CoV-2	Other	Inhibits replication of coronaviruses; DNA synthesis inhibitor	F07	Dead	dead
GIT 27	Cytokine Storm	Cytokines	Other	Immunomodulator; reduces production of pro-inflammatory cytokines	F08	11-13 days	16-21
BI 78D3	Cytokine Storm	JNK/c-jun	Inhibitor	Selective, competitive JNK inhibitor	F09	9-13 days	15-16
NDT 9513727	Cytokine Storm	Complement	Modulator	Potent, selective human C5a receptor negative allosteric modulator (NAM)	F10	11-13 days	15-16
PF 429242 dihydrochloride	Drug Repurposing	Antivirals	Other	Competitive inhibitor of SREBP site 1 protease; antiviral	F11	14-
AC 264613	Cytokine Storm	Protease-Activated Receptors	Agonist	PAR2 receptor agonist	G02	11	15-16
Fludarabine	Cytokine Storm	STAT	Other	Purine analog; inhibits cytokine-induced STAT1 activation	G03	11	15-16
BX 471	Cytokine Storm	Chemokine CC Receptors	Antagonist	Potent, selective CCR1 antagonist	G04	11	16-17
SCIO 469 hydrochloride	Cytokine Storm	p38	Inhibitor	Selective p38 MAPK inhibitor	G05	13	15-18
TC-S 7003	Viral Replication	Src Kinase	Inhibitor	Potent Lck inhibitor. JAK-STAT pathway is involved in HCV replication	G06	Dead	Dead
C 021 dihydrochloride	Cytokine Storm	Chemokine CC Receptors	Antagonist	Potent CCR4 antagonist	G07	11-18 days	17 - 19
SU 3327	Cytokine Storm	JNK/c-jun	Inhibitor	Selective JNK inhibitor	G08	6-10 days	15
Src I1	Viral Replication	Src Kinase	Inhibitor	Dual site Src kinase inhibitor. JAK-STAT pathway is involved in HCV replication	G09	11	15-17
CP 122721 hydrochloride	Drug Repurposing	Antivirals	Other	High affinity NK1 antagonist. Suppresses recruitment of immunocytes in respiratory syncytial virus (RSV)-infected rats after capsaicin stimulation	G10	11	15
PF 03814735	Viral Cell Entry	Viral Transduction Enhancers	Other	Enhances adenoviral transduction; aurora kinase A and B inhibitor	G11	Dead	Dead
FR 180204	Cytokine Storm	ERK	Inhibitor	Selective ERK inhibitor	H02	11	16
Reversan	Drug Repurposing	Multidrug Transporters	Inhibitor	Selective MRP1 and P-gp inhibitor. MRP1 has been showen to be a viral host factor	H03	11	16-17
Maraviroc	Viral Cell Entry	Antivirals	Other	Selective CCR5 antagonist; inhibits HIV-1 cell entry	H04	11-13 days	15-16
Azithromycin	Viral Cell Entry	ACE2	Other	Predicted to disrupt binding of SARS-CoV-2 spike protein to ACE2.	H05	11	15-16
PD 166285 dihydrochloride	Viral Replication	Src Kinase	Inhibitor	Potent Src inhibitor. JAK-STAT pathway is involved in HCV replication	H06	Dead	Dead
Celecoxib	Viral Replication	Cyclooxygenase	Inhibitor	Selective cyclooxygenase-2 (COX-2) inhibitor. COX-2 inhibitors suppressed H5N1 virus replication in human macrophages	H07	11	15-16
Losartan potassium	Drug Repurposing	SARS-CoV-2	Other	Reduces lung injury in a mouse model of SARS-CoV infection; Selective AT1 antagonist	H08	13	15-17
PP 121	Viral Replication	mTOR	Inhibitor	Dual kinase inhibitor; inhibits PI 3-K family kinases. Inhibitors targeting the ERK/MAPK and PI3K/AKT/mTOR pathways inhibited MERS-CoV replication in vitro	H09	MNF	MNF
VX 745	Cytokine Storm	p38	Inhibitor	Potent and selective p38alpha inhibitor	H10	13	17
Pyrimethamine	Cytokine Storm	STAT	Inhibitor	STAT3 inhibitor; also potent inhibitor of multidrug and toxin extrusion (MATE) transporters and DHFR inhibitor	H11	11	15-16
					DMSO	11	16
					TGFb	6-7 days	11-12 days
					Idoxuridine	11-13 days	16-17
					Daclatasvir	11 days	16-17

## Sheet: Plate 2
Product name	Research Area	Antiviral Target	Action	Brief Description	Plate Location	EB121 Detachment	EB119 Detachment
SC 236	Viral Replication	Cyclooxygenase	Inhibitor	Selective cyclooxygenase-2 (COX-2) inhibitor. COX2 has a role in H5N1 inflammatory resonse	A02	Day 12-13	Day 12-13
AMG 548	Cytokine Storm	p38	Inhibitor	Potent and selective p38alpha inhibitor	A03	Day 19-21	Day 17
AZM 475271	Viral Replication	Src Kinase	Inhibitor	Src tyrosine kinase inhibitor.JAK-STAT pathway is involved in HCV replication	A04	MF	MNF
3-Methyladenine	Viral Replication	PI 3-Kinase	Inhibitor	Class III PI 3-kinase inhibitor; JAK-STAT pathway is involved in HCV replication	A05	Day 12-17 (O)	Day 12-14
Hesperadin hydrochloride	Drug Repurposing	Antivirals	Other	Displays broad spectrum antiviral activity against influenza viruses	A06	D	Day 11
Mycophenolate mofetil	Drug Repurposing	Other Dehydrogenases	Inhibitor	Inosine monophosphate dehydrogenase (IMPDH) inhibitor. SARS-CoV-2 Nsp14 interacts with IMPDH2	A07	Day 26-28	MF
Probenecid	Drug Repurposing	Antivirals	Other	Inhibits influenza A infection in vitro and in vivo; MRP and OAT3 inhibitor	A08	Day 12	Day 12-14
XMD 8-92	Cytokine Storm	ERK	Inhibitor	ERK5/BMK1 inhibitor; also BRD4 inhibitor	A09	MNF	MNF
GSK 690693	Viral Replication	Akt (Protein Kinase B)	Inhibitor	Akt kinase inhibitor. JAK-STAT pathway is involved in HCV replication	A10	Day 19	Day 19
Abacavir hemisulfate	Drug Repurposing	Antivirals	Other	Reverse transcriptase inhibitor; antiretroviral	A11	Day 12	Day 12
AMD 3465 hexahydrobromide	Cytokine Storm	Chemokine CXC Receptors	Antagonist	Potent and selective CXCR4 antagonist	B02	Day 14	Day 12
Valdecoxib	Viral Replication	Cyclooxygenase	Inhibitor	Selective and potent COX-2 inhibitor. COX2 has a role in H5N1 inflammatory resonse	B03	Day 14-17	Day 12
SB 297006	Cytokine Storm	Chemokine CC Receptors	Antagonist	Potent and selective CCR3 antagonist	B04	Day 12	Day 12
Valsartan	Cytokine Storm	Angiotensin AT1 Receptors	Antagonist	High affinity, selective AT1 antagonist	B05	Day 12-13	Day 12
TCS 21311	Cytokine Storm	JAK kinase	Inhibitor	Potent JAK3 inhibitor. Also inhibits GSK-3beta and PKC	B06	MNF	MNF
Torin 2	Viral Replication	mTOR	Inhibitor	Potent and selective mTOR inhibitor. Inhibitors targeting the ERK/MAPK and PI3K/AKT/mTOR pathways significantly inhibited MERS-CoV replication in vitro	B07	D	D
TAK 715	Cytokine Storm	p38	Inhibitor	Potent p38 MAPK inhibitor; anti-inflammatory	B08	Day 12-21	Day 19-24
WYE 687 dihydrochloride	Viral Replication	mTOR	Inhibitor	Potent and selective mTOR inhibitor. Inhibitors targeting the ERK/MAPK and PI3K/AKT/mTOR pathways significantly inhibited MERS-CoV replication in vitro	B09	MNF	MNF
ISO 1	Cytokine Storm	Cytokines	Inhibitor	Macrophage migration inhibitory factor (MIF) inhibitor	B10	Day 19	Day 19
UNC 0638	Drug Repurposing	Antivirals	Other	Restores metabolic and antiviral function in exhausted CD8+ T cells from patients with chronic HCV infection	B11	Day 19-21	Day 21
ML 130	Cytokine Storm	NF-kB/IkB	Inhibitor	Inhibits NOD1-induced NF-kappaB activation	C02	Day 12	Day 12
(+/-)-CPSI 1306	Cytokine Storm	Cytokines	Other	Reported macrophage migration inhibitory factor (MIF) inhibitor	C03	Day 12	Day 12
10058-F4	Cytokine Storm	Myc	Inhibitor	Inhibits c-Myc-Max dimerization	C04	Day 12-13	Day 12
Saquinavir mesylate	Drug Repurposing	3C and 3CL Proteases	Other	Modeling predicts inhibitor action at SARS-CoV-2 Mpro; HIV protease inhibitor	C05	Day 12	Day 13
TTP 22	Drug Repurposing	Casein Kinase 2	Inhibitor	High affinity, selective CK2 inhibitor. Inhibition of CK2 possesses antiviral efficacy	C06	Day 12-13	Day 12
GDC 0879	Cytokine Storm	Raf Kinase	Inhibitor	Potent B-Raf inhibitor	C07	D	D
TCS ERK 11e	Cytokine Storm	ERK	Inhibitor	Potent and selective ERK2 inhibitor	C08	D	D
(+/-)-AMG 487	Cytokine Storm	Chemokine CXC Receptors	Antagonist	CXCR3 antagonist; inhibits cell migration and metastasis	C09	D	D
Ribavirin	Drug Repurposing	SARS-CoV-2	Other	Inhibits cytopathic effect of SARS-CoV in vitro; guanosine analog and IMPDH inhibitor	C10	D	D
(+/-)-NBI 74330	Cytokine Storm	Chemokine CXC Receptors	Antagonist	Potent and selective CXCR3 antagonist	C11	D	D
Resiquimod	Drug Repurposing	Antivirals	Other	Toll-like receptor 7 (TLR7) agonist; antiviral	D02	D	D
MLR 1023	Viral Replication	Src Kinase	Activator	Selective allosteric activator of Lyn kinase. JAK-STAT pathway is involved in HCV replication	D03	D	D
ML 3403	Cytokine Storm	p38	Inhibitor	p38 inhibitor	D04	D	D
Olmesartan	Cytokine Storm	Angiotensin AT1 Receptors	Antagonist	Potent AT1 antagonist	D05	D	D
PCI 34051	Drug Repurposing	Class I HDACs	Inhibitor	Potent and selective HDAC8 inhibitor. Class I HDACs inhibitors have been shown to have anti-influenza A activity.	D06	D	D
SAHA	Viral Cell Entry	Viral Transduction Enhancers	Other	Enhances plasmid transduction; class I and II HDAC inhibitor. HDACs are critical factors involved in the control of viral replication replication.	D07	D	D
NSC 74859	Cytokine Storm	STAT	Inhibitor	Selective STAT3 inhibitor	D08	D	D
BTZO 1	Cytokine Storm	Cytokines	Other	MIF binder	D09	D	D
KB SRC 4	Viral Replication	Src Kinase	Inhibitor	Potent and selective c-Src inhibitor. JAK-STAT pathway is involved in HCV replication	D10	D	D
Ro 5-3335	Viral Replication	Antivirals	Other	Core binding factor inhibitor; inhibits HIV-1 replication	D11	D	D
PPY A	Viral Replication	Abl Kinase	Inhibitor	Potent inhibitor of Abl T315l mutant and wild-type Abl kinases. Abl kinase inhibitors are potent SARS-CoV and MERS inhibitors, inhibiting fusion of the virions at the endosomal membrane	E02	D	D
AL 8697	Cytokine Storm	p38	Inhibitor	Potent and selective p38alpha inhibitor	E03	D	D
AK 7	Viral Replication	Class III HDACs (Sirtuins)	Inhibitor	Selective SIRT2 inhibitor; brain penetrant. HDACs are critical factors involved in the control of viral replication replication.	E04	D	D
Candesartan	Cytokine Storm	Angiotensin AT1 Receptors	Antagonist	AT1 antagonist	E05	D	D
BMS 345541	Cytokine Storm	NF-kB/IkB	Inhibitor	Selective allosteric inhibitor of IKK; anti-inflammatory	E06	D	D
DSR 6434	Cytokine Storm	Toll-like Receptors	Agonist	Potent TLR7 agonist	E07	D	D
TC ASK 10	Cytokine Storm	ASK1	Inhibitor	Potent and selective ASK1 inhibitor; orally bioavailable	E08	D	D
LMK 235	Viral Replication	Class II HDACs	Inhibitor	Selective HDAC4/HDAC5 inhibitor. HDACs are critical factors involved in the control of viral replication replication.	E09	D	D
AZD 6482	Viral Replication	PI 3-Kinase	Inhibitor	Potent and selective PI 3-Kbeta inhibitor. JAK-STAT pathway is involved in HCV replication	E10	D	D
BIX 02189	Cytokine Storm	MEK	Inhibitor	Selective MEK5 and ERK5 inhibitor	E11	D	D
Amlexanox	Cytokine Storm	NF-kB/IkB	Inhibitor	Inhibitor of TBK1 and IKKepsilon; antiallergic agent	F02	D	D
CU CPT 4a	Cytokine Storm	Toll-like Receptors	Inhibitor	Selective TLR3 inhibitor	F03	D	D
ML 120B dihydrochloride	Cytokine Storm	NF-kB/IkB	Inhibitor	Novel IKK2-selective inhibitor	F04	D	D
NSC 405020	Drug Repurposing	Class I HDACs	Inhibitor	Histone deacetylase inhibitor. Class I HDACs inhibitors have been shown to have anti-influenza A activity.	F05	D	D
GNF 5	Viral Replication	Abl Kinase	Inhibitor	Selective allosteric inhibitor of Bcr-Abl; analog of GNF 2 (Cat. No. 4399). Abl kinase inhibitors are potent SARS-CoV and MERS inhibitors, inhibiting fusion of the virions at the endosomal membrane	F06	D	D
Sulfasalazine	Cytokine Storm	NF-kB/IkB	Inhibitor	Inhibitor of NF-kappaB activation; also inhibits SXC and folate transporter 1	F07	D	D
SA 4503 dihydrochloride	Drug Repurposing	Sigma1 Receptors	Agonist	Selective sigma1 receptor agonist. Targeting sigma1 & sigma2 receptors has been highlighted as a potential therapeutic approach for COVID-19	F08	MF	MF
SC 144 hydrochloride	Cytokine Storm	Cytokines	Inhibitor	gp130 inhibitor; blocks cytokine-triggered gp130 signaling	F09	D	D
BMS 509744	Drug Repurposing	Antivirals	Other	ITK kinase inhibitor; attenuates establishment of HIV infection	F10	MNF	MNF
SR 3576	Cytokine Storm	JNK/c-jun	Inhibitor	Highly potent and selective JNK3 inhibitor	F11	D	D
Telmisartan	Cytokine Storm	Angiotensin AT1 Receptors	Antagonist	AT1 antagonist; PPARgamma partial agonist	G02	MF	MF
AEBSF	Viral Cell Entry	Other proteases	Inhibitor	Broad spectrum, irreversible inhibitor of serine proteases. Protease inhibitors targeting coronavirus and filovirus entry	G03	MF	MF
JTE 607 dihydrochloride	Cytokine Storm	Cytokines	Other	Cytokine release inhibitor; anti-inflammatory	G04	D	D
SSM 3 trifluoroacetate	Viral Cell Entry	Furin	Inhibitor	Potent furin inhibitor	G05	MF	MF
KG 5	Cytokine Storm	Raf Kinase	Inhibitor	PDGFRbeta, B-Raf, c-Raf, FLT3 and KIT inhibitor	G06	D	D
BI 605906	Cytokine Storm	NF-kB/IkB	Inhibitor	Selective IKKbeta inhibitor	G07	Day 31	Day 31
SP 100030	Cytokine Storm	AP-1	Inhibitor	NF-kappaB and AP-1 dual inhibitor	G08	MF	MF
Ro 48-8071 fumarate	Viral Cell Entry	Antivirals	Other	Inhibits Ebola virus (EBOV) cell entry; OSC inhibitor	G09	MF	D
ERK5-IN-1	Cytokine Storm	ERK	Inhibitor	Potent and selective ERK5 inhibitor	G10	D	D
WH-4-023	Viral Replication	Src Kinase	Inhibitor	Potent and selective Lck and Src inhibitor. JAK-STAT pathway is involved in HCV replication	G11	MF	MF
CU-T12-9	Cytokine Storm	Toll-like Receptors	Agonist	Potent TLR1/2 agonist	H02	MF	MF
Tilfrinib	Viral Replication	Src Kinases	Inhibitor	Potent and selective breast tumor kinase (Brk) inhibitor. JAK-STAT pathway is involved in HCV replication	H03	D	D
SM 324405	Cytokine Storm	Toll-like Receptors	Agonist	Potent TLR7 agonist	H04	MF	MF
W 54011	Cytokine Storm	Complement	Antagonist	High affinity C5a receptor antagonist	H05	D	D
SirReal 2	Viral Replication	Class III HDACs (Sirtuins)	Inhibitor	Selective inhibitor of SIRT2. HDACs are critical factors involved in the control of viral replication replication.	H06	Day 28-31	Day 31
Napabucasin	Cytokine Storm	STAT	Inhibitor	STAT3 inhibitor; also blocks cancer stem cell self-renewal	H07	D	D
LCB 03-0110 dihydrochloride	Viral Replication	Src Kinase	Inhibitor	Potent c-SRC kinase inhibitor. JAK-STAT pathway is involved in HCV replication	H08	D	D
A66	Viral Replication	PI 3-Kinase	Inhibitor	Potent and selective PI 3-kinase p110alpha inhibitor. JAK-STAT pathway is involved in HCV replication	H09	MF	MF
DMXAA	Drug Repurposing	Antivirals	Other	mSTING agonist; antiviral	H10	Day 26-28	Day 28-31
MI 14	Drug Repurposing	Antivirals	Other	Potent and selective PI 4-kinase IIIbeta inhibitor	H11	Day 28-31	Day 28-31
					DMSO	Day 12	Day 11

## Sheet: Plate 3
Product name	Research Area	Antiviral Target	Action	Brief Description	Plate Location	EB121 Detachment	EB119 Detachment
AZD 3147	Viral Replication	mTOR	Inhibitor	Potent and selective dual mTORC1 and 2 inhibitor; orally bioavailable. JAK-STAT pathway IS involved in HCV replication	A02	MF	MF
AZD 1480	Cytokine Storm	JAK kinase	Inhibitor	Potent and selective JAK2 inhibitor; antiangiogenic	A03	Day 12-13	D
MSC 2032964A	Cytokine Storm	ASK1	Inhibitor	Potent and selective ASK1 inhibitor; orally bioavailable	A04	Day 10-12	Day 10-12
IRAK1/4 Inhibitor I	Cytokine Storm	IRAK	Inhibitor	IRAK4 and IRAK1 inhibitor	A05	Day 10-12	Day 10-12
SB 332235	Cytokine Storm	Chemokine CXC Receptors	Antagonist	Potent CXCR2 antagonist	A06	Day 10-13	Day 10
IP7e	Cytokine Storm	NF-kB/IkB	Inhibitor	Blocks NF-kappaB pathway; also potent Nurr1 activator	A07	Day 10-12	Day 10
M62812	Cytokine Storm	Toll-like Receptors	Inhibitor	TLR-4 inhibitor	A08	Day 7-8	Day 8-12
EXP 3174	Cytokine Storm	Angiotensin AT1 Receptors	Antagonist	Potent and selective AT1 antagonist	A09	Day 7-12	Day 8-12
PF 06260933 dihydrochloride	Cytokine Storm	Other MAPK	Inhibitor	MAP4K4 (HGK) inhibitor; also inhibits MINK and TNIK	A10	Day 14	Day 14-15
NVP BSK 805	Cytokine Storm	JAK kinase	Inhibitor	Potent JAK2 inhibitor; orally bioavailable	A11	MF	MF
TGX 221	Viral Replication	PI 3-Kinase	Inhibitor	Potent and selective PI 3-kinase beta inhibitor. JAK-STAT pathway is involved in HCV replication	B02	Day 10-12	Day 12-13
AX 15836	Cytokine Storm	ERK	Inhibitor	Potent and selective ERK5 inhibitor	B03	Day 10	Day 10-12
Ritonavir	Drug Repurposing	Antivirals	Other	Improves outcome in an animal model of MERS-CoV infection; HIV protease inhibitor	B04	Day 10	Day 10
PH 797804	Cytokine Storm	p38	Inhibitor	Potent and selective p38alpha/beta inhibitor	B05	Day 7-12	Day 12
AZ 10397767	Cytokine Storm	Chemokine CXC Receptors	Antagonist	Potent CXCR2 antagonist	B06	Day 7-8	Day 8
Imatinib mesylate	Viral Replication	SARS-CoV-2	Other	Inhibits replication of SARS-CoV and MERS-CoV in vitro; potent and selective v-Abl tyrosine kinase inhibitor	B07	Day 31	Day 28
ML 339	Cytokine Storm	Chemokine CXC Receptors	Antagonist	Potent and selective hCXCR6 antagonist	B08	Day 10	Day 10
G10	Viral Replication	STING-Dependent Signaling	Other	Activator of STING-dependent signaling. STING has a role in virus mechanism	B09	Day 10	Day 10
BIRB 796	Cytokine Storm	p38	Inhibitor	High affinity and selective p38 kinase inhibitor	B10	Day 12	Day 12
HJC 0416 hydrochloride	Cytokine Storm	STAT	Inhibitor	STAT3 inhibitor	B11	D	D
Brequinar sodium	Drug Repurposing	Dihyroorotate Dehydrogenase	Inhibitor	Potent and selective DHODH inhibitor. DHODH validated as antiviral target	C02	Day 12-13	Day 12
MS 275	Drug Repurposing	Class I HDACs	Inhibitor	HDAC (Class I) inhibitor. Class I HDACs inhibitors have been shown to have anti-influenza A activity.	C03	Day 7-12	Day 12-13
FPS ZM1	Cytokine Storm	NF-kB/IkB	Inhibitor	High affinity antagonist of the receptor for advanced glycation end products (RAGE)	C04	Day 7-12	Day 8
CC 401 dihydrochloride	Viral Replication	Antivirals	Other	Inhibitor of HCMV replication; also high affinity JNK inhibitor	C05	Day 14-15	Day 14-15
Autophinib	Viral Replication	PI 3-Kinase	Inhibitor	Potent VPS34 inhibitor. JAK-STAT pathway is involved in HCV replication	C06	D	D
JMS 17-2 hydrochloride	Cytokine Storm	Other Chemokine Receptors	Antagonist	CX3CR1 antagonist	C07	Day 10	Day 12
CU CPT 9a	Cytokine Storm	Toll-like Receptors	Inhibitor	Highly potent TLR8 inhibitor	C08	Day 10-12	day 14-15
AZD 2098	Cytokine Storm	Chemokine CC Receptors	Antagonist	Potent and selective CCR4 antagonist	C09	Day 10	Day 12
NGI 1	Drug Repurposing	Antivirals	Other	Oligosaccharyltransferase (OST) inhibitor; anti-flaviviral	C10	MF	Day 17-18
H 151	Drug Repurposing	STING-Dependent Signaling	Antagonist	STING antagonist. STING antagonism demonstrated to play a role in coronavirae life cycle	C11	Day 12-13	Day 19-20
CMA	Drug Repurposing	STING-Dependent Signaling	Agonist	Murine-selective STING agonist. STING has a role in virus mechanism	D02	Day 7-12	Day 10-12
16673-34-0 NLRP3i	Cytokine Storm	Inflammasomes	Inhibitor	NLRP3 inflammasome inhibitor	D03	Day 10	Day 12-15
BC-LI-0186	Viral Replication	mTOR	Inhibitor	Inhibits mTORC1 activity; JAK-STAT pathway is involved in HCV replication	D04	Day 12	Day 12
Sorafenib	Cytokine Storm	Raf Kinase	Inhibitor	Potent Raf-1 inhibitor; also inhibits VEGFR-2, VEGFR-3, PDGFR-beta, Flt-3 and cKIT	D05	MF	MF
Mefloquine hydrochloride	Drug Repurposing	SARS-CoV-2	Other	Exhibits antiviral activities against SARS-CoV-2; also Cx36 and Cx50 gap channel blocker	D06	Day 10-12	Day 12
ABT 199	Drug Repurposing	3C and 3CL Proteases	Other	Exhibits binding to SARS-CoV-2 Mpro in a virtual screen; selective and high affinity Bcl-2 inhibitor;	D07	Day 10-12	Day 12
JNJ 10198409	Viral Replication	Src Kinases	Inhibitor	c-Abl, Lck, c-Src and Fyn kinase inhibitor. JAK-STAT pathway is involved in HCV replication	D08	D	D
EG 00229 trifluoroacetate	Viral Cell Entry	VEGFR	Other	Neuropilin 1 (NRP1) receptor antagonist; inhibits VEGFA binding to NRP1. NRP1 facilitates SARS-CoV-2 entry	D09	Day 10-12	Day 12
AT 7867	Viral Replication	Akt (Protein Kinase B)	Inhibitor	Potent pan-Akt and PKA inhibitor. JAK-STAT pathway is involved in HCV replication	D10	D	D
Tasquinimod	Viral Replication	Class II HDACs	Inhibitor	High affinity HDAC4 negative allosteric modulator; HDACs are critical factors involved in the control of viral replication replication.	D11	Day 10-12	Day 12-13
Lopinavir	Viral Replication	SARS-CoV-2	Other	Inhibits SARS-CoV-2 replication in vitro; highly potent and selective HIV-1 protease inhibitor	E02	Day 10-12	Day 10
Oseltamivir phosphate	Drug Repurposing	Antivirals	Other	Influenza virus neuraminidase inhibitor; antiviral prodrug	E03	Day 7	Day 8
Favipiravir	Viral Replication	RNA Polymerase	Inhibitor	Viral RNA polymerase inhibitor; antiviral	E04	Day 10	Day 12
MPro N3	Drug Repurposing	Antivirals	Other	Coronavirus Mpro inhibitor	E05	Day 12	Day 12
Nitazoxanide	Drug Repurposing	Antivirals	Other	Broad spectrum antiviral and antiparasitic; pyruvate flavodoxin/ferredoxin oxidoreductase inhibitor; also stabilizes PAD2 and inhibits Wnt signaling	E06	Day 12	Day 14-15
Arbidol	Drug Repurposing	Antivirals	Other	Broad spectrum antiviral	E07	Day 10-12	Day 12
Bay 11-7085	Cytokine Storm	NF-kB/IkB	Inhibitor	Irreversible inhibitor of TNF-alpha-induced IkappaBalpha phosphorylation	E08	Day 7	Day 8
Linezolid	Drug Repurposing	SARS-CoV-2	Other	Identified as targeting human proteins in the SARS-CoV-2 interactome; antibiotic	E09	Day 7-12	Day 12
SB 265610	Cytokine Storm	Chemokine CXC Receptors	Antagonist	Potent CXCR2 antagonist	E10	Day 10-12	Day 10
BX 513 hydrochloride	Cytokine Storm	Chemokine CC Receptors	Antagonist	Selective CCR1 antagonist	E11	Day 10	Day 10
TCS JNK 5a	Cytokine Storm	JNK/c-jun	Inhibitor	Selective inhibitor of JNK2 and JNK3	F02	D	D
PI 103 hydrochloride	Viral Replication	mTOR	Inhibitor	Inhibitor of PI 3-kinase, mTOR and DNA-PK. Inhibitors targeting the ERK/MAPK and PI3K/AKT/mTOR pathways significantly inhibited MERS-CoV replication in vitro	F03	MF	MF
L 006235	Viral Cell Entry	Cathepsin	Inhibitor	Potent cathepsin K inhibitor	F04	Day 12-13	Day 10
BAG 956	Viral Replication	PI 3-Kinase	Inhibitor	Dual PI 3-kinase and PDPK1 (PDK1) inhibitor. JAK-STAT pathway is involved in HCV replication	F05	D	D
Sildenafil citrate	Drug Repurposing	SARS-CoV-2	Other	Reduces pulmonary pressure and edema; potent PDE5 inhibitor; orally active	F06	Day 7-12	Day 8
(+/-)-PPCC oxalate	Drug Repurposing	Sigma1 Receptors	Agonist	Selective sigma1 agonist (sigma 1 > sigma 2). Targeting sigma1 & sigma2 receptors has been highlighted as a potential therapeutic approach for COVID-19	F07	Day 10-12	Day 10
PP 242	Viral Replication	mTOR	Inhibitor	Dual mTORC1/mTORC2 inhibitor. Inhibitors targeting the ERK/MAPK and PI3K/AKT/mTOR pathways significantly inhibited MERS-CoV replication in vitro	F08	MNF	MNF
INCB 3284 dimesylate	Cytokine Storm	Chemokine CC Receptors	Antagonist	Selective CCR2 antagonist	F09	Day 7-10	Day 10
Bosutinib	Viral Replication	Abl Kinase	Inhibitor	Dual Src-Abl inhibitor; antiproliferative. Abl kinase inhibitors are potent SARS-CoV and MERS inhibitors, inhibiting fusion of the virions at the endosomal membrane	F10	D	D
CP 690550 citrate	Cytokine Storm	JAK kinase	Inhibitor	Potent JAK inhibitor	F11	Day 10	Day 10-12
AZ 628	Cytokine Storm	Raf Kinase	Inhibitor	Potent Raf kinase inhibitor	G02	D	D
SB 706504	Cytokine Storm	p38	Inhibitor	p38 MAPK inhibitor	G03	Day 12	Day 12
Teriflunomide	Drug Repurposing	Dihyroorotate Dehydrogenase	Inhibitor	Inhibitor of DHODH; active metabolite of Leflunomide. DHODH validated as antiviral target	G04	Day 7	Day 7-8
Balicatib	Viral Cell Entry	Cathepsin	Inhibitor	Potent and selective cathepsin K inhibitor	G05	Day 7-14	Day 8
NVP CXCR2 20	Cytokine Storm	Chemokine CXC Receptors	Antagonist	Potent and selective CXCR2 antagonist	G06	Day 10	Day 10-12
GSK 319347A	Cytokine Storm	NF-kB/IkB	Inhibitor	Potent and selective IKKepsilon inhibitor	G07	Day 7-8	Day 12
OSU 03012	Viral Replication	Akt (Protein Kinase B)	Other	Akt signaling inhibitor; inhibits PDPK1 (PDK1). JAK-STAT pathway is involved in HCV replication	G08	Day 10-12	Day 10-12
TC JL 37	Cytokine Storm	JAK kinase	Inhibitor	Potent TYK2 inhibitor	G09	Day 10-12	Day 10-12
Lenalidomide	Cytokine Storm	Cytokines	Other	TNF-alpha inhibitor; inhibits angiogenesis; also cereblon binder	G10	Day 10-12	Day 10
Pyridone 6	Cytokine Storm	JAK kinase	Inhibitor	Potent pan-JAK inhibitor; induces intermediate mesoderm; cell-permeable	G11	Day 14	Day 19-22
Darunavir	Drug Repurposing	Antivirals	Other	Predicted to bind PLpro of SARS-CoV-2; potent HIV protease inhibitor	H02	Day 10	Day 10
Dasatinib	Viral Replication	SARS-CoV-2	Other	Inhibits replication of SARS-CoV and MERS-CoV in vitro; thioredoxin reductase inhibitor	H03	D	D
AZ 3451	Cytokine Storm	Protease-Activated Receptors	Modulator	Potent negative allosteric modulator of PAR2 receptors	H04	Day 10-12	Day 10
Dapansutrile	Cytokine Storm	Inflammasomes	Inhibitor	NLRP3 inflammasome inhibitor; disrupts inflammasome formation	H05	Day 7-8	Day 10
Ruxolitinib phosphate	Cytokine Storm	JAK kinase	Inhibitor	Phosphate salt of Ruxolitinib (Cat. No. 7064); potent and selective JAK1/JAK2 inhibitor	H06	Day 10	Day 10
Ruxolitinib	Drug Repurposing	SARS-CoV-2	Other	Targets human proteins in the SARS-CoV-2 interactome; potent and selective JAK1/JAK2 inhibitor	H07	Day 10-12	day 10-
Baricitinib	Viral Cell Entry	SARS-CoV-2	Other	In silico modelling predicts inhibition of SARS-CoV-2 cell entry; highly potent JAK inhibitor	H08	Day 10	Day 10
Dabrafenib mesylate	Drug Repurposing	SARS-CoV-2	Other	Targets human proteins in the SARS-CoV-2 interactome; potent and selective B-Raf, CDK16 and NEK9 inhibitor	H09	Day 17-18	Day 21
Remdesivir	Drug Repurposing	Antivirals	Other	Viral RNA-dependent RNA polymerase inhibitor; exhibits antiviral activity against SARS-CoV-2 in vitro	H10	Day 10-12	Day 14
GS 441524	Drug Repurposing	Antivirals	Other	Viral RNA-dependent RNA polymerase inhibitor; exhibits antiviral activity against SARS-CoV-2 in vitro	H11	Day 10-24	Day 10-12
					DMSO	Day 7-8	Day 10-12
					BMP5	D	D
					BMP1	Day 14-19	Day 14
					BMP0.1	Day 7-8	Day 10-12

## Sheet: Drugs Delaying Detachment 
Plate 1					DMSO	11	16
VX 745	Cytokine Storm	p38	Inhibitor	Potent and selective p38alpha inhibitor	H10	13	17
C 021 dihydrochloride	Cytokine Storm	Chemokine CC Receptors	Antagonist	Potent CCR4 antagonist	G07	11-18 days	17 - 19
PHA 767491 hydrochloride	Cytokine Storm	MK2	Inhibitor	MK2 inhibitor; also cdk inhibitor; potently inhibits cdk9	F04
1-Naphthyl PP1	Viral Replication	Abl Kinase	Inhibitor	Src family kinase inhibitor; inhibits c-Abl. Abl kinase inhibitors are potent SARS-CoV and MERS inhibitors, inhibiting fusion of virions at the endosomal membrane	E10	16- 21	18 -
RWJ 67657	Cytokine Storm	p38	Inhibitor	Potent, selective p38alpha and p38beta inhibitor	E08	13	20-22
CI 994	Drug Repurposing	Class I HDACs	Inhibitor	Class I histone deacetylase inhibitor; orally active. Class I HDACs inhibitors have been shown to have anti-influenza A activity.	E07	15- 21
EO 1428	Cytokine Storm	p38	Inhibitor	Selective inhibitor of p38alpha and p38beta2	E06	13	22
CGP 57380	Cytokine Storm	Mnk	Inhibitor	Selective inhibitor of Mnk1	E03	13	17-18
SB 225002	Cytokine Storm	Chemokine CXC Receptors	Antagonist	Potent and selective CXCR2 antagonist	E02	30-
TPCA-1	Cytokine Storm	NF-kB/IkB	Inhibitor	Potent, selective inhibitor of IKKbeta	D06	14-18
IKK 16	Cytokine Storm	NF-kB/IkB	Inhibitor	Selective inhibitor of IKK	D04
Arcyriaflavin A	Drug Repurposing	Antivirals	Other	Inhibits HCMV; potent cdk4 inhibitor; also potently inhibits CaM kinase II	C10	30
Mycophenolic acid	Drug Repurposing	Antivirals	Other	Inosine monophosphate dehydrogenase inhibitor; antiviral and antitumor	B08	19-21
ZM 336372	Cytokine Storm	Raf Kinase	Inhibitor	Potent, selective c-Raf inhibitor	B03	13	17- 20
SB 202190	Cytokine Storm	p38	Inhibitor	Potent, selective inhibitor of p38 MAPK	A11	14-21	17-18
Dexamethasone	Drug Repurposing	SARS-CoV-2	Other	Anti-inflammatory glucocorticoid	A06	15-16
Plate 2					DMSO	12	11
AMG 548	Cytokine Storm	p38	Inhibitor	Potent and selective p38alpha inhibitor	A03	Day 19-21	Day 17
Mycophenolate mofetil	Drug Repurposing	Other Dehydrogenases	Inhibitor	Inosine monophosphate dehydrogenase (IMPDH) inhibitor. SARS-CoV-2 Nsp14 interacts with IMPDH2	A07	Day 26-28	MF
GSK 690693	Viral Replication	Akt (Protein Kinase B)	Inhibitor	Akt kinase inhibitor. JAK-STAT pathway is involved in HCV replication	A10	Day 19	Day 19
AMD 3465 hexahydrobromide	Cytokine Storm	Chemokine CXC Receptors	Antagonist	Potent and selective CXCR4 antagonist	B02	Day 14	Day 12
Valdecoxib	Viral Replication	Cyclooxygenase	Inhibitor	Selective and potent COX-2 inhibitor. COX2 has a role in H5N1 inflammatory resonse	B03	Day 14-17	Day 12
TAK 715	Cytokine Storm	p38	Inhibitor	Potent p38 MAPK inhibitor; anti-inflammatory	B08	Day 12-21	Day 19-24
ISO 1	Cytokine Storm	Cytokines	Inhibitor	Macrophage migration inhibitory factor (MIF) inhibitor	B10	Day 19	Day 19
UNC 0638	Drug Repurposing	Antivirals	Other	Restores metabolic and antiviral function in exhausted CD8+ T cells from patients with chronic HCV infection	B11	Day 19-21	Day 21
SA 4503 dihydrochloride	Drug Repurposing	Sigma1 Receptors	Agonist	Selective sigma1 receptor agonist. Targeting sigma1 & sigma2 receptors has been highlighted as a potential therapeutic approach for COVID-19	F08	MF	MF
Telmisartan	Cytokine Storm	Angiotensin AT1 Receptors	Antagonist	AT1 antagonist; PPARgamma partial agonist	G02	MF	MF
AEBSF	Viral Cell Entry	Other proteases	Inhibitor	Broad spectrum, irreversible inhibitor of serine proteases. Protease inhibitors targeting coronavirus and filovirus entry	G03	MF	MF
SSM 3 trifluoroacetate	Viral Cell Entry	Furin	Inhibitor	Potent furin inhibitor	G05	MF	MF
BI 605906	Cytokine Storm	NF-kB/IkB	Inhibitor	Selective IKKbeta inhibitor	G07	Day 31	Day 31
SP 100030	Cytokine Storm	AP-1	Inhibitor	NF-kappaB and AP-1 dual inhibitor	G08	MF	MF
WH-4-023	Viral Replication	Src Kinase	Inhibitor	Potent and selective Lck and Src inhibitor. JAK-STAT pathway is involved in HCV replication	G11	MF	MF
CU-T12-9	Cytokine Storm	Toll-like Receptors	Agonist	Potent TLR1/2 agonist	H02	MF	MF
SM 324405	Cytokine Storm	Toll-like Receptors	Agonist	Potent TLR7 agonist	H04	MF	MF
SirReal 2	Viral Replication	Class III HDACs (Sirtuins)	Inhibitor	Selective inhibitor of SIRT2. HDACs are critical factors involved in the control of viral replication replication.	H06	Day 28-31	Day 31
A66	Viral Replication	PI 3-Kinase	Inhibitor	Potent and selective PI 3-kinase p110alpha inhibitor. JAK-STAT pathway is involved in HCV replication	H09	MF	MF
DMXAA	Drug Repurposing	Antivirals	Other	mSTING agonist; antiviral	H10	Day 26-28	Day 28-31
MI 14	Drug Repurposing	Antivirals	Other	Potent and selective PI 4-kinase IIIbeta inhibitor	H11	Day 28-31	Day 28-31
Plate 3					DMSO	Day 7-8	Day 10-12
AZD 3147	Viral Replication	mTOR	Inhibitor	Potent and selective dual mTORC1 and 2 inhibitor; orally bioavailable. JAK-STAT pathway IS involved in HCV replication	A02	MF	MF
PF 06260933 dihydrochloride	Cytokine Storm	Other MAPK	Inhibitor	MAP4K4 (HGK) inhibitor; also inhibits MINK and TNIK	A10	Day 14	Day 14-15
NVP BSK 805	Cytokine Storm	JAK kinase	Inhibitor	Potent JAK2 inhibitor; orally bioavailable	A11	MF	MF
Imatinib mesylate	Viral Replication	SARS-CoV-2	Other	Inhibits replication of SARS-CoV and MERS-CoV in vitro; potent and selective v-Abl tyrosine kinase inhibitor	B07	Day 31	Day 28
TGX 221	Viral Replication	PI 3-Kinase	Inhibitor	Potent and selective PI 3-kinase beta inhibitor. JAK-STAT pathway is involved in HCV replication	B02	Day 10-12	Day 12-13
BIRB 796	Cytokine Storm	p38	Inhibitor	High affinity and selective p38 kinase inhibitor	B10	Day 12-(21)	Day 12
Brequinar sodium	Drug Repurposing	Dihyroorotate Dehydrogenase	Inhibitor	Potent and selective DHODH inhibitor. DHODH validated as antiviral target	C02	Day 12-14	Day 12
CC 401 dihydrochloride	Viral Replication	Antivirals	Other	Inhibitor of HCMV replication; also high affinity JNK inhibitor	C05	Day 14-15	Day 14-15
CU CPT 9a	Cytokine Storm	Toll-like Receptors	Inhibitor	Highly potent TLR8 inhibitor	C08	Day 10-12	Day 14-15
NGI 1	Drug Repurposing	Antivirals	Other	Oligosaccharyltransferase (OST) inhibitor; anti-flaviviral	C10	MF	Day 17-18
H 151	Drug Repurposing	STING-Dependent Signaling	Antagonist	STING antagonist. STING antagonism demonstrated to play a role in coronavirae life cycle	C11	Day 12-13	Day 19-20
16673-34-0 NLRP3i	Cytokine Storm	Inflammasomes	Inhibitor	NLRP3 inflammasome inhibitor	D03	Day 10	Day 12-15
Sorafenib	Cytokine Storm	Raf Kinase	Inhibitor	Potent Raf-1 inhibitor; also inhibits VEGFR-2, VEGFR-3, PDGFR-beta, Flt-3 and cKIT	D05	MF	MF
Nitazoxanide	Drug Repurposing	Antivirals	Other	Broad spectrum antiviral and antiparasitic; pyruvate flavodoxin/ferredoxin oxidoreductase inhibitor; also stabilizes PAD2 and inhibits Wnt signaling	E06	Day 12	Day 14-15
PI 103 hydrochloride	Viral Replication	mTOR	Inhibitor	Inhibitor of PI 3-kinase, mTOR and DNA-PK. Inhibitors targeting the ERK/MAPK and PI3K/AKT/mTOR pathways significantly inhibited MERS-CoV replication in vitro	F03	MF	MF
Pyridone 6	Cytokine Storm	JAK kinase	Inhibitor	Potent pan-JAK inhibitor; induces intermediate mesoderm; cell-permeable	G11	Day 14	Day 19-22
Ruxolitinib	Drug Repurposing	SARS-CoV-2	Other	Targets human proteins in the SARS-CoV-2 interactome; potent and selective JAK1/JAK2 inhibitor	H07	Day 10-12	?
Dabrafenib mesylate	Drug Repurposing	SARS-CoV-2	Other	Targets human proteins in the SARS-CoV-2 interactome; potent and selective B-Raf, CDK16 and NEK9 inhibitor	H09	Day 17-18	Day 21
Remdesivir	Drug Repurposing	Antivirals	Other	Viral RNA-dependent RNA polymerase inhibitor; exhibits antiviral activity against SARS-CoV-2 in vitro	H10	Day 10-12	Day 14
Tasquinimod	Viral Replication	Class II HDACs	Inhibitor	High affinity HDAC4 negative allosteric modulator; HDACs are critical factors involved in the control of viral replication replication.	D11	Day 10-12	Day 12-13
