# Supplementary material for: Antiviral drugs prolong survival in murine recessive dystrophic epidermolysis bullosa
Source: EMBO Mol Med. 2024 Mar 10;16(4):870–84. doi: 10.1038/s44321-024-00048-8 (PMC11018630; doi:10.1038/s44321-024-00048-8)
Supplement: Supplementary file 5 — Source Data Fig. 4 [file 44321_2024_48_MOESM5_ESM.zip]

Archive with 16 entries (10 files):
- Figure 4/4A/
- Figure 4/4A/detachment days of antivirals.xlsx
- Figure 4/4B/
- Figure 4/4B/viability of antivirals over 10 days.xlsx
- Figure 4/4C/
- Figure 4/4C/Collagen I Western.tif
- Figure 4/4C/GAPDH Western.tif
- Figure 4/4C/pAKT Western.tif
- Figure 4/4C/pSMAD3 Western.tif
- Figure 4/4C/Western Blot Quantifications.xlsx
- Figure 4/4D/
- Figure 4/4D/COL1A1 mRNA.xlsx
- Figure 4/4E/
- Figure 4/4E/Hydroxyproline content with antiviral treatments.xlsx
- Figure 4/4F/
- Figure 4/4F/elastic modulus of antiviral treatment in EB.xlsx
