# Supplementary material for: Antiviral drugs prolong survival in murine recessive dystrophic epidermolysis bullosa
Source: EMBO Mol Med. 2024 Mar 10;16(4):870–84. doi: 10.1038/s44321-024-00048-8 (PMC11018630; doi:10.1038/s44321-024-00048-8)
Supplement: Supplementary file 5 — Source Data Fig. 4 [file 44321_2024_48_MOESM5_ESM.zip › Figure 4/4A/detachment days of antivirals.xlsx]

## Sheet: Sheet1
	Control	Idoxuridine	Daclatasvir
	10	21	21
	11	21	21
	9	22	17
	7	22	17
	9	25	26
	9	20	26
	7
	7
	7
	7
	8
	7
	7
