# Supplementary material for: Antiviral drugs prolong survival in murine recessive dystrophic epidermolysis bullosa
Source: EMBO Mol Med. 2024 Mar 10;16(4):870–84. doi: 10.1038/s44321-024-00048-8 (PMC11018630; doi:10.1038/s44321-024-00048-8)
Supplement: Supplementary file 5 — Source Data Fig. 4 [file 44321_2024_48_MOESM5_ESM.zip › Figure 4/4B/viability of antivirals over 10 days.xlsx]

## Sheet: Sheet1
		Control			Idoxuridine			Daclatasvir
	Days	Mean	SD	N	Mean	SD	N	Mean	SD	N
	1	100	0	10	100	0	10	100	0	10
	4	263.019	97.4539	10	203.487	65.9393	10	149.581	90.6782	10
	7	321.108	159.045	10	255.978	92.8492	10	238.171	102.173	10
	10	407.042	164.037	10	351.789	74.3532	10	282.35	110.026	10
