# Supplementary material for: Antiviral drugs prolong survival in murine recessive dystrophic epidermolysis bullosa
Source: EMBO Mol Med. 2024 Mar 10;16(4):870–84. doi: 10.1038/s44321-024-00048-8 (PMC11018630; doi:10.1038/s44321-024-00048-8)
Supplement: Supplementary file 5 — Source Data Fig. 4 [file 44321_2024_48_MOESM5_ESM.zip › Figure 4/4C/Western Blot Quantifications.xlsx]

## Sheet: Collagen I
	Control	TGFβ	SB	Idoxuridine	Daclatasvir
	1	1.33869	0.048124	0.280697	0.152672
	1	2.26837	0.547134	0.713794	0.134793
	1	1.57163	0.064745	0.503964	0.732234
	1	7.39629	0.230722	4.48712	0.336757
	1	1.31779	0.397584	1.8629	0.834302

## Sheet: pAKT
	Control	TGFβ	SB	Idoxuridine	Daclatasvir
	1	1.25249	0.717092	0.667875	0.476986
	1	1.49231	1.00881	0.635035	0.540494
	1	1.04501	0.598428	0.390927	0.436806
	1	1.5573	1.28222	1.04423	0.593913
	1	1.21429	0.797074	0.556739	0.301891
	1	0.37508	0.638743	0.917363	0.646811
	1	0.209478	0.150144	0.207631	0.059167

## Sheet: pSMAD3
	Control	TGFβ	SB	Idoxuridine	Daclatasvir
	1	1.36994	0.346817	0.379563	0.426448
	1	1.9079	0.849731	0.636774	0.793704
	1	1.11937	1.04538	0.847071	1.10921
	1	1.2345	0.557742	0.628224	0.815198
	1	1.54753	0.872378	0.603668	0.609843
