# Supplementary material for: Antiviral drugs prolong survival in murine recessive dystrophic epidermolysis bullosa
Source: EMBO Mol Med. 2024 Mar 10;16(4):870–84. doi: 10.1038/s44321-024-00048-8 (PMC11018630; doi:10.1038/s44321-024-00048-8)
Supplement: Supplementary file 5 — Source Data Fig. 4 [file 44321_2024_48_MOESM5_ESM.zip › Figure 4/4D/COL1A1 mRNA.xlsx]

## Sheet: Sheet1
	DMSO	Idoxuridine	Daclatasvir
	1	0.289172	0.503478
	1	0.0236011	0.105477
	1	0.76313	0.303549
	1	0.806642	0.447513
	1	0.68552	0.401493
