# Supplementary material for: Antiviral drugs prolong survival in murine recessive dystrophic epidermolysis bullosa
Source: EMBO Mol Med. 2024 Mar 10;16(4):870–84. doi: 10.1038/s44321-024-00048-8 (PMC11018630; doi:10.1038/s44321-024-00048-8)
Supplement: Supplementary file 5 — Source Data Fig. 4 [file 44321_2024_48_MOESM5_ESM.zip › Figure 4/4E/Hydroxyproline content with antiviral treatments.xlsx]

## Sheet: Sheet1
		Cell Layer			Media
		Mean	SD	N	Mean	SD	N
	EB	10.1629	11.8932	6	7.10658	11.0147	6
	EB + Idox	3.733	3.68015	6	16.9559	17.171	6
	EB + Dacl	3.95011	2.59529	6	11.2171	13.9496	6
	Non-EB	3.99233	2.70423	6	23.539	18.1518	6
	Non-EB + Idox	9.13289	8.93617	6	8.14627	6.23012	6
	Non-EB + Dacl	2.5136	1.20397	6	17.0934	15.3345	6
