# Supplementary material for: Antiviral drugs prolong survival in murine recessive dystrophic epidermolysis bullosa
Source: EMBO Mol Med. 2024 Mar 10;16(4):870–84. doi: 10.1038/s44321-024-00048-8 (PMC11018630; doi:10.1038/s44321-024-00048-8)
Supplement: Supplementary file 5 — Source Data Fig. 4 [file 44321_2024_48_MOESM5_ESM.zip › Figure 4/4F/elastic modulus of antiviral treatment in EB.xlsx]

## Sheet: Sheet1
	Control	Idoxuridine	Daclatasvir
	3071.88	2619.92	1958.29
	3401.39	1694.28	2138.77
	1220.27	2531.55	1130.57
	1829.16	1361.92	1636.66
	4044.84	2149.63	1593.12
	1189.96	2016.97	732.532
	1885.52	2614.79	1379.41
	1839.26	3905.43	2152.41
	3104.68	3000.89	803.632
	2446.62	2754.17	2508.21
	2711.91	1810.55	1909.05
	4650.98	1976.74	1778.32
	4381.56	6752.19	1524.25
	2691.67	7266.1	3834.45
	4974.68	8687.99	3522.63
	3020.44	4983.86	3395.19
	3082.13	3207.71	2084.34
	2901.39	2854.22	4833.85
	5170.79	4120.1	7039.36
	5776.81	1897.58	5986.23
	4661.23	2405.6	3566.43
	2905.59	3610.23	3109.11
	3281.03	3410.85	2331.53
	2622.54	4280.01	3295.41
	2550.75	4250.79	5005.95
	2304.14	5283.86	4405.3
	3045.82	2725.59	4280.01
	2982.45	3294.76	4250.79
	2807.15	3972.13	5283.86
	2109.98	9919.63	2725.59
	4475.94	7032.5	3294.76
	2667.43	5619.57	3972.13
	1908.74	7183.54	5619.57
	1734.79	5167.71	3579.99
	1931.59	3579.99	3675.41
	1706.05	3675.41	3962.64
		3962.64
