# Supplementary material for: Antiviral drugs prolong survival in murine recessive dystrophic epidermolysis bullosa
Source: EMBO Mol Med. 2024 Mar 10;16(4):870–84. doi: 10.1038/s44321-024-00048-8 (PMC11018630; doi:10.1038/s44321-024-00048-8)
Supplement: Supplementary file 6 — Source Data Fig. 5 [file 44321_2024_48_MOESM6_ESM.zip]

Archive with 31 entries (24 files):
- Figure 5/5A/
- Figure 5/5A/Survival curve.xlsx
- Figure 5/5B/
- Figure 5/5B/Open Field Assay.xlsx
- Figure 5/5C/
- Figure 5/5C/Weight of mice.xlsx
- Figure 5/5D/
- Figure 5/5D/Hair Loss Scoring.xlsx
- Figure 5/5D/hair loss.jpg
- Figure 5/5E/
- Figure 5/5E/Daclatasvir treated.png
- Figure 5/5E/Digit Numbers.xlsx
- Figure 5/5E/untreated.png
- Figure 5/5F/
- Figure 5/5F/EB + daclatasvir skin (r)pSMAD3 composite.jpg
- Figure 5/5F/EB + daclatasvir skin (r)pSMAD3 dapi.jpg
- Figure 5/5F/EB + daclatasvir skin (r)pSMAD3 only.jpg
- Figure 5/5F/EB + daclatasvir skin (r)pSMAD3 zoom in.jpg
- Figure 5/5F/pSMAD3 IMF quantification.xlsx
- Figure 5/5F/untreated EB skin (r)pSMAD3 composite.jpg
- Figure 5/5F/untreated EB skin (r)pSMAD3 dapi.jpg
- Figure 5/5F/untreated EB skin (r)pSMAD3 only.jpg
- Figure 5/5F/untreated EB skin (r)pSMAD3 zoom in.jpg
- Figure 5/5G/
- Figure 5/5G/Collagen 1 IMF quantification.xlsx
- Figure 5/5G/EB + daclatasvir skin (g)Collagen I composite.jpg
- Figure 5/5G/EB + daclatasvir skin (g)Collagen I dapi.jpg
- Figure 5/5G/EB + daclatasvir skin (g)Collagen I only.jpg
- Figure 5/5G/untreated EB skin (g)Collagen I  only.jpg
- Figure 5/5G/untreated EB skin (g)Collagen I composite.jpg
- Figure 5/5G/untreated EB skin (g)Collagen I dapi.jpg
