# Supplementary material for: Antiviral drugs prolong survival in murine recessive dystrophic epidermolysis bullosa
Source: EMBO Mol Med. 2024 Mar 10;16(4):870–84. doi: 10.1038/s44321-024-00048-8 (PMC11018630; doi:10.1038/s44321-024-00048-8)
Supplement: Supplementary file 6 — Source Data Fig. 5 [file 44321_2024_48_MOESM6_ESM.zip › Figure 5/5A/Survival curve.xlsx]

## Sheet: Sheet1
	Days elapsed	Control	Daclatasvir
	X	Y	Y
	130		1
	115		1
	100		1
	35		1
	40		1
	17	1
	20	1
	21	1
	22	1
	7	1
	3	1
	17	1
	37	1
	14	1
	14	1
	2	1
	100	1
	100	1
	100	1
	99	1
	22		1
	90	1
	90	1
	131		1
	160		1
	160		1
	80		1
	99		1
	123		1
	114		1
	16	1
	10	1
	10	1
	10	1
	17	1
