# Supplementary material for: Antiviral drugs prolong survival in murine recessive dystrophic epidermolysis bullosa
Source: EMBO Mol Med. 2024 Mar 10;16(4):870–84. doi: 10.1038/s44321-024-00048-8 (PMC11018630; doi:10.1038/s44321-024-00048-8)
Supplement: Supplementary file 6 — Source Data Fig. 5 [file 44321_2024_48_MOESM6_ESM.zip › Figure 5/5B/Open Field Assay.xlsx]

## Sheet: Sheet1
		Control					Daclatasvir
	Time (s)	Mouse 1	Mouse 2	Mouse 3	Mouse 4	Mouse 5	Mouse 1	Mouse 2	Mouse 3	Mouse 4	Mouse 5
	0	0	0	0	0	0	0	0	0	0	0
	0.2	0.008912	0.055311	0.003504	0.006096	0.002458	0.095988	0.015932	0.001752	0.012705	0.003887
	0.4	0.016357	0.05807	0.003504	0.007315	0.008603	0.103954	0.029081	0.004523	0.0199	0.010032
	0.6	0.023803	0.060829	0.007972	0.007315	0.011351	0.110174	0.042646	0.00978	0.027705	0.011261
	0.8	0.034262	0.062063	0.011476	0.012768	0.0141	0.11814	0.056728	0.013284	0.035509	0.014737
	1	0.047948	0.062063	0.014981	0.016425	0.021266	0.1199	0.077037	0.018393	0.041802	0.015966
	1.2	0.064998	0.063808	0.02497	0.020821	0.024742	0.124385	0.093411	0.018393	0.043036	0.017195
	1.4	0.083071	0.069327	0.031288	0.027718	0.031695	0.131953	0.109833	0.020871	0.051761	0.020671
	1.6	0.095674	0.071795	0.0396	0.028937	0.036126	0.138296	0.118282	0.022623	0.065391	0.023419
	1.8	0.108915	0.075497	0.043317	0.035033	0.037355	0.144517	0.120801	0.033843	0.070328	0.027851
	2	0.124828	0.079946	0.045069	0.041129	0.042852	0.146276	0.122582	0.042604	0.073818	0.03776
	2.2	0.136113	0.091323	0.046821	0.041129	0.046738	0.14752	0.122582	0.042604	0.08369	0.046004
	2.4	0.138851	0.097969	0.049592	0.049308	0.046738	0.153741	0.130647	0.045375	0.090885	0.064275
	2.6	0.140582	0.104949	0.05351	0.056205	0.046738	0.154985	0.143242	0.049293	0.098392	0.082
	2.8	0.148793	0.107709	0.05628	0.057929	0.048476	0.154985	0.145023	0.052063	0.106293	0.095237
	3	0.155718	0.108943	0.061389	0.068346	0.050214	0.157767	0.145023	0.056531	0.114571	0.105146
	3.2	0.158455	0.110177	0.070409	0.073222	0.056481	0.163045	0.146282	0.060248	0.125042	0.112099
	3.4	0.162326	0.118902	0.072162	0.079318	0.05771	0.165533	0.146282	0.065789	0.135657	0.125393
	3.6	0.164057	0.121662	0.072162	0.084771	0.058939	0.170811	0.148801	0.071984	0.146128	0.13756
	3.8	0.165788	0.126598	0.077118	0.088219	0.060677	0.173593	0.15258	0.073736	0.157505	0.143705
	4	0.167012	0.134104	0.079888	0.089439	0.062415	0.175352	0.15258	0.079931	0.158739	0.147181
	4.2	0.167012	0.141908	0.083605	0.093096	0.064873	0.176597	0.154361	0.08504	0.159973	0.149929
	4.4	0.169749	0.149313	0.086083	0.112943	0.068561	0.176597	0.157177	0.091235	0.166618	0.151158
	4.6	0.172198	0.162887	0.090001	0.119509	0.071019	0.179378	0.16237	0.092987	0.175517	0.154634
	4.8	0.174646	0.166789	0.09124	0.123364	0.072248	0.184657	0.170435	0.102664	0.184501	0.158521
	5	0.17587	0.169548	0.102929	0.123364	0.074996	0.191911	0.179341	0.105142	0.191696	0.160259
	5.2	0.177094	0.172308	0.109602	0.124584	0.076225	0.196887	0.191746	0.109061	0.195187	0.165175
	5.4	0.177094	0.173542	0.109602	0.12731	0.080111	0.205684	0.193527	0.114169	0.199636	0.168862
	5.6	0.179831	0.176301	0.11471	0.131706	0.083588	0.208172	0.198565	0.127514	0.201381	0.170091
	5.8	0.182568	0.176301	0.119178	0.138271	0.085326	0.209416	0.206122	0.138937	0.201381	0.170091
	6	0.185016	0.177535	0.129167	0.148025	0.092802	0.21066	0.217458	0.150019	0.205283	0.170091
	6.2	0.188887	0.177535	0.134708	0.149749	0.094031	0.21242	0.235136	0.155128	0.212479	0.17132
	6.4	0.190111	0.177535	0.13646	0.154922	0.095769	0.214908	0.247794	0.157898	0.212479	0.172549
	6.6	0.191336	0.178769	0.14645	0.15736	0.098517	0.218842	0.266853	0.161616	0.213713	0.172549
	6.8	0.191336	0.178769	0.150368	0.165071	0.103731	0.223972	0.279511	0.167933	0.215458	0.175007
	7	0.19256	0.180003	0.153138	0.167797	0.107208	0.225731	0.28868	0.171851	0.215458	0.178894
	7.2	0.19256	0.185522	0.159334	0.175508	0.109956	0.228513	0.293718	0.17309	0.216692	0.181352
	7.4	0.19256	0.188281	0.162104	0.177946	0.111694	0.230272	0.296535	0.17309	0.217926	0.186566
	7.6	0.19256	0.190026	0.163343	0.181604	0.112923	0.235249	0.299054	0.176595	0.221416	0.188304
	7.8	0.193784	0.190026	0.163343	0.18433	0.114152	0.237008	0.302832	0.18279	0.232591	0.190043
	8	0.195008	0.192494	0.163343	0.189783	0.1169	0.23979	0.305351	0.184029	0.240097	0.194474
	8.2	0.195008	0.197729	0.163343	0.191002	0.118129	0.243724	0.329414	0.1868	0.250273	0.194474
	8.4	0.196739	0.200197	0.163343	0.193728	0.119358	0.24821	0.35212	0.189278	0.252741	0.194474
	8.6	0.19847	0.2041	0.163343	0.199181	0.119358	0.250991	0.368542	0.194534	0.252741	0.196212
	8.8	0.201207	0.213083	0.163343	0.201907	0.122106	0.250991	0.388733	0.195773	0.254486	0.197441
	9	0.203655	0.216786	0.163343	0.209016	0.124855	0.25348	0.401329	0.198252	0.25572	0.199179
	9.2	0.206393	0.221235	0.163343	0.21074	0.127313	0.259043	0.411405	0.201022	0.264446	0.199179
	9.4	0.206393	0.224725	0.164582	0.216836	0.130789	0.259043	0.412664	0.202774	0.268348	0.200408
	9.6	0.20913	0.227193	0.165821	0.221232	0.132527	0.2681	0.421481	0.211536	0.270816	0.200408
	9.8	0.210354	0.229952	0.16706	0.226684	0.136003	0.274321	0.431635	0.222618	0.270816	0.207575
	10	0.216946	0.233855	0.168299	0.231561	0.138752	0.285586	0.431635	0.233131	0.282523	0.210323
	10.2	0.219683	0.240025	0.177976	0.240846	0.143819	0.287346	0.440541	0.24379	0.293066	0.212061
	10.4	0.220907	0.24526	0.185201	0.246942	0.145048	0.289834	0.45249	0.247708	0.293066	0.217557
	10.6	0.223644	0.254898	0.189668	0.2506	0.147796	0.291593	0.460456	0.248947	0.2943	0.220306
	10.8	0.223644	0.263882	0.192439	0.256817	0.151483	0.294375	0.463272	0.248947	0.2943	0.225373
	11	0.224868	0.267372	0.196357	0.260672	0.15517	0.295619	0.466088	0.251717	0.296045	0.230869
	11.2	0.226092	0.272891	0.203366	0.262396	0.160086	0.300596	0.466088	0.252956	0.29779	0.234756
	11.4	0.227317	0.274636	0.213583	0.263616	0.163973	0.304328	0.466088	0.260181	0.301693	0.240901
	11.6	0.228541	0.27587	0.222344	0.266054	0.171746	0.313125	0.467348	0.262952	0.301693	0.24752
	11.8	0.228541	0.279772	0.23528	0.270931	0.176662	0.315613	0.467348	0.270488	0.301693	0.24752
	12	0.228541	0.287674	0.240821	0.272655	0.1784	0.32318	0.478753	0.280478	0.306781	0.251406
	12.2	0.228541	0.297072	0.242574	0.278751	0.180858	0.338161	0.490365	0.287702	0.310483	0.261005
	12.4	0.228541	0.298817	0.248115	0.283147	0.187004	0.349358	0.493928	0.298854	0.327759	0.275018
	12.6	0.228541	0.304335	0.255339	0.287002	0.19048	0.354334	0.493928	0.310073	0.351205	0.281637
	12.8	0.228541	0.310628	0.262564	0.294713	0.192938	0.359311	0.49791	0.318835	0.373451	0.295212
	13	0.228541	0.315716	0.265335	0.303334	0.196824	0.360555	0.501473	0.322753	0.374685	0.302688
	13.2	0.228541	0.320165	0.27153	0.308211	0.196824	0.361799	0.503992	0.325231	0.38249	0.320069
	13.4	0.228541	0.334609	0.276786	0.315922	0.199573	0.37554	0.518074	0.32647	0.388782	0.323756
	13.6	0.228541	0.343592	0.282328	0.320799	0.203049	0.390469	0.531928	0.327709	0.392272	0.326214
	13.8	0.228541	0.344826	0.286795	0.324456	0.205507	0.394201	0.542314	0.330187	0.394018	0.329901
	14	0.229765	0.34606	0.288034	0.326181	0.208983	0.396689	0.547352	0.331426	0.395252	0.334969
	14.2	0.231496	0.34882	0.290804	0.332397	0.211731	0.404154	0.559947	0.331426	0.396486	0.342445
	14.4	0.23272	0.350565	0.292557	0.336793	0.214189	0.412951	0.583878	0.333178	0.398231	0.344903
	14.6	0.235457	0.356083	0.294309	0.342246	0.216938	0.412951	0.602812	0.335949	0.413495	0.346641
	14.8	0.236681	0.358551	0.300981	0.351037	0.218167	0.412951	0.617926	0.34149	0.421299	0.348379
	15	0.237905	0.364844	0.307176	0.356064	0.218167	0.414195	0.649414	0.345957	0.422533	0.353593
	15.2	0.240354	0.366589	0.312133	0.35879	0.218167	0.417927	0.668307	0.347196	0.431432	0.368393
	15.4	0.240354	0.370079	0.3166	0.360515	0.218167	0.419171	0.699819	0.348435	0.447474	0.37208
	15.6	0.240354	0.370079	0.318352	0.363241	0.219396	0.419171	0.712414	0.350187	0.453644	0.373309
	15.8	0.241578	0.372547	0.326286	0.369337	0.222872	0.421659	0.72249	0.351426	0.469733	0.374538
	16	0.241578	0.373781	0.336275	0.374364	0.226348	0.421659	0.731307	0.352666	0.49198	0.374538
	16.2	0.241578	0.37823	0.350778	0.376088	0.229096	0.421659	0.745162	0.352666	0.50561	0.374538
	16.4	0.241578	0.37823	0.359798	0.377812	0.230325	0.421659	0.746421	0.353905	0.51178	0.374538
	16.6	0.241578	0.384401	0.368109	0.380251	0.233074	0.422904	0.751459	0.353905	0.515482	0.374538
	16.8	0.244026	0.392678	0.37088	0.389536	0.235822	0.42788	0.751459	0.353905	0.515482	0.374538
	17	0.246763	0.407589	0.374798	0.397247	0.23828	0.42788	0.755238	0.355657	0.515482	0.375767
	17.2	0.249211	0.418966	0.378716	0.402699	0.239509	0.42788	0.756497	0.359575	0.516716	0.376996
	17.4	0.249211	0.429142	0.379955	0.405425	0.241247	0.42788	0.759016	0.370657	0.519184	0.379744
	17.6	0.250435	0.435312	0.381194	0.407149	0.242476	0.435344	0.759016	0.384343	0.519184	0.380973
	17.8	0.252166	0.44359	0.381194	0.408874	0.246363	0.443213	0.761535	0.393016	0.521943	0.382202
	18	0.254904	0.444824	0.382946	0.4116	0.247592	0.445701	0.771611	0.411601	0.523688	0.382202
	18.2	0.257352	0.444824	0.389264	0.412819	0.247592	0.44922	0.775594	0.421513	0.523688	0.385889
	18.4	0.264489	0.446058	0.394373	0.414038	0.24933	0.452001	0.78567	0.435143	0.524922	0.388638
	18.6	0.267227	0.452703	0.39884	0.415762	0.24933	0.455936	0.78567	0.447533	0.527682	0.390376
	18.8	0.272701	0.456194	0.405035	0.415762	0.251788	0.457695	0.78693	0.458684	0.530441	0.407626
	19	0.277748	0.458953	0.409992	0.417487	0.253526	0.461629	0.789746	0.469904	0.532186	0.410084
	19.2	0.280196	0.460187	0.411231	0.418706	0.256274	0.466115	0.794287	0.486059	0.533931	0.410084
	19.4	0.282933	0.461421	0.415698	0.421144	0.259022	0.467359	0.79948	0.497279	0.535165	0.412542
	19.6	0.284157	0.462655	0.423235	0.423583	0.260251	0.474396	0.807446	0.499031	0.536399	0.412542
	19.8	0.286606	0.463889	0.424987	0.427979	0.264138	0.47996	0.811224	0.502949	0.536399	0.41428
	20	0.28783	0.470181	0.430528	0.432374	0.265876	0.482742	0.811224	0.507905	0.536399	0.418167
	20.2	0.289054	0.471926	0.430528	0.434099	0.265876	0.484501	0.815003	0.509657	0.536399	0.428668
	20.4	0.289054	0.474686	0.435637	0.435823	0.267614	0.485745	0.826339	0.519647	0.540302	0.436144
	20.6	0.290278	0.476431	0.440593	0.43948	0.272828	0.486989	0.836415	0.535754	0.545238	0.438602
	20.8	0.294149	0.477665	0.443363	0.44659	0.274057	0.486989	0.841608	0.544427	0.546472	0.44106
	21	0.296886	0.47941	0.445115	0.449316	0.277534	0.490508	0.84803	0.566764	0.550174	0.449663
	21.2	0.300757	0.483859	0.446354	0.45104	0.281965	0.492268	0.852013	0.579154	0.554623	0.457139
	21.4	0.302488	0.486619	0.450822	0.452764	0.281965	0.49505	0.862167	0.589144	0.564021	0.460826
	21.6	0.306902	0.488364	0.457494	0.45549	0.285852	0.496294	0.869828	0.605251	0.570191	0.460826
	21.8	0.30935	0.488364	0.457494	0.459346	0.285852	0.498053	0.87161	0.617641	0.585653	0.463574
	22	0.311081	0.491123	0.468917	0.46107	0.2886	0.500835	0.875388	0.63127	0.59736	0.469841
	22.2	0.313529	0.492357	0.475113	0.466097	0.290338	0.502079	0.881686	0.643661	0.609513	0.477007
	22.4	0.315977	0.494102	0.480221	0.469755	0.294025	0.503838	0.887318	0.649856	0.611981	0.482222
	22.6	0.315977	0.494102	0.488533	0.472481	0.295254	0.505082	0.896224	0.652334	0.614741	0.487289
	22.8	0.317201	0.495336	0.500287	0.48231	0.298941	0.509017	0.908882	0.653573	0.615975	0.490037
	23	0.317201	0.49657	0.511507	0.487483	0.300679	0.510776	0.915305	0.655325	0.6247	0.491775
	23.2	0.317201	0.497804	0.517825	0.491879	0.300679	0.51202	0.922862	0.655325	0.637102	0.494524
	23.4	0.318426	0.500272	0.525259	0.495536	0.302417	0.513264	0.934474	0.656564	0.648277	0.498955
	23.6	0.31965	0.501506	0.53402	0.496756	0.306849	0.514508	0.94486	0.656564	0.657002	0.506431
	23.8	0.320874	0.503974	0.541557	0.506509	0.310735	0.514508	0.962893	0.657803	0.66564	0.509179
	24	0.322098	0.506734	0.552143	0.509958	0.312473	0.514508	0.976975	0.657803	0.6805	0.510408
	24.2	0.323322	0.508479	0.564533	0.513813	0.314931	0.514508	0.979494	0.657803	0.690372	0.513156
	24.4	0.323322	0.509713	0.58188	0.515537	0.32155	0.51729	0.980753	0.66152	0.700321	0.514385
	24.6	0.323322	0.509713	0.58188	0.524158	0.323288	0.519049	0.983272	0.667715	0.706491	0.529337
	24.8	0.323322	0.511458	0.584358	0.532779	0.328355	0.519049	0.984532	0.670193	0.710193	0.533224
	25	0.323322	0.513926	0.585597	0.538996	0.334974	0.520809	0.986313	0.672671	0.712661	0.539491
	25.2	0.323322	0.518375	0.585597	0.546412	0.336712	0.520809	0.986313	0.67391	0.716363	0.555515
	25.4	0.323322	0.52012	0.588075	0.549138	0.340599	0.523591	0.987573	0.676389	0.726312	0.57154
	25.6	0.323322	0.522588	0.591792	0.551865	0.340599	0.524835	0.990389	0.677628	0.735037	0.599914
	25.8	0.323322	0.526491	0.59427	0.554591	0.342337	0.529964	1.00227	0.677628	0.739973	0.620844
	26	0.323322	0.531427	0.597041	0.55581	0.347833	0.531208	1.01354	0.680106	0.743876	0.636821
	26.2	0.324546	0.538622	0.603358	0.558536	0.349062	0.532968	1.01635	0.681345	0.747778	0.660205
	26.4	0.324546	0.544141	0.605836	0.558536	0.35181	0.534212	1.01635	0.681345	0.750537	0.678682
	26.6	0.32577	0.545375	0.609755	0.558536	0.353039	0.536994	1.01813	0.681345	0.751771	0.700838
	26.8	0.32577	0.546609	0.613472	0.558536	0.355788	0.536994	1.02212	0.681345	0.756707	0.720541
	27	0.327501	0.547843	0.617189	0.559755	0.358246	0.538238	1.02212	0.683823	0.757941	0.742664
	27.2	0.328725	0.549077	0.620906	0.56148	0.362677	0.539482	1.02338	0.68754	0.759175	0.761262
	27.4	0.329949	0.556057	0.620906	0.56148	0.368822	0.540726	1.02736	0.688779	0.761935	0.771171
	27.6	0.329949	0.55996	0.622658	0.562699	0.373254	0.54197	1.03653	0.693735	0.764694	0.773919
	27.8	0.329949	0.563662	0.62441	0.563918	0.376002	0.545702	1.05703	0.696213	0.764694	0.777806
	28	0.329949	0.56918	0.626888	0.565642	0.37774	0.551923	1.0797	0.701169	0.764694	0.78518
	28.2	0.329949	0.577906	0.628127	0.566861	0.380198	0.559387	1.10115	0.703647	0.765928	0.791325
	28.4	0.331174	0.581608	0.628127	0.568081	0.385265	0.566955	1.12886	0.711081	0.768396	0.811028
	28.6	0.331174	0.586544	0.628127	0.5693	0.386494	0.569443	1.16541	0.717276	0.770141	0.814915
	28.8	0.331174	0.603732	0.633236	0.570519	0.390181	0.574572	1.18178	0.718515	0.771886	0.817663
	29	0.331174	0.609251	0.634475	0.573245	0.395249	0.580793	1.20823	0.718515	0.782062	0.817663
	29.2	0.332398	0.610485	0.635714	0.57497	0.395249	0.592058	1.22231	0.719754	0.784822	0.818892
	29.4	0.333622	0.613975	0.637466	0.579996	0.396987	0.603324	1.24372	0.721507	0.786567	0.822579
	29.6	0.333622	0.616734	0.637466	0.581216	0.400674	0.622027	1.25758	0.725011	0.787801	0.825327
	29.8	0.333622	0.619202	0.642422	0.581216	0.401903	0.635711	1.27143	0.730552	0.789546	0.828804
	30	0.334846	0.624438	0.645193	0.582435	0.40579	0.649453	1.27395	0.73687	0.791291	0.836577
	30.2	0.334846	0.63073	0.652627	0.585161	0.411004	0.659483	1.27521	0.739348	0.792525	0.843951
	30.4	0.334846	0.633489	0.655105	0.587887	0.413462	0.663417	1.27647	0.739348	0.793759	0.84518
	30.6	0.33607	0.634723	0.657583	0.590613	0.4152	0.674683	1.27773	0.739348	0.795504	0.850676
	30.8	0.33607	0.635957	0.658822	0.594469	0.420268	0.677465	1.27773	0.741826	0.796738	0.864251
	31	0.33607	0.638717	0.660061	0.598324	0.421497	0.686173	1.27773	0.745543	0.801826	0.877826
	31.2	0.33607	0.6516	0.663979	0.605433	0.422726	0.701154	1.27773	0.751861	0.808118	0.890117
	31.4	0.33607	0.665397	0.663979	0.609289	0.423955	0.717375	1.27899	0.758179	0.815625	0.900026
	31.6	0.33607	0.679193	0.671413	0.615385	0.425693	0.73106	1.27899	0.765715	0.831667	0.903912
	31.8	0.33607	0.692767	0.675332	0.618833	0.429579	0.738524	1.27899	0.770824	0.851449	0.909126
	32	0.33607	0.695527	0.677084	0.620558	0.431318	0.747321	1.27899	0.778361	0.869959	0.917371
	32.2	0.33607	0.698286	0.684093	0.622282	0.432547	0.763494	1.28025	0.793281	0.893438	0.925616
	32.4	0.33607	0.701045	0.684093	0.622282	0.433776	0.774691	1.28151	0.800715	0.916884	0.929092
	32.6	0.33607	0.704747	0.685332	0.624006	0.436524	0.788376	1.28277	0.808149	0.935394	0.93184
	32.8	0.33607	0.712254	0.689799	0.625225	0.44041	0.794596	1.28403	0.818138	0.955177	0.934298
	33	0.33607	0.720892	0.695994	0.628674	0.443887	0.807283	1.28655	0.831824	0.957645	0.936756
	33.2	0.33607	0.723651	0.697747	0.632529	0.445625	0.810065	1.28907	0.83936	0.965151	0.947329
	33.4	0.33607	0.72641	0.698986	0.638625	0.446854	0.820095	1.29158	0.85299	0.966385	0.95866
	33.6	0.33607	0.72641	0.700738	0.641351	0.450541	0.825225	1.2941	0.862979	0.971321	0.972401
	33.8	0.33607	0.728155	0.705205	0.653785	0.45177	0.829159	1.30968	0.875431	0.989872	0.977317
	34	0.33607	0.729901	0.712742	0.658957	0.454518	0.839189	1.31734	0.884192	1.01458	0.979775
	34.2	0.33607	0.733803	0.714494	0.660176	0.460785	0.849142	1.32651	0.885431	1.03063	0.983662
	34.4	0.33607	0.735037	0.716246	0.663834	0.463533	0.85163	1.33785	0.890387	1.03063	0.984891
	34.6	0.33607	0.736271	0.717485	0.66823	0.468601	0.865539	1.34676	0.893158	1.05407	0.987349
	34.8	0.33607	0.741359	0.718724	0.675941	0.470339	0.871759	1.35941	0.894397	1.08248	0.988578
	35	0.33607	0.750085	0.718724	0.682158	0.472077	0.873004	1.37207	0.894397	1.08423	0.991326
	35.2	0.33607	0.756255	0.720477	0.689869	0.473306	0.876938	1.3897	0.894397	1.12256	0.994074
	35.4	0.337294	0.762547	0.726795	0.693526	0.475764	0.878697	1.39852	0.896875	1.16577	0.997961
	35.6	0.337294	0.766449	0.73299	0.697382	0.478512	0.887043	1.40494	0.900592	1.24475	1.00071
	35.8	0.338518	0.772619	0.742979	0.704491	0.482199	0.897073	1.4151	0.900592	1.24751	1.00317
	36	0.339742	0.774364	0.750413	0.709518	0.486086	0.904327	1.424	0.901831	1.25416	1.01094
	36.2	0.342479	0.782169	0.759086	0.718139	0.489972	0.911581	1.43912	0.901831	1.26114	1.01268
	36.4	0.344928	0.784928	0.770237	0.728627	0.489972	0.912825	1.45297	0.901831	1.26504	1.02092
	36.6	0.346152	0.786162	0.778911	0.739867	0.49504	0.912825	1.47186	0.901831	1.26998	1.03052
	36.8	0.352272	0.78863	0.790131	0.749697	0.498516	0.915313	1.48578	0.90307	1.28168	1.03421
	37	0.35472	0.789864	0.790131	0.754869	0.501264	0.917073	1.48578	0.90307	1.29654	1.03809
	37.2	0.35472	0.793355	0.795239	0.761435	0.503002	0.923293	1.4883	0.905841	1.31034	1.04084
	37.4	0.355944	0.794589	0.79801	0.77178	0.50474	0.926812	1.49082	0.912036	1.32397	1.04953
	37.6	0.355944	0.799676	0.815356	0.775635	0.506478	0.9293	1.49082	0.913275	1.32891	1.06935
	37.8	0.355944	0.80091	0.824376	0.778362	0.508936	0.93443	1.49082	0.916779	1.3324	1.06935
	38	0.357169	0.80091	0.834288	0.779581	0.510166	0.936918	1.49207	0.918018	1.3363	1.0783
	38.2	0.358393	0.802656	0.840484	0.779581	0.511904	0.940852	1.49742	0.918018	1.35375	1.08843
	38.4	0.358393	0.80389	0.852874	0.781305	0.514652	0.945828	1.50261	0.918018	1.37107	1.09977
	38.6	0.358393	0.80389	0.861635	0.782524	0.518538	0.957094	1.50261	0.919771	1.38716	1.1015
	38.8	0.358393	0.805124	0.865352	0.782524	0.520996	0.962223	1.50387	0.923689	1.40444	1.10396
	39	0.358393	0.805124	0.868123	0.783743	0.525428	0.963467	1.50387	0.930007	1.41561	1.11754
	39.2	0.358393	0.808614	0.870893	0.784963	0.528176	0.964711	1.50565	0.937441	1.42178	1.12541
	39.4	0.358393	0.811082	0.872645	0.786182	0.529914	0.967493	1.50847	0.942397	1.42178	1.13288
	39.6	0.358393	0.816317	0.872645	0.786182	0.532662	0.967493	1.5198	0.942397	1.42301	1.13795
	39.8	0.358393	0.816317	0.873884	0.786182	0.537094	0.971427	1.5324	0.942397	1.42425	1.1441
	40	0.358393	0.819808	0.876363	0.793989	0.538323	0.975362	1.55129	0.943636	1.42425	1.14778
	40.2	0.358393	0.824257	0.878115	0.796427	0.539552	0.981705	1.56771	0.946114	1.42548	1.16108
	40.4	0.358393	0.827747	0.882582	0.803536	0.539552	0.986835	1.58661	0.947353	1.42672	1.16734
	40.6	0.358393	0.828981	0.884334	0.806262	0.540781	0.989323	1.60046	0.950123	1.42795	1.17103
	40.8	0.358393	0.833431	0.888802	0.806262	0.540781	0.991811	1.60802	0.952601	1.42795	1.17226
	41	0.358393	0.834665	0.897113	0.807481	0.540781	0.997375	1.63321	0.95384	1.42795	1.19319
	41.2	0.358393	0.837424	0.901032	0.808701	0.54201	1.00534	1.65717	0.955593	1.4297	1.21166
	41.4	0.358393	0.841873	0.902784	0.80992	0.54201	1.01331	1.66977	0.955593	1.43587	1.21673
	41.6	0.358393	0.844633	0.904023	0.80992	0.543239	1.02165	1.67375	0.955593	1.44204	1.21948
	41.8	0.358393	0.844633	0.911247	0.811139	0.543239	1.03062	1.68005	0.955593	1.44378	1.22563
	42	0.358393	0.848535	0.915715	0.812863	0.545987	1.04034	1.6876	0.957345	1.45007	1.23112
	42.2	0.358393	0.85028	0.920182	0.814082	0.552606	1.05037	1.6876	0.958584	1.45131	1.23981
	42.4	0.358393	0.851514	0.921934	0.814082	0.554344	1.06262	1.68886	0.958584	1.45254	1.24256
	42.6	0.358393	0.852748	0.921934	0.828764	0.556802	1.06656	1.69012	0.959823	1.45429	1.24699
	42.8	0.358393	0.853982	0.921934	0.834216	0.558031	1.0678	1.7002	0.961062	1.45552	1.24873
	43	0.358393	0.855216	0.923173	0.83594	0.560779	1.06905	1.73423	0.961062	1.46342	1.25148
	43.2	0.358393	0.857684	0.924412	0.838666	0.562517	1.07298	1.7569	0.961062	1.47513	1.25271
	43.4	0.358393	0.861174	0.925652	0.844883	0.564255	1.07811	1.78083	0.961062	1.48728	1.25618
	43.6	0.358393	0.863642	0.925652	0.846102	0.566713	1.08931	1.79091	0.962301	1.50108	1.25792
	43.8	0.358393	0.864876	0.925652	0.846102	0.569171	1.1005	1.79846	0.965072	1.52588	1.26067
	44	0.358393	0.867636	0.926891	0.848829	0.571629	1.11053	1.80366	0.966311	1.55056	1.26729
	44.2	0.358393	0.867636	0.92813	0.850048	0.575516	1.12056	1.80743	0.96755	1.57158	1.27076
	44.4	0.358393	0.870104	0.929369	0.852774	0.577254	1.12569	1.81751	0.97032	1.57898	1.27824
	44.6	0.358393	0.871338	0.93491	0.864014	0.586201	1.12745	1.82003	0.974238	1.58422	1.28267
	44.8	0.358393	0.873806	0.938414	0.868891	0.58866	1.12994	1.82633	0.984456	1.59637	1.28636
	45	0.358393	0.876274	0.947175	0.87011	0.591118	1.12994	1.83671	0.994445	1.60189	1.29185
	45.2	0.358393	0.877508	0.949946	0.875137	0.597384	1.13118	1.83923	1.0056	1.60579	1.2946
	45.4	0.358393	0.882596	0.949946	0.881233	0.601271	1.13118	1.84601	1.01945	1.61196	1.29583
	45.6	0.358393	0.885355	0.95345	0.884682	0.604019	1.13294	1.85231	1.03556	1.62553	1.29757
	45.8	0.358393	0.886589	0.955203	0.894511	0.605248	1.1347	1.85357	1.04547	1.6435	1.29931
	46	0.358393	0.886589	0.956442	0.897237	0.607706	1.13646	1.85357	1.05792	1.6709	1.30438
	46.2	0.358393	0.888334	0.96036	0.898962	0.607706	1.1404	1.85483	1.06668	1.69952	1.31064
	46.4	0.358393	0.891824	0.970272	0.900181	0.609444	1.14318	1.85765	1.0769	1.70582	1.31187
	46.6	0.358393	0.894292	0.982908	0.900181	0.610673	1.14691	1.86017	1.09343	1.7109	1.31576
	46.8	0.358393	0.896038	1.00674	0.900181	0.613422	1.1494	1.86415	1.10465	1.71265	1.31851
	47	0.358393	0.900974	1.02409	0.900181	0.613422	1.15189	1.87542	1.11487	1.71759	1.31974
	47.2	0.358393	0.903733	1.03285	0.910526	0.613422	1.15189	1.89323	1.11982	1.71882	1.32248
	47.4	0.358393	0.908669	1.05391	0.918333	0.617109	1.15313	1.90361	1.12106	1.72129	1.32371
	47.6	0.358393	0.910414	1.06878	0.922188	0.618847	1.15489	1.90865	1.12354	1.72478	1.32719
	47.8	0.358393	0.915502	1.09108	0.923407	0.620585	1.15613	1.91428	1.13593	1.73368	1.32719
	48	0.358393	0.92059	1.10595	0.923407	0.625016	1.15862	1.91806	1.14962	1.75134	1.32842
	48.2	0.358393	0.926109	1.12581	0.923407	0.631635	1.15987	1.92449	1.15829	1.77356	1.32965
	48.4	0.358393	0.933304	1.13697	0.930517	0.641544	1.16435	1.92449	1.17687	1.79704	1.33088
	48.6	0.358393	0.942203	1.16298	0.933243	0.644292	1.17161	1.92968	1.19298	1.82175	1.33211
	48.8	0.358393	0.950481	1.17914	0.935969	0.647768	1.17512	1.9322	1.21037	1.84427	1.33211
	49	0.358393	0.950481	1.19406	0.939824	0.653913	1.17906	1.93346	1.21781	1.86528	1.33485
	49.2	0.359617	0.951715	1.19798	0.941044	0.656371	1.18528	1.94227	1.22657	1.87645	1.33731
	49.4	0.359617	0.954474	1.21043	0.942768	0.660258	1.19434	1.95744	1.23276	1.8782	1.34238
	49.6	0.360841	0.955708	1.22658	0.944492	0.662716	1.20056	1.98767	1.23787	1.88096	1.34513
	49.8	0.362065	0.956942	1.22658	0.945711	0.665464	1.20843	2.01163	1.23787	1.8827	1.34687
	50	0.362065	0.958687	1.22782	0.945711	0.671609	1.21969	2.03934	1.24035	1.88445	1.35208
	50.2	0.362065	0.961447	1.22906	0.94693	0.675496	1.22342	2.05193	1.24159	1.88568	1.35651
	50.4	0.362065	0.965896	1.22906	0.948655	0.679382	1.2262	2.07224	1.24407	1.88568	1.35926
	50.6	0.362065	0.970984	1.2303	0.948655	0.680611	1.23346	2.0849	1.24531	1.88568	1.35926
	50.8	0.362065	0.975433	1.23526	0.952312	0.68184	1.23522	2.08742	1.24654	1.88568	1.35926
	51	0.362065	0.976667	1.2408	0.953531	0.687986	1.238	2.09498	1.24778	1.88743	1.36049
	51.2	0.362065	0.979135	1.24472	0.953531	0.689724	1.238	2.12143	1.24778	1.88866	1.36172
	51.4	0.362065	0.982625	1.25103	0.953531	0.697968	1.23924	2.14032	1.25274	1.88866	1.36346
	51.6	0.362065	0.988144	1.25381	0.953531	0.699197	1.24298	2.15048	1.25449	1.88866	1.36468
	51.8	0.362065	0.991846	1.25628	0.954751	0.700426	1.25132	2.1569	1.25573	1.8899	1.36468
	52	0.362065	0.994605	1.25628	0.958606	0.702164	1.25645	2.15816	1.25821	1.89113	1.36642
	52.2	0.362065	0.997365	1.25876	0.961332	0.703393	1.2577	2.15816	1.26317	1.89236	1.36816
	52.4	0.362065	1.00127	1.26619	0.964059	0.707825	1.26283	2.16706	1.26317	1.8936	1.36939
	52.6	0.362065	1.00744	1.27859	0.965278	0.709054	1.26407	2.16884	1.26317	1.8936	1.37062
	52.8	0.362065	1.01114	1.28974	0.969133	0.714121	1.2692	2.17766	1.2644	1.89607	1.37062
	53	0.362065	1.01361	1.29593	0.970352	0.716869	1.27044	2.17892	1.2644	1.89607	1.37431
	53.2	0.362065	1.01731	1.30769	0.971572	0.716869	1.27169	2.189	1.26564	1.8973	1.37553
	53.4	0.362065	1.02007	1.31884	0.972791	0.718608	1.27293	2.19181	1.26564	1.89853	1.37553
	53.6	0.362065	1.02356	1.3399	0.972791	0.719837	1.27571	2.19916	1.26688	1.89977	1.37553
	53.8	0.362065	1.02356	1.34981	0.972791	0.721066	1.27696	2.20094	1.26936	1.90917	1.3806
	54	0.362065	1.02746	1.36096	0.972791	0.721066	1.2782	2.20598	1.27184	1.91307	1.38335
	54.2	0.362065	1.03116	1.37095	0.97401	0.722295	1.28442	2.21731	1.27359	1.91481	1.38458
	54.4	0.362065	1.0324	1.38458	0.975229	0.723524	1.28691	2.22865	1.2819	1.91872	1.38458
	54.6	0.362065	1.03486	1.39821	0.975229	0.725262	1.28691	2.23998	1.2881	1.93861	1.38458
	54.8	0.362065	1.03661	1.41085	0.975229	0.725262	1.2894	2.25014	1.29087	1.99416	1.38458
	55	0.362065	1.04051	1.41477	0.976448	0.726491	1.29189	2.25533	1.29719	2.0238	1.38704
	55.2	0.362065	1.0456	1.41477	0.977668	0.726491	1.29313	2.25711	1.30717	2.05342	1.38704
	55.4	0.362065	1.0528	1.42108	0.977668	0.726491	1.29437	2.26274	1.31594	2.08429	1.38827
	55.6	0.362065	1.05788	1.42852	0.977668	0.729967	1.29613	2.27009	1.32461	2.1201	1.38827
	55.8	0.362065	1.06035	1.43406	0.978887	0.735464	1.29613	2.27365	1.33483	2.13367	1.39072
	56	0.362065	1.0621	1.4396	0.980106	0.739895	1.29613	2.28172	1.33874	2.13861	1.39195
	56.2	0.362065	1.06733	1.44084	0.981325	0.741124	1.29613	2.28927	1.33998	2.14231	1.39369
	56.4	0.362065	1.0735	1.44208	0.981325	0.743872	1.29613	2.29431	1.33998	2.15519	1.39369
	56.6	0.362065	1.07525	1.44332	0.982544	0.747348	1.29738	2.30313	1.34509	2.16514	1.39369
	56.8	0.362065	1.08048	1.44779	0.983764	0.749086	1.29738	2.31328	1.35624	2.17234	1.39369
	57	0.362065	1.086	1.45333	0.984983	0.750825	1.29738	2.32643	1.36623	2.1751	1.39492
	57.2	0.362065	1.086	1.45952	0.984983	0.755256	1.29738	2.34285	1.37614	2.18174	1.39615
	57.4	0.363289	1.08876	1.46951	0.986202	0.759687	1.29862	2.37059	1.37862	2.19655	1.3989
	57.6	0.363289	1.09152	1.47735	0.987421	0.764755	1.29862	2.38696	1.37986	2.19655	1.3989
	57.8	0.36502	1.09275	1.47859	0.98864	0.769822	1.29862	2.40852	1.37986	2.20045	1.40278
	58	0.366244	1.09522	1.48034	0.98864	0.77156	1.29862	2.41993	1.38378	2.2104	1.40553
	58.2	0.367975	1.09697	1.48545	0.98864	0.773298	1.29987	2.42119	1.39045	2.21316	1.40727
	58.4	0.369199	1.09697	1.48545	0.990365	0.774527	1.29987	2.42119	1.39293	2.21491	1.40727
	58.6	0.370424	1.0982	1.48545	0.992089	0.777276	1.30111	2.42119	1.39417	2.21614	1.4085
	58.8	0.372155	1.09944	1.4904	0.993308	0.780024	1.30235	2.42119	1.39592	2.22365	1.40973
	59	0.373379	1.09944	1.50162	0.994527	0.780024	1.3036	2.42119	1.39869	2.22611	1.41362
	59.2	0.373379	1.10118	1.51649	0.995746	0.781762	1.30484	2.42119	1.39993	2.23276	1.41362
	59.4	0.373379	1.10293	1.52403	0.996966	0.7835	1.30484	2.42119	1.40168	2.2377	1.41607
	59.6	0.374603	1.10663	1.52527	0.998185	0.786976	1.30609	2.42119	1.40836	2.24263	1.4173
	59.8	0.375827	1.10786	1.53022	0.998185	0.788714	1.30733	2.424	1.40959	2.24387	1.41853
	60	0.375827	1.11033	1.5389	0.999404	0.789943	1.30982	2.43135	1.41083	2.24387	1.41976
	60.2	0.377558	1.11423	1.55519	1.00113	0.789943	1.31652	2.44173	1.41259	2.24387	1.41976
	60.4	0.379289	1.11699	1.57382	1.00235	0.794859	1.32165	2.45941	1.41784	2.2451	1.4215
	60.6	0.380513	1.12144	1.60232	1.00235	0.798746	1.32289	2.46823	1.41908	2.2545	1.42273
	60.8	0.380513	1.12391	1.62837	1.00357	0.804891	1.32289	2.46823	1.42652	2.25573	1.42396
	61	0.381737	1.1311	1.64699	1.00479	0.806629	1.32465	2.46823	1.43206	2.25697	1.42396
	61.2	0.381737	1.13234	1.64947	1.00722	0.811061	1.32714	2.47075	1.44328	2.26361	1.42396
	61.4	0.382962	1.13357	1.66686	1.00966	0.812799	1.32992	2.47201	1.45271	2.27348	1.42569
	61.6	0.382962	1.13532	1.69164	1.01088	0.818295	1.33168	2.47327	1.45548	2.28755	1.42743
	61.8	0.384186	1.13655	1.72017	1.0121	0.819524	1.33446	2.47831	1.45724	2.29645	1.42743
	62	0.384186	1.13779	1.72636	1.0121	0.820753	1.33724	2.48082	1.45724	2.31131	1.43018
	62.2	0.384186	1.13953	1.72884	1.01332	0.820753	1.339	2.48712	1.45724	2.32021	1.43293
	62.4	0.384186	1.14343	1.73256	1.01332	0.821982	1.339	2.4909	1.46219	2.33075	1.43293
	62.6	0.384186	1.14619	1.73379	1.01772	0.828127	1.34025	2.51361	1.47395	2.33826	1.43539
	62.8	0.384186	1.15009	1.73503	1.02317	0.830876	1.34025	2.53254	1.48271	2.34216	1.43713
	63	0.384186	1.154	1.73875	1.02805	0.832614	1.34149	2.56151	1.49024	2.35211	1.43987
	63.2	0.384186	1.15523	1.73875	1.02927	0.83609	1.34325	2.59302	1.49892	2.37008	1.44376
	63.4	0.384186	1.15698	1.74152	1.03048	0.841157	1.3445	2.63458	1.49892	2.38631	1.44651
	63.6	0.384186	1.15698	1.75956	1.03048	0.842386	1.3445	2.66229	1.49892	2.40743	1.4504
	63.8	0.384186	1.15698	1.76858	1.0317	0.842386	1.34574	2.69758	1.49892	2.43139	1.4504
	64	0.384186	1.15944	1.76982	1.03343	0.847601	1.34823	2.70766	1.49892	2.44243	1.45408
	64.2	0.384186	1.15944	1.77429	1.03343	0.849339	1.34947	2.70766	1.49892	2.44688	1.45958
	64.4	0.384186	1.16191	1.77706	1.03465	0.850568	1.35123	2.71144	1.50284	2.45133	1.45958
	64.6	0.384186	1.16191	1.7783	1.03637	0.854999	1.35123	2.71647	1.50408	2.45913	1.4645
	64.8	0.38541	1.16315	1.78107	1.03637	0.856228	1.35247	2.71773	1.50655	2.46088	1.46695
	65	0.38541	1.16489	1.78355	1.03637	0.857457	1.35496	2.71899	1.51102	2.46364	1.47202
	65.2	0.38541	1.16765	1.78632	1.03759	0.858686	1.35994	2.72025	1.51277	2.46538	1.47376
	65.4	0.387141	1.16888	1.78756	1.03931	0.858686	1.3617	2.72203	1.51788	2.46814	1.47499
	65.6	0.387141	1.16888	1.79623	1.04541	0.864831	1.3617	2.73048	1.51963	2.47184	1.47622
	65.8	0.388365	1.16888	1.79747	1.04926	0.86657	1.36294	2.73814	1.52138	2.47574	1.47867
	66	0.388365	1.17063	1.80024	1.05366	0.870456	1.36419	2.74349	1.52649	2.47698	1.48113
	66.2	0.388365	1.18027	1.80148	1.0561	0.872914	1.36668	2.74912	1.53021	2.48716	1.48113
	66.4	0.389589	1.1899	1.80148	1.05883	0.874143	1.36668	2.75194	1.53145	2.49466	1.48461
	66.6	0.389589	1.19267	1.80425	1.06055	0.875372	1.36792	2.75194	1.5332	2.52161	1.48707
	66.8	0.390813	1.19441	1.80702	1.06328	0.87812	1.37165	2.7532	1.53568	2.55372	1.48981
	67	0.393261	1.19564	1.81256	1.0645	0.87935	1.37559	2.75498	1.5394	2.57966	1.49155
	67.2	0.39571	1.20392	1.82087	1.06722	0.880579	1.37952	2.75624	1.54115	2.58954	1.49278
	67.4	0.396934	1.20639	1.83351	1.06844	0.882317	1.3845	2.75802	1.54392	2.60943	1.49524
	67.6	0.399671	1.21358	1.84596	1.07117	0.884055	1.39236	2.75802	1.54516	2.63661	1.49799
	67.8	0.402119	1.21482	1.85595	1.07462	0.885793	1.39749	2.75802	1.54516	2.65639	1.49922
	68	0.403343	1.21482	1.85719	1.08151	0.887022	1.39925	2.75802	1.5464	2.6848	1.5029
	68.2	0.403343	1.21927	1.86958	1.08862	0.887022	1.40174	2.75928	1.5464	2.70701	1.51281
	68.4	0.404567	1.22203	1.88203	1.09035	0.888251	1.40174	2.75928	1.5464	2.71839	1.52241
	68.6	0.406298	1.22593	1.89079	1.0942	0.891727	1.4035	2.75928	1.5464	2.72834	1.5263
	68.8	0.409971	1.22869	1.89823	1.09786	0.891727	1.40628	2.75928	1.54764	2.73451	1.52905
	69	0.411195	1.23218	1.9007	1.09786	0.893465	1.40753	2.76306	1.54888	2.75111	1.52905
	69.2	0.414867	1.24008	1.90194	1.09908	0.895203	1.40753	2.76825	1.55011	2.77561	1.53426
	69.4	0.416091	1.24625	1.90369	1.1003	0.896942	1.40753	2.77279	1.55289	2.80019	1.53549
	69.6	0.419763	1.248	1.90369	1.10152	0.898171	1.40877	2.77457	1.55289	2.8286	1.53672
	69.8	0.422212	1.24923	1.90545	1.10274	0.8994	1.41126	2.77739	1.55289	2.85885	1.5402
	70	0.426625	1.25046	1.90669	1.10446	0.8994	1.42073	2.78117	1.55289	2.88659	1.54463
	70.2	0.430297	1.25293	1.90669	1.10568	0.901138	1.42708	2.79401	1.55289	2.90648	1.54586
	70.4	0.430297	1.25417	1.91223	1.1074	0.901138	1.43101	2.80031	1.55289	2.91093	1.54861
	70.6	0.433035	1.2554	1.92563	1.10862	0.904614	1.43614	2.80709	1.55412	2.91484	1.54861
	70.8	0.435483	1.25663	1.93507	1.10984	0.906352	1.44236	2.81994	1.55536	2.91759	1.54983
	71	0.436707	1.26187	1.94727	1.11106	0.906352	1.44858	2.83707	1.55536	2.92975	1.54983
	71.2	0.437931	1.26632	1.96002	1.11228	0.9091	1.4521	2.8479	1.55536	2.94092	1.55258
	71.4	0.445276	1.26632	1.96756	1.1135	0.911848	1.45488	2.86312	1.55536	2.9671	1.55647
	71.6	0.455068	1.26879	1.9751	1.1135	0.913587	1.46491	2.8722	1.55536	3.01029	1.55821
	71.8	0.457805	1.27249	1.98755	1.11522	0.915325	1.47126	2.87472	1.5566	3.04486	1.56066
	72	0.457805	1.27423	2.00371	1.11644	0.915325	1.48031	2.87598	1.55784	3.07574	1.56066
	72.2	0.460254	1.27423	2.02	1.11644	0.915325	1.49034	2.8788	1.55784	3.10412	1.56341
	72.4	0.462991	1.27547	2.03508	1.11766	0.917063	1.5003	2.8851	1.55784	3.10659	1.56587
	72.6	0.464215	1.27721	2.05193	1.11766	0.918801	1.5121	2.88791	1.56032	3.10782	1.5671
	72.8	0.464215	1.27997	2.07388	1.11888	0.92003	1.51488	2.89557	1.56207	3.10782	1.56884
	73	0.464215	1.28172	2.09673	1.11888	0.921768	1.51766	2.90633	1.56207	3.12884	1.5751
	73.2	0.465439	1.28172	2.1175	1.11888	0.921768	1.52792	2.92664	1.56579	3.14611	1.57879
	73.4	0.46717	1.28346	2.14666	1.11888	0.924516	1.53348	2.92946	1.56703	3.1659	1.58386
	73.6	0.468394	1.28346	2.16199	1.11888	0.926254	1.53861	2.93072	1.56827	3.17577	1.5856
	73.8	0.468394	1.2847	2.18138	1.1201	0.927483	1.5411	2.93354	1.56951	3.17824	1.58734
	74	0.468394	1.28716	2.19246	1.12132	0.929221	1.55608	2.93873	1.57228	3.17947	1.59283
	74.2	0.468394	1.28891	2.19801	1.12132	0.930451	1.56334	2.94679	1.57475	3.1807	1.5991
	74.4	0.468394	1.29281	2.20247	1.12132	0.932909	1.5689	2.96088	1.57599	3.18346	1.60417
	74.6	0.468394	1.29557	2.20423	1.12132	0.934138	1.57139	2.96822	1.57599	3.19245	1.61311
	74.8	0.469618	1.29557	2.20933	1.12132	0.935876	1.58209	2.97837	1.57599	3.19521	1.61818
	75	0.469618	1.29681	2.21057	1.12254	0.937105	1.59883	2.98914	1.57847	3.19521	1.62433
	75.2	0.470842	1.29855	2.21334	1.12376	0.940581	1.61127	3.01582	1.58373	3.19695	1.62678
	75.4	0.470842	1.29855	2.21458	1.12498	0.940581	1.61924	3.0467	1.58548	3.19942	1.62924
	75.6	0.470842	1.29978	2.21582	1.12498	0.943039	1.62048	3.06312	1.5894	3.20189	1.6317
	75.8	0.470842	1.30153	2.21582	1.1262	0.945497	1.62172	3.08468	1.59217	3.20363	1.6317
	76	0.470842	1.30276	2.21757	1.12892	0.947235	1.62451	3.10487	1.59341	3.2061	1.63994
	76.2	0.470842	1.31067	2.22389	1.13065	0.948464	1.62899	3.11873	1.59465	3.21361	1.64363
	76.4	0.470842	1.32231	2.22389	1.13237	0.951212	1.63177	3.12125	1.59742	3.22111	1.64638
	76.6	0.472067	1.32354	2.23009	1.1341	0.955099	1.63426	3.12377	1.60019	3.22741	1.64812
	76.8	0.472067	1.32478	2.23009	1.13582	0.956328	1.63426	3.12502	1.60194	3.24104	1.652
	77	0.473798	1.32724	2.23286	1.13967	0.958066	1.6355	3.12754	1.60318	3.25207	1.65475
	77.2	0.476535	1.33095	2.23563	1.14353	0.959804	1.63675	3.12754	1.60442	3.26311	1.66411
	77.4	0.477759	1.33218	2.2384	1.14975	0.961542	1.63799	3.1288	1.60566	3.2694	1.66657
	77.6	0.480496	1.33341	2.24459	1.15219	0.962771	1.63924	3.13258	1.6069	3.27681	1.67823
	77.8	0.48172	1.33465	2.25705	1.15341	0.964	1.64317	3.14399	1.60814	3.28071	1.69923
	78	0.484457	1.33814	2.2709	1.15341	0.965229	1.64442	3.1468	1.60814	3.28461	1.71056
	78.2	0.485681	1.34204	2.28232	1.15341	0.966459	1.64442	3.1468	1.60938	3.2897	1.71331
	78.4	0.487413	1.34379	2.28509	1.15513	0.966459	1.64442	3.14932	1.61113	3.30886	1.71838
	78.6	0.487413	1.34655	2.28685	1.15635	0.968197	1.64566	3.1511	1.61113	3.32249	1.72207
	78.8	0.487413	1.35163	2.28685	1.15757	0.970945	1.64566	3.15289	1.61113	3.33628	1.74621
	79	0.487413	1.35338	2.29056	1.15879	0.972174	1.64742	3.15467	1.61237	3.34073	1.76725
	79.2	0.487413	1.36118	2.30055	1.15879	0.973912	1.64742	3.15645	1.61361	3.34197	1.78815
	79.4	0.491284	1.36394	2.31918	1.15879	0.975141	1.64742	3.15645	1.61485	3.34472	1.79675
	79.6	0.493732	1.3667	2.33286	1.15879	0.978617	1.64742	3.16023	1.61608	3.34596	1.79675
	79.8	0.494956	1.36793	2.34773	1.16001	0.981365	1.64918	3.17149	1.61608	3.34719	1.80544
	80	0.494956	1.3704	2.36525	1.16122	0.982594	1.65094	3.1804	1.61732	3.35089	1.82269
	80.2	0.494956	1.37549	2.38141	1.16395	0.983824	1.65218	3.18682	1.61856	3.36077	1.83375
	80.4	0.494956	1.37796	2.39008	1.16639	0.985053	1.65218	3.18934	1.6198	3.38861	1.84488
	80.6	0.49618	1.37796	2.39008	1.16883	0.986282	1.65218	3.19216	1.6198	3.41739	1.87195
	80.8	0.497404	1.38043	2.39999	1.17386	0.987511	1.65218	3.19572	1.62104	3.44034	1.88792
	81	0.497404	1.38166	2.40753	1.18007	0.987511	1.65218	3.20026	1.62104	3.4569	1.88915
	81.2	0.497404	1.38886	2.412	1.18129	0.98874	1.65343	3.21041	1.62228	3.45864	1.89407
	81.4	0.499135	1.39162	2.412	1.18301	0.991488	1.65467	3.22599	1.62228	3.46605	1.89898
	81.6	0.499135	1.39162	2.41448	1.18301	0.992717	1.65643	3.24237	1.62352	3.46995	1.90144
	81.8	0.499135	1.39162	2.41943	1.18474	0.993946	1.65643	3.26382	1.62352	3.48556	1.9039
	82	0.499135	1.39162	2.42118	1.18819	0.996694	1.65767	3.26507	1.62352	3.49936	1.91017
	82.2	0.499135	1.39162	2.42118	1.19204	0.996694	1.65767	3.27011	1.62352	3.50997	1.91263
	82.4	0.499135	1.39162	2.42242	1.19204	0.997923	1.65892	3.27011	1.62352	3.52568	1.92123
	82.6	0.499135	1.39606	2.42738	1.1959	1.00067	1.65892	3.27189	1.62352	3.54765	1.92983
	82.8	0.499135	1.40051	2.43357	1.19762	1.00342	1.66016	3.27832	1.62352	3.56859	1.94212
	83	0.500359	1.40051	2.44597	1.19884	1.00465	1.66016	3.28722	1.62352	3.58787	1.95325
	83.2	0.500359	1.40175	2.46104	1.19884	1.00465	1.66016	3.28848	1.62352	3.6084	1.956
	83.4	0.501583	1.40451	2.48956	1.20746	1.00588	1.66016	3.29367	1.62352	3.63065	1.95875
	83.6	0.501583	1.40574	2.50815	1.20746	1.00976	1.66016	3.31257	1.62352	3.65393	1.96761
	83.8	0.501583	1.41239	2.51063	1.21019	1.01099	1.66141	3.32272	1.62476	3.67827	1.98246
	84	0.501583	1.41629	2.5131	1.21141	1.01273	1.66265	3.33909	1.62476	3.69925	1.98369
	84.2	0.501583	1.41752	2.51486	1.21141	1.01795	1.66658	3.35194	1.62476	3.70889	1.98876
	84.4	0.501583	1.41752	2.5161	1.21263	1.02238	1.66937	3.35476	1.62476	3.71441	1.99264
	84.6	0.501583	1.41999	2.51785	1.21535	1.02585	1.67061	3.35476	1.62476	3.71811	2.00475
	84.8	0.501583	1.42275	2.52156	1.21708	1.02933	1.67559	3.35476	1.62476	3.73662	2.01685
	85	0.501583	1.43065	2.52404	1.2198	1.03056	1.68315	3.35602	1.626	3.75042	2.02433
	85.2	0.501583	1.43341	2.52404	1.22153	1.03179	1.68709	3.35602	1.626	3.75288	2.03424
	85.4	0.501583	1.43464	2.52528	1.22275	1.03353	1.68709	3.35728	1.62847	3.75905	2.04051
	85.6	0.501583	1.43464	2.5292	1.22714	1.03476	1.68958	3.35979	1.63467	3.76296	2.05184
	85.8	0.501583	1.43464	2.53416	1.22987	1.03476	1.69082	3.36622	1.63591	3.76543	2.06167
	86	0.501583	1.43464	2.53787	1.22987	1.03649	1.69206	3.36748	1.64086	3.76666	2.0661
	86.2	0.501583	1.43639	2.54159	1.23109	1.03823	1.69331	3.36874	1.64334	3.76942	2.06885
	86.4	0.501583	1.43639	2.54283	1.23231	1.03997	1.69455	3.36874	1.64611	3.77291	2.07821
	86.6	0.501583	1.43639	2.57133	1.23353	1.03997	1.6958	3.37586	1.64611	3.7792	2.08812
	86.8	0.501583	1.43639	2.59985	1.23525	1.04171	1.6958	3.3804	1.64735	3.78044	2.09925
	87	0.501583	1.43762	2.61971	1.23647	1.04294	1.6958	3.38218	1.65127	3.78167	2.11527
	87.2	0.501583	1.44009	2.63094	1.23891	1.04682	1.69704	3.3847	1.65519	3.79305	2.12633
	87.4	0.501583	1.44399	2.65076	1.24013	1.04805	1.69828	3.3847	1.65643	3.79922	2.12879
	87.6	0.501583	1.44523	2.66687	1.24013	1.05051	1.69828	3.38596	1.65818	3.8043	2.13053
	87.8	0.501583	1.44799	2.66934	1.24013	1.05326	1.69828	3.38596	1.65993	3.80939	2.13053
	88	0.501583	1.44799	2.67058	1.24013	1.05326	1.69828	3.38722	1.66168	3.82057	2.13299
	88.2	0.501583	1.45463	2.67306	1.24135	1.05601	1.69953	3.39004	1.66416	3.84154	2.1379
	88.4	0.501583	1.45739	2.69041	1.24257	1.06044	1.69953	3.39921	1.66416	3.86208	2.14159
	88.6	0.502807	1.45739	2.70608	1.24257	1.06218	1.69953	3.40202	1.66416	3.87864	2.14548
	88.8	0.504032	1.45863	2.70732	1.24429	1.0634	1.70129	3.4038	1.66693	3.88754	2.15054
	89	0.505256	1.45986	2.70856	1.24602	1.06463	1.70129	3.40506	1.6697	3.90521	2.15561
	89.2	0.505256	1.46233	2.71998	1.24602	1.06738	1.70253	3.40684	1.67145	3.9326	2.15684
	89.4	0.50648	1.4648	2.73064	1.24602	1.07013	1.70253	3.42159	1.67656	3.94705	2.16675
	89.6	0.507704	1.4687	2.73618	1.24723	1.07456	1.70253	3.43443	1.68007	3.95228	2.17808
	89.8	0.508928	1.4726	2.73895	1.24723	1.07825	1.70253	3.4496	1.68454	3.95504	2.18595
	90	0.511376	1.4726	2.74172	1.24845	1.08268	1.70253	3.45338	1.68701	3.95751	2.18718
	90.2	0.511376	1.4726	2.74619	1.24967	1.08442	1.70378	3.45589	1.68701	3.95874	2.1921
	90.4	0.513107	1.47384	2.74743	1.2514	1.08717	1.70378	3.45589	1.69093	3.95998	2.21153
	90.6	0.514838	1.47774	2.74743	1.25262	1.09208	1.70502	3.46219	1.69341	3.96347	2.23033
	90.8	0.516062	1.48021	2.74743	1.25262	1.09577	1.70502	3.48364	1.69516	3.97175	2.25034
	91	0.517287	1.48021	2.74867	1.25384	1.097	1.70502	3.48646	1.70027	3.98039	2.27127
	91.2	0.5217	1.48297	2.74991	1.25505	1.09946	1.70502	3.50157	1.70151	3.98162	2.29339
	91.4	0.522924	1.48297	2.75166	1.25749	1.10069	1.70502	3.51795	1.70326	3.98438	2.3192
	91.6	0.522924	1.48572	2.75443	1.25871	1.10242	1.70502	3.52956	1.70958	3.98612	2.34381
	91.8	0.527338	1.48572	2.75997	1.25871	1.10685	1.70502	3.53585	1.721	3.98787	2.36965
	92	0.529069	1.48572	2.76274	1.25871	1.10808	1.70502	3.54826	1.7373	3.99281	2.3918
	92.2	0.5308	1.49567	2.76646	1.25871	1.10808	1.70502	3.55468	1.74752	3.99455	2.40901
	92.4	0.532531	1.50012	2.77429	1.25993	1.10931	1.70502	3.56146	1.74752	3.99455	2.41176
	92.6	0.535268	1.50457	2.77429	1.26115	1.11054	1.70502	3.57784	1.74752	3.99578	2.42282
	92.8	0.538941	1.50733	2.78097	1.26115	1.11177	1.70502	3.60683	1.74752	3.99753	2.43395
	93	0.543354	1.50856	2.78999	1.26237	1.11452	1.70502	3.62589	1.74752	4.0037	2.43641
	93.2	0.549946	1.51365	2.79276	1.26237	1.11895	1.70502	3.64371	1.74876	4.00617	2.43916
	93.4	0.554842	1.51755	2.80178	1.26359	1.1217	1.70502	3.64825	1.74876	4.00791	2.44089
	93.6	0.56198	1.51755	2.80931	1.26481	1.12539	1.70502	3.66514	1.74876	4.01067	2.44335
	93.8	0.565851	1.51755	2.81179	1.26481	1.12813	1.70502	3.67877	1.74876	4.01684	2.45564
	94	0.567075	1.51879	2.81923	1.26603	1.12987	1.70502	3.69216	1.74999	4.02301	2.45839
	94.2	0.571972	1.52544	2.82314	1.26725	1.13262	1.70502	3.69468	1.76142	4.02301	2.45962
	94.4	0.579713	1.52544	2.8249	1.26847	1.13537	1.70502	3.69593	1.76266	4.02425	2.46331
	94.6	0.585955	1.53263	2.82614	1.26847	1.13711	1.70502	3.69971	1.7639	4.02548	2.46504
	94.8	0.588403	1.53539	2.82737	1.26968	1.13711	1.70502	3.70149	1.7639	4.02918	2.46852
	95	0.590134	1.53539	2.83357	1.2709	1.13711	1.70502	3.70328	1.76514	4.02918	2.47589
	95.2	0.592872	1.53929	2.83868	1.27263	1.13986	1.70502	3.70328	1.76638	4.02918	2.47937
	95.4	0.595609	1.54053	2.83868	1.27385	1.14159	1.70502	3.70328	1.76885	4.02918	2.4954
	95.6	0.602746	1.54329	2.84422	1.27385	1.14282	1.70502	3.70847	1.77009	4.03042	2.49983
	95.8	0.607793	1.54604	2.85041	1.27385	1.14405	1.70502	3.71366	1.78248	4.03042	2.50807
	96	0.610531	1.54779	2.85433	1.27507	1.1468	1.70502	3.72248	1.79859	4.03042	2.5209
	96.2	0.612262	1.54954	2.85609	1.27629	1.14955	1.70502	3.73388	1.81222	4.03042	2.53223
	96.4	0.613993	1.54954	2.85886	1.2775	1.15343	1.70502	3.74673	1.82098	4.03042	2.54084
	96.6	0.615724	1.55077	2.86163	1.27872	1.15517	1.70502	3.75939	1.82841	4.03042	2.54207
	96.8	0.616948	1.55077	2.86513	1.27872	1.15906	1.70502	3.7733	1.82965	4.03165	2.5438
	97	0.616948	1.55077	2.87039	1.27872	1.16254	1.70502	3.78721	1.83213	4.03165	2.54655
	97.2	0.616948	1.552	2.87486	1.27872	1.16376	1.70502	3.79612	1.83213	4.03165	2.55909
	97.4	0.618172	1.55752	2.87486	1.27994	1.16499	1.70502	3.79968	1.83461	4.03288	2.56277
	97.6	0.619903	1.56101	2.87932	1.27994	1.16622	1.70502	3.80146	1.84093	4.03412	2.56552
	97.8	0.622641	1.56491	2.88716	1.27994	1.17129	1.70502	3.80272	1.85456	4.03412	2.56726
	98	0.625378	1.56666	2.89108	1.28116	1.17303	1.70502	3.80398	1.86701	4.03412	2.57474
	98.2	0.626602	1.56913	2.89232	1.28116	1.17578	1.70502	3.80398	1.88811	4.03535	2.581
	98.4	0.626602	1.56913	2.89603	1.28238	1.17852	1.70502	3.80576	1.90426	4.03659	2.58489
	98.6	0.626602	1.57087	2.9005	1.28238	1.18026	1.70502	3.8108	1.91541	4.03659	2.59039
	98.8	0.626602	1.57334	2.90174	1.28482	1.18469	1.70502	3.81361	1.92533	4.03833	2.61009
	99	0.626602	1.57724	2.90298	1.28654	1.18961	1.70502	3.81361	1.92924	4.03956	2.63357
	99.2	0.626602	1.58	2.90473	1.28927	1.19084	1.70502	3.8154	1.93544	4.04131	2.652
	99.4	0.627826	1.58124	2.91027	1.28927	1.1933	1.70502	3.82274	1.93668	4.04407	2.66366
	99.6	0.62905	1.5837	2.91659	1.29049	1.19718	1.70626	3.82672	1.94659	4.0453	2.6831
	99.8	0.630274	1.5837	2.91783	1.29322	1.19841	1.70751	3.82954	1.95279	4.04654	2.6983
	100	0.630274	1.5837	2.9206	1.29322	1.19964	1.70751	3.8308	1.95402	4.04828	2.7169
	100.2	0.630274	1.58494	2.92452	1.29494	1.20087	1.70751	3.83206	1.96022	4.04828	2.74038
	100.4	0.631498	1.58939	2.92452	1.29616	1.20435	1.70875	3.83384	1.96022	4.05003	2.76631
	100.6	0.631498	1.59384	2.92729	1.29738	1.20956	1.70875	3.83384	1.96146	4.05126	2.77884
	100.8	0.633946	1.59558	2.9324	1.2986	1.21231	1.71	3.83384	1.9627	4.05126	2.78007
	101	0.63517	1.59733	2.94603	1.2986	1.21845	1.71	3.83384	1.9627	4.05402	2.78513
	101.2	0.636395	1.59733	2.96256	1.2986	1.22214	1.71124	3.83384	1.96642	4.05751	2.78636
	101.4	0.637619	1.60009	2.97995	1.2986	1.22764	1.71124	3.83636	1.97013	4.05751	2.78636
	101.6	0.642666	1.60183	3.00225	1.2986	1.23111	1.71124	3.83762	1.97137	4.06649	2.78911
	101.8	0.645403	1.60183	3.02083	1.2986	1.23234	1.71124	3.83762	1.97633	4.06925	2.79034
	102	0.650299	1.60306	3.04081	1.29982	1.23582	1.71124	3.84043	1.97633	4.07201	2.80269
	102.2	0.651523	1.60306	3.05923	1.30104	1.23857	1.71124	3.84221	1.98004	4.08141	2.82608
	102.4	0.655196	1.60306	3.07882	1.30276	1.24132	1.71248	3.844	1.98252	4.08316	2.83721
	102.6	0.660092	1.60306	3.09493	1.30398	1.24305	1.71248	3.844	1.98252	4.09604	2.84227
	102.8	0.667538	1.60481	3.10194	1.30398	1.24305	1.71248	3.84526	1.98252	4.09727	2.84596
	103	0.674984	1.6083	3.10987	1.3052	1.24428	1.71248	3.84704	1.98748	4.10098	2.85258
	103.2	0.681226	1.61275	3.11781	1.30692	1.24602	1.71373	3.8483	1.99491	4.10221	2.85258
	103.4	0.681226	1.61624	3.12448	1.30865	1.24877	1.71373	3.85208	1.99666	4.10611	2.85504
	103.6	0.684898	1.61871	3.13556	1.30987	1.25051	1.71497	3.85333	2.00298	4.10786	2.85995
	103.8	0.698363	1.62045	3.15962	1.30987	1.25225	1.71673	3.85459	2.0069	4.10786	2.87009
	104	0.710604	1.62169	3.17979	1.30987	1.25347	1.72025	3.85741	2.01201	4.11176	2.87357
	104.2	0.716724	1.62343	3.18371	1.31109	1.2547	1.72201	3.86097	2.01478	4.11841	2.87602
	104.4	0.717948	1.62518	3.18546	1.31231	1.2547	1.72201	3.86727	2.01602	4.12739	2.87725
	104.6	0.717948	1.62794	3.193	1.31352	1.2547	1.72325	3.87231	2.01777	4.1547	2.87899
	104.8	0.727741	1.63184	3.20807	1.31474	1.25644	1.72501	3.87909	2.01901	4.17626	2.88174
	105	0.733862	1.63708	3.21318	1.31596	1.25767	1.72626	3.88087	2.02025	4.18621	2.89069
	105.2	0.735086	1.63954	3.21442	1.3184	1.2589	1.72626	3.88087	2.02302	4.18744	2.89242
	105.4	0.735086	1.64129	3.21566	1.3184	1.26013	1.72802	3.88465	2.02302	4.19093	2.90375
	105.6	0.744879	1.64303	3.21741	1.3184	1.26136	1.72926	3.88643	2.02579	4.21833	2.9099
	105.8	0.76324	1.64303	3.23528	1.3184	1.26136	1.73051	3.88643	2.02754	4.236	2.92364
	106	0.773109	1.64478	3.23805	1.31962	1.26411	1.73051	3.88769	2.02878	4.2435	2.93599
	106.2	0.775557	1.64827	3.24082	1.32084	1.26917	1.73051	3.88769	2.03155	4.24474	2.94486
	106.4	0.776781	1.65074	3.24206	1.32084	1.27192	1.73329	3.88769	2.03279	4.24597	2.94833
	106.6	0.780454	1.65464	3.25205	1.32084	1.27561	1.73329	3.89051	2.03403	4.24721	2.95702
	106.8	0.787899	1.65587	3.26712	1.32084	1.27684	1.73329	3.89229	2.0368	4.24996	2.97222
	107	0.789124	1.65711	3.28554	1.32084	1.27858	1.73329	3.89355	2.0368	4.2586	2.98236
	107.2	0.792796	1.65834	3.29967	1.32084	1.27981	1.73329	3.89355	2.03957	4.28945	2.99446
	107.4	0.792796	1.65834	3.30214	1.32084	1.28154	1.73329	3.89481	2.04081	4.32894	2.99721
	107.6	0.79402	1.65958	3.3146	1.32206	1.28277	1.73505	3.89607	2.04358	4.33634	3.00508
	107.8	0.80014	1.66233	3.32575	1.32206	1.28451	1.73505	3.90237	2.04533	4.34375	3.01058
	108	0.801872	1.66509	3.34186	1.32328	1.28451	1.73505	3.90635	2.04533	4.35393	3.01672
	108.2	0.804609	1.66684	3.34433	1.32328	1.28574	1.73629	3.90916	2.04657	4.36772	3.02996
	108.4	0.80848	1.66684	3.35672	1.3245	1.28849	1.73753	3.91198	2.04657	4.37281	3.03611
	108.6	0.811217	1.6696	3.37407	1.3245	1.29123	1.73929	3.91198	2.04833	4.37404	3.04497
	108.8	0.812948	1.67405	3.38522	1.3245	1.29123	1.73929	3.9145	2.0511	4.37528	3.05871
	109	0.812948	1.67528	3.38646	1.3245	1.29369	1.74054	3.91732	2.05481	4.38278	3.07719
	109.2	0.814172	1.67528	3.38923	1.3245	1.29369	1.74303	3.91858	2.06035	4.39296	3.09444
	109.4	0.816909	1.67703	3.39295	1.32572	1.29615	1.74303	3.91983	2.06159	4.39471	3.11169
	109.6	0.825736	1.67877	3.39419	1.32693	1.29615	1.74303	3.91983	2.06407	4.40221	3.12808
	109.8	0.829607	1.68001	3.39594	1.32693	1.29738	1.74479	3.91983	2.06531	4.40497	3.14037
	110	0.835082	1.68175	3.40538	1.32815	1.30013	1.74655	3.91983	2.06779	4.41988	3.14312
	110.2	0.842426	1.68792	3.40815	1.32937	1.30187	1.74655	3.9234	2.06903	4.42739	3.14755
	110.4	0.854728	1.68967	3.4099	1.3311	1.3036	1.74655	3.92466	2.07078	4.43015	3.1503
	110.6	0.865745	1.69757	3.41382	1.33354	1.30534	1.74655	3.92592	2.07326	4.44394	3.15778
	110.8	0.868193	1.69931	3.41506	1.33699	1.30657	1.74779	3.92948	2.0745	4.46997	3.15952
	111	0.869924	1.70055	3.41629	1.34064	1.30657	1.74779	3.92948	2.07727	4.49836	3.16578
	111.2	0.871148	1.705	3.41877	1.3445	1.30932	1.74903	3.93074	2.07727	4.52209	3.17738
	111.4	0.872373	1.70674	3.42001	1.34572	1.31207	1.74903	3.93074	2.0785	4.53449	3.18287
	111.6	0.872373	1.71226	3.42125	1.34694	1.31482	1.74903	3.93252	2.0785	4.53943	3.18533
	111.8	0.872373	1.71616	3.42249	1.34694	1.31757	1.75028	3.93252	2.08128	4.54219	3.18902
	112	0.878614	1.7174	3.42249	1.34815	1.31757	1.75028	3.93378	2.08499	4.55531	3.19076
	112.2	0.894574	1.71863	3.42373	1.35088	1.3193	1.75028	3.93378	2.08623	4.57689	3.19444
	112.4	0.897312	1.71863	3.42548	1.3521	1.32104	1.75028	3.93378	2.08747	4.60284	3.19618
	112.6	0.89976	1.71863	3.43074	1.3521	1.32104	1.75028	3.93378	2.08871	4.6208	3.2011
	112.8	0.901491	1.71863	3.43585	1.3521	1.32227	1.75028	3.93504	2.09046	4.63251	3.20553
	113	0.902715	1.71986	3.4411	1.35332	1.32227	1.75028	3.93504	2.0917	4.64246	3.20727
	113.2	0.902715	1.72335	3.45496	1.35454	1.3235	1.75028	3.93504	2.09294	4.64875	3.2085
	113.4	0.903939	1.72726	3.47879	1.36196	1.32473	1.75028	3.93504	2.09418	4.6587	3.2085
	113.6	0.903939	1.72972	3.49754	1.36581	1.32647	1.75028	3.93504	2.09542	4.66888	3.2085
	113.8	0.903939	1.72972	3.50876	1.36854	1.3277	1.75028	3.9363	2.09542	4.67883	3.2085
	114	0.903939	1.73248	3.51387	1.36854	1.32892	1.75028	3.9363	2.09666	4.70134	3.20973
	114.2	0.903939	1.73423	3.51634	1.37098	1.33015	1.75028	3.9363	2.0979	4.70411	3.21361
	114.4	0.903939	1.73423	3.52254	1.37341	1.33138	1.75028	3.9363	2.0979	4.70411	3.21911
	114.6	0.903939	1.73597	3.52701	1.37514	1.33261	1.75028	3.93756	2.09913	4.71912	3.22034
	114.8	0.905163	1.73597	3.53594	1.37686	1.33435	1.75028	3.93882	2.10468	4.72159	3.22381
	115	0.906894	1.73597	3.53718	1.37808	1.33609	1.75028	3.93882	2.10716	4.72667	3.22555
	115.2	0.908626	1.74149	3.54069	1.37808	1.33609	1.75028	3.93882	2.10891	4.72842	3.22678
	115.4	0.90985	1.74701	3.54688	1.3793	1.33609	1.75028	3.93882	2.10891	4.73351	3.22801
	115.6	0.90985	1.74701	3.55199	1.38052	1.33732	1.75028	3.93882	2.10891	4.74591	3.22924
	115.8	0.90985	1.74825	3.55818	1.38052	1.33855	1.75152	3.93882	2.10891	4.751	3.23098
	116	0.90985	1.74948	3.5645	1.38174	1.33977	1.75152	3.93882	2.11015	4.75346	3.23221
	116.2	0.90985	1.75071	3.5707	1.38296	1.341	1.75328	3.93882	2.11138	4.75521	3.23394
	116.4	0.90985	1.75071	3.57792	1.38468	1.34223	1.75504	3.93882	2.11138	4.75891	3.23783
	116.6	0.90985	1.75195	3.60026	1.3859	1.34346	1.75628	3.93882	2.11585	4.76415	3.24226
	116.8	0.90985	1.75195	3.63146	1.39135	1.3452	1.75628	3.93882	2.11862	4.77195	3.24841
	117	0.90985	1.75471	3.65503	1.39135	1.34694	1.75804	3.93882	2.12038	4.77585	3.25014
	117.2	0.90985	1.75747	3.67613	1.39308	1.34868	1.7598	3.94008	2.12315	4.7776	3.25137
	117.4	0.90985	1.76023	3.68124	1.39308	1.3499	1.76229	3.94134	2.12665	4.78312	3.25137
	117.6	0.90985	1.76299	3.68124	1.3943	1.35338	1.76229	3.94134	2.12913	4.78702	3.25644
	117.8	0.90985	1.76473	3.68401	1.39602	1.35461	1.76354	3.94134	2.1336	4.8134	3.26422
	118	0.911074	1.76648	3.68649	1.39775	1.35707	1.76478	3.94134	2.14143	4.84342	3.27657
	118.2	0.912298	1.76822	3.6948	1.40047	1.3583	1.76727	3.94259	2.14654	4.87345	3.30739
	118.4	0.913522	1.76945	3.70424	1.40487	1.35953	1.76903	3.94259	2.15438	4.90062	3.33937
	118.6	0.915253	1.76945	3.71836	1.41228	1.36126	1.77027	3.94259	2.15562	4.92175	3.37258
	118.8	0.915253	1.7712	3.7388	1.42211	1.36515	1.77027	3.94259	2.15686	4.94305	3.40087
	119	0.915253	1.77243	3.75173	1.42455	1.3679	1.77152	3.94386	2.15933	4.9552	3.41461
	119.2	0.916984	1.77243	3.76859	1.42728	1.36964	1.77152	3.94511	2.16181	4.95965	3.41736
	119.4	0.916984	1.77367	3.78303	1.42728	1.37087	1.77276	3.94637	2.16882	4.9614	3.42105
	119.6	0.916984	1.7749	3.79472	1.4285	1.37362	1.774	3.94637	2.17057	4.96263	3.4238
	119.8	0.916984	1.7749	3.79864	1.43352	1.37636	1.77525	3.94763	2.17334	4.96633	3.42553
	120	0.916984	1.77614	3.79988	1.43596	1.37911	1.77525	3.94763	2.18302	4.96757	3.43439
	120.2	0.918208	1.77737	3.80112	1.4384	1.38157	1.77525	3.94763	2.19353	4.97147	3.43714
	120.4	0.918208	1.77737	3.80463	1.44343	1.3828	1.77525	3.94763	2.20496	4.97764	3.44062
	120.6	0.918208	1.7786	3.80463	1.45054	1.38526	1.77525	3.94763	2.20671	4.97764	3.4441
	120.8	0.919432	1.78035	3.80463	1.45541	1.38699	1.77525	3.94763	2.20795	4.98209	3.44778
	121	0.919432	1.78035	3.80463	1.45814	1.38822	1.77525	3.94763	2.21588	4.98485	3.4613
	121.2	0.919432	1.78035	3.80854	1.46087	1.39097	1.77525	3.94889	2.22372	4.98485	3.49697
	121.4	0.919432	1.78158	3.80978	1.46432	1.3922	1.77525	3.95015	2.22496	4.98485	3.52526
	121.6	0.919432	1.78333	3.81679	1.46553	1.39663	1.77649	3.95141	2.22887	4.98485	3.53153
	121.8	0.919432	1.78333	3.82126	1.47099	1.40011	1.77774	3.95267	2.23398	4.98608	3.53702
	122	0.919432	1.78456	3.82919	1.48462	1.40011	1.78022	3.95393	2.24182	4.98732	3.53876
	122.2	0.919432	1.7858	3.83196	1.49118	1.40134	1.78022	3.95519	2.25049	4.98732	3.54383
	122.4	0.919432	1.79197	3.8332	1.4924	1.40308	1.78022	3.95645	2.25441	4.98732	3.54658
	122.6	0.919432	1.79642	3.83495	1.49413	1.4043	1.78147	3.95823	2.26317	4.98855	3.54933
	122.8	0.919432	1.79642	3.83495	1.49656	1.40553	1.78271	3.96001	2.26709	4.98979	3.5571
	123	0.919432	1.79765	3.83846	1.49778	1.40727	1.78271	3.96179	2.27205	4.99369	3.56963
	123.2	0.920656	1.80041	3.844	1.50051	1.41096	1.78396	3.96358	2.28107	4.99759	3.58483
	123.4	0.920656	1.80164	3.84575	1.50223	1.41342	1.7852	3.96358	2.29249	5.00388	3.60086
	123.6	0.921881	1.80288	3.84852	1.50345	1.41587	1.7852	3.96358	2.30488	5.00512	3.61561
	123.8	0.923612	1.80288	3.84976	1.50467	1.41862	1.78644	3.96358	2.31901	5.018	3.63441
	124	0.924836	1.80462	3.8573	1.5064	1.42036	1.78769	3.96483	2.32967	5.01923	3.6399
	124.2	0.924836	1.80462	3.85854	1.5064	1.42425	1.78769	3.96483	2.3386	5.02314	3.64338
	124.4	0.92606	1.80637	3.85854	1.51005	1.42671	1.78893	3.96662	2.34211	5.02488	3.64727
	124.6	0.927284	1.80637	3.86029	1.5135	1.42671	1.79018	3.96662	2.34386	5.02488	3.65784
	124.8	0.929015	1.80637	3.86153	1.51896	1.42945	1.79142	3.96662	2.35005	5.02764	3.66561
	125	0.929015	1.80811	3.86545	1.52505	1.42945	1.79318	3.97018	2.36147	5.03428	3.68046
	125.2	0.929015	1.8116	3.87055	1.53008	1.43068	1.79318	3.97144	2.3729	5.03552	3.69644
	125.4	0.929015	1.81858	3.87447	1.5313	1.43191	1.79442	3.97144	2.38166	5.03675	3.70539
	125.6	0.929015	1.82303	3.87622	1.53252	1.43191	1.79567	3.97396	2.38677	5.03675	3.71768
	125.8	0.929015	1.82427	3.87622	1.53424	1.43191	1.79567	3.97677	2.38954	5.04615	3.7243
	126	0.929015	1.82776	3.87746	1.53424	1.43314	1.79743	3.98355	2.39078	5.04985	3.72603
	126.2	0.929015	1.83166	3.87746	1.53424	1.43314	1.79743	3.98482	2.3947	5.05479	3.72849
	126.4	0.929015	1.83885	3.87746	1.53424	1.43314	1.79743	3.98607	2.40372	5.05726	3.73023
	126.6	0.929015	1.8433	3.87922	1.53424	1.43589	1.79919	3.98733	2.41371	5.059	3.73197
	126.8	0.929015	1.84854	3.88046	1.53424	1.43835	1.80095	3.98911	2.42124	5.06024	3.73371
	127	0.929015	1.85028	3.8817	1.53424	1.43835	1.80608	3.99646	2.42372	5.06469	3.73646
	127.2	0.929015	1.85028	3.88293	1.53546	1.43958	1.81478	4.00841	2.43039	5.07463	3.74696
	127.4	0.929015	1.85304	3.8857	1.53546	1.44131	1.82358	4.01019	2.43316	5.0808	3.75084
	127.6	0.929015	1.85479	3.88921	1.53546	1.44305	1.83749	4.01145	2.4344	5.08356	3.75822
	127.8	0.929015	1.85653	3.89096	1.53668	1.4458	1.85619	4.01599	2.44072	5.10088	3.77196
	128	0.929015	1.859	3.8922	1.53668	1.4458	1.87859	4.01777	2.44464	5.10479	3.77442
	128.2	0.929015	1.86024	3.90122	1.5379	1.44703	1.89865	4.01903	2.46462	5.10653	3.78378
	128.4	0.929015	1.86532	3.91144	1.53912	1.44703	1.91109	4.02029	2.47483	5.1127	3.79094
	128.6	0.929015	1.86656	3.92266	1.53912	1.44877	1.92731	4.02155	2.47607	5.11779	3.79872
	128.8	0.929015	1.86779	3.93142	1.54034	1.45051	1.94597	4.02155	2.47607	5.12169	3.79872
	129	0.929015	1.87224	3.93266	1.54034	1.45173	1.95477	4.02333	2.47783	5.1366	3.80533
	129.2	0.929015	1.87348	3.94324	1.54034	1.45296	1.9585	4.02459	2.47906	5.1403	3.8142
	129.4	0.929015	1.87623	3.95439	1.54034	1.45419	1.96484	4.02585	2.47906	5.14539	3.8142
	129.6	0.929015	1.87747	3.95717	1.54034	1.45542	1.98603	4.02711	2.48417	5.14714	3.82579
	129.8	0.929015	1.87994	3.95892	1.54034	1.45716	2.00593	4.02837	2.48541	5.1499	3.84099
	130	0.929015	1.88117	3.95892	1.54034	1.45839	2.02211	4.02837	2.48665	5.1536	3.86828
	130.2	0.929015	1.88393	3.95892	1.54156	1.45962	2.02845	4.02963	2.48789	5.15977	3.90548
	130.4	0.929015	1.88567	3.96169	1.54156	1.46085	2.04836	4.03089	2.49456	5.16728	3.93296
	130.6	0.929015	1.88742	3.96169	1.54156	1.46432	2.04836	4.03089	2.5001	5.1855	3.93739
	130.8	0.929015	1.88742	3.96293	1.54278	1.46678	2.0496	4.03623	2.5001	5.20705	3.94246
	131	0.929015	1.88865	3.96468	1.54278	1.46678	2.06843	4.03801	2.50287	5.22231	3.95141
	131.2	0.929015	1.88989	3.96745	1.54278	1.47047	2.06843	4.042	2.50564	5.22929	3.95387
	131.4	0.929015	1.88989	3.97241	1.54278	1.47047	2.07091	4.04378	2.51318	5.23319	3.96124
	131.6	0.929015	1.88989	3.98363	1.54278	1.47322	2.07216	4.0463	2.53824	5.24928	3.96616
	131.8	0.930239	1.89112	4.00746	1.54278	1.4771	2.0734	4.05193	2.56181	5.27302	3.96789
	132	0.931463	1.89112	4.02856	1.54278	1.4771	2.07465	4.06231	2.57916	5.2844	3.97064
	132.2	0.931463	1.89236	4.04719	1.54399	1.4771	2.07589	4.08309	2.58659	5.29847	3.97556
	132.4	0.931463	1.89236	4.05472	1.54521	1.47833	2.07713	4.11125	2.59403	5.31882	3.97925
	132.6	0.931463	1.89359	4.06092	1.54521	1.47956	2.0827	4.13014	2.6027	5.32845	4.0014
	132.8	0.931463	1.89482	4.06267	1.54521	1.4813	2.08767	4.14531	2.60642	5.3302	4.0359
	133	0.931463	1.89758	4.07506	1.54521	1.4813	2.09141	4.15672	2.6089	5.33465	4.06929
	133.2	0.931463	1.90375	4.08505	1.54521	1.48304	2.09887	4.18194	2.62377	5.33465	4.09261
	133.4	0.931463	1.90499	4.09016	1.54643	1.48427	2.10385	4.20335	2.63616	5.33588	4.11376
	133.6	0.931463	1.90944	4.09191	1.54765	1.4855	2.11803	4.21496	2.64978	5.33712	4.12245
	133.8	0.931463	1.90944	4.09366	1.54887	1.4855	2.13143	4.21874	2.6535	5.33959	4.12519
	134	0.931463	1.90944	4.10089	1.54887	1.48673	2.13656	4.22764	2.6535	5.34082	4.12693
	134.2	0.931463	1.9122	4.10213	1.54887	1.48795	2.14029	4.23016	2.66093	5.34431	4.12816
	134.4	0.931463	1.91569	4.11156	1.55009	1.4907	2.14308	4.23142	2.66465	5.34554	4.13164
	134.6	0.931463	1.91569	4.12278	1.55131	1.4962	2.14756	4.23142	2.66976	5.34678	4.13778
	134.8	0.931463	1.91815	4.1342	1.55303	1.50111	2.15662	4.2332	2.68215	5.35187	4.13952
	135	0.931463	1.91939	4.14297	1.55303	1.50111	2.16781	4.23698	2.69206	5.35977	4.14227
	135.2	0.931463	1.92288	4.14574	1.55303	1.50111	2.17661	4.24495	2.6995	5.35977	4.14502
	135.4	0.931463	1.92564	4.14749	1.55425	1.50234	2.18296	4.24999	2.70125	5.36606	4.14625
	135.6	0.931463	1.93392	4.15026	1.55425	1.50582	2.19546	4.26139	2.70517	5.38284	4.15585
	135.8	0.931463	1.93638	4.15418	1.55425	1.50705	2.20303	4.26702	2.70794	5.38633	4.16986
	136	0.931463	1.93762	4.15768	1.55547	1.51094	2.21059	4.27786	2.70918	5.39384	4.18956
	136.2	0.932687	1.93885	4.15768	1.5572	1.51216	2.2231	4.28184	2.71093	5.39774	4.20308
	136.4	0.933911	1.94009	4.1616	1.55842	1.51339	2.22807	4.28362	2.7137	5.39949	4.20554
	136.6	0.933911	1.94183	4.16284	1.55964	1.51614	2.24051	4.28488	2.71494	5.39949	4.20943
	136.8	0.933911	1.94307	4.16284	1.56085	1.51788	2.24931	4.2877	2.71742	5.39949	4.21066
	137	0.933911	1.94307	4.16532	1.56207	1.51911	2.26305	4.29566	2.72188	5.40072	4.21239
	137.2	0.933911	1.94656	4.16809	1.5648	1.51911	2.2643	4.30373	2.72635	5.40072	4.21413
	137.4	0.935643	1.94656	4.17256	1.56652	1.52034	2.26708	4.31179	2.72912	5.40072	4.21413
	137.6	0.935643	1.95273	4.17533	1.56825	1.52309	2.26708	4.31179	2.73359	5.40247	4.21688
	137.8	0.935643	1.9589	4.17533	1.56997	1.52815	2.27081	4.31179	2.73978	5.40247	4.22923
	138	0.935643	1.96064	4.17924	1.57119	1.52989	2.2733	4.31461	2.74329	5.40247	4.24783
	138.2	0.937374	1.96454	4.18296	1.57241	1.53112	2.28828	4.31639	2.74825	5.40247	4.26631
	138.4	0.937374	1.9673	4.1905	1.57241	1.53387	2.29954	4.31765	2.7532	5.40247	4.27982
	138.6	0.937374	1.9673	4.19669	1.57241	1.5383	2.30452	4.32017	2.7594	5.40247	4.29148
	138.8	0.937374	1.96854	4.20165	1.57241	1.54076	2.30804	4.32195	2.76435	5.40247	4.29655
	139	0.937374	1.96854	4.20165	1.57241	1.5469	2.3098	4.32447	2.76807	5.40247	4.29901
	139.2	0.937374	1.971	4.20165	1.57363	1.55079	2.31104	4.32699	2.76931	5.40247	4.30024
	139.4	0.938598	1.97376	4.20289	1.57363	1.55079	2.31229	4.32951	2.77208	5.40247	4.30147
	139.6	0.939822	1.97551	4.20289	1.57485	1.55253	2.31353	4.33077	2.77456	5.40247	4.30393
	139.8	0.939822	1.98215	4.20289	1.57485	1.55744	2.32527	4.33433	2.7758	5.40247	4.30393
	140	0.939822	1.98339	4.20566	1.57485	1.56294	2.33777	4.33996	2.77827	5.40247	4.30393
	140.2	0.939822	1.98615	4.20566	1.57607	1.56683	2.34772	4.34374	2.78003	5.40247	4.30567
	140.4	0.939822	1.98862	4.20916	1.57729	1.56856	2.35519	4.3473	2.7828	5.40247	4.30567
	140.6	0.939822	1.99307	4.2104	1.57729	1.5698	2.36032	4.35108	2.78404	5.40247	4.30567
	140.8	0.939822	1.99936	4.21164	1.57851	1.57102	2.36208	4.3539	2.78404	5.40247	4.30914
	141	0.939822	2.00429	4.21441	1.57973	1.57377	2.37203	4.35894	2.78404	5.4037	4.31037
	141.2	0.939822	2.00705	4.21565	1.57973	1.57623	2.38329	4.36572	2.78681	5.40494	4.31037
	141.4	0.939822	2.01054	4.21689	1.58095	1.57623	2.39947	4.37531	2.78929	5.40617	4.31037
	141.6	0.939822	2.01444	4.21966	1.58095	1.57797	2.42065	4.37985	2.78929	5.40617	4.31037
	141.8	0.939822	2.01835	4.22243	1.58216	1.58144	2.43812	4.37985	2.79206	5.40617	4.31651
	142	0.939822	2.02111	4.22418	1.58216	1.58318	2.44434	4.38111	2.79999	5.40617	4.31897
	142.2	0.939822	2.02891	4.22695	1.58216	1.58593	2.44807	4.38393	2.81316	5.4074	4.3202
	142.4	0.939822	2.03066	4.22695	1.58216	1.58941	2.45056	4.38645	2.81763	5.40864	4.32194
	142.6	0.939822	2.03312	4.22871	1.58338	1.59187	2.4518	4.38823	2.81938	5.40864	4.32583
	142.8	0.939822	2.03436	4.23148	1.58338	1.59187	2.45304	4.40381	2.82113	5.40864	4.32706
	143	0.939822	2.03436	4.23395	1.58338	1.59309	2.45429	4.42813	2.82237	5.4114	4.33483
	143.2	0.939822	2.03826	4.23519	1.5846	1.59309	2.46051	4.45778	2.82904	5.43497	4.3426
	143.4	0.939822	2.03826	4.23519	1.5846	1.59432	2.47054	4.48497	2.83772	5.43744	4.34649
	143.6	0.939822	2.04216	4.23519	1.5846	1.59555	2.49293	4.49763	2.8514	5.43991	4.35396
	143.8	0.939822	2.04216	4.23519	1.5846	1.59924	2.52157	4.49888	2.85636	5.45552	4.36283
	144	0.939822	2.04216	4.23519	1.5846	1.60098	2.53401	4.50014	2.85811	5.45922	4.36456
	144.2	0.939822	2.04492	4.23643	1.5846	1.60373	2.53401	4.51406	2.86183	5.46367	4.3778
	144.4	0.939822	2.04862	4.23767	1.58582	1.60741	2.53526	4.52671	2.86815	5.46367	4.38442
	144.6	0.941046	2.04986	4.23891	1.58582	1.6113	2.54521	4.53562	2.86938	5.46861	4.38616
	144.8	0.94227	2.05262	4.24139	1.58582	1.61405	2.57012	4.54479	2.8731	5.49356	4.38616
	145	0.943494	2.05509	4.24263	1.58582	1.61528	2.59504	4.56875	2.8853	5.52831	4.39363
	145.2	0.943494	2.05784	4.24387	1.58704	1.61773	2.61121	4.58639	2.90291	5.55311	4.39363
	145.4	0.943494	2.06293	4.24387	1.58704	1.61773	2.61245	4.60906	2.90291	5.57536	4.39855
	145.6	0.944718	2.06468	4.24387	1.58704	1.61896	2.62308	4.63302	2.90663	5.57981	4.40347
	145.8	0.944718	2.07085	4.24387	1.58948	1.62019	2.62484	4.64058	2.92155	5.58371	4.4052
	146	0.944718	2.07361	4.24511	1.5907	1.62193	2.62484	4.64339	2.92279	5.58495	4.4052
	146.2	0.944718	2.07854	4.24634	1.59314	1.62316	2.62878	4.64903	2.92556	5.58618	4.40644
	146.4	0.944718	2.0813	4.24634	1.59436	1.62316	2.62878	4.65532	2.92928	5.58865	4.4127
	146.6	0.944718	2.08305	4.24758	1.59557	1.62685	2.62878	4.66245	2.93205	5.59852	4.41393
	146.8	0.944718	2.08428	4.2515	1.59801	1.62959	2.62878	4.66245	2.93597	5.61209	4.41516
	147	0.944718	2.0898	4.25704	1.59801	1.62959	2.63002	4.66623	2.94319	5.63077	4.41516
	147.2	0.944718	2.09329	4.26572	1.59923	1.62959	2.63002	4.67513	2.95378	5.632	4.41791
	147.4	0.944718	2.09719	4.27563	1.59923	1.63082	2.63002	4.68675	2.95932	5.632	4.41965
	147.6	0.944718	2.10228	4.27955	1.59923	1.63357	2.63178	4.7006	2.96282	5.63324	4.42087
	147.8	0.944718	2.10403	4.28708	1.59923	1.63531	2.63302	4.71068	2.97005	5.63324	4.42261
	148	0.944718	2.11193	4.28832	1.59923	1.64158	2.63551	4.72724	2.98027	5.6485	4.42384
	148.2	0.944718	2.12083	4.29464	1.59923	1.64546	2.63727	4.74366	2.9815	5.66919	4.42773
	148.4	0.944718	2.12712	4.30295	1.59923	1.6472	2.64349	4.75045	2.98274	5.68445	4.4355
	148.6	0.944718	2.12712	4.30849	1.59923	1.64966	2.64474	4.75422	2.98551	5.69562	4.43825
	148.8	0.944718	2.13082	4.31481	1.59923	1.65212	2.64867	4.75422	2.98551	5.71089	4.44375
	149	0.944718	2.13606	4.32101	1.59923	1.65335	2.6524	4.75601	2.98923	5.71917	4.44881
	149.2	0.944718	2.14129	4.33003	1.59923	1.65508	2.65738	4.76279	2.99646	5.72912	4.45706
	149.4	0.944718	2.14253	4.34125	1.59923	1.65631	2.65738	4.77538	3.00539	5.73158	4.4588
	149.6	0.944718	2.14804	4.34908	1.60045	1.66138	2.65738	4.78429	3.01856	5.73775	4.46667
	149.8	0.944718	2.14928	4.34908	1.60167	1.66413	2.65862	4.78555	3.02732	5.7647	4.47055
	150	0.944718	2.1548	4.35259	1.60167	1.66659	2.65862	4.78555	3.03526	5.79437	4.47772
	150.2	0.944718	2.1585	4.36226	1.60167	1.66782	2.65987	4.78555	3.04419	5.81234	4.48047
	150.4	0.944718	2.16548	4.37225	1.60167	1.67057	2.66163	4.78555	3.04594	5.81357	4.48221
	150.6	0.944718	2.16993	4.39393	1.60167	1.67331	2.66163	4.78733	3.04594	5.81633	4.48221
	150.8	0.944718	2.17712	4.41328	1.60167	1.67454	2.66556	4.79252	3.05226	5.81757	4.48221
	151	0.944718	2.1854	4.4308	1.60289	1.67454	2.66556	4.80537	3.0601	5.82127	4.48916
	151.2	0.944718	2.20219	4.43256	1.60411	1.67577	2.66834	4.81928	3.06642	5.8262	4.49039
	151.4	0.944718	2.20836	4.44049	1.60411	1.67852	2.66834	4.82684	3.07152	5.8262	4.49039
	151.6	0.944718	2.20959	4.44716	1.60411	1.68127	2.66959	4.8345	3.07276	5.8262	4.49039
	151.8	0.944718	2.20959	4.46101	1.60411	1.6857	2.67083	4.83702	3.07276	5.8262	4.49162
	152	0.945942	2.21468	4.48208	1.60411	1.6857	2.67207	4.83702	3.07276	5.82744	4.49284
	152.2	0.945942	2.21468	4.50482	1.60411	1.68816	2.67207	4.83702	3.07276	5.82867	4.49458
	152.4	0.947167	2.21591	4.5248	1.60411	1.68816	2.67332	4.83702	3.074	5.83042	4.49458
	152.6	0.948898	2.21766	4.54697	1.60411	1.68939	2.67332	4.83702	3.074	5.83551	4.49581
	152.8	0.950122	2.22013	4.57579	1.60411	1.68939	2.67456	4.83702	3.07524	5.84168	4.49581
	153	0.951346	2.22259	4.60022	1.60411	1.69184	2.67581	4.83702	3.07524	5.84676	4.49704
	153.2	0.953794	2.22704	4.61249	1.60411	1.6943	2.68552	4.83828	3.07648	5.85121	4.49827
	153.4	0.955018	2.22951	4.61971	1.60411	1.69705	2.69222	4.83954	3.07648	5.85296	4.4995
	153.6	0.955018	2.23075	4.62322	1.60411	1.6998	2.70369	4.83954	3.07648	5.85913	4.4995
	153.8	0.956242	2.2335	4.62497	1.60411	1.70154	2.72061	4.8472	3.07648	5.86422	4.50073
	154	0.958979	2.23597	4.63639	1.60411	1.70277	2.73064	4.85486	3.07648	5.87202	4.50073
	154.2	0.961717	2.23597	4.67187	1.60411	1.70399	2.74067	4.85612	3.07823	5.88373	4.50073
	154.4	0.961717	2.23844	4.68179	1.60411	1.70522	2.75436	4.85738	3.07823	5.90528	4.50196
	154.6	0.961717	2.23967	4.68689	1.60411	1.70797	2.76562	4.85916	3.07823	5.92174	4.50196
	154.8	0.961717	2.24091	4.69081	1.60411	1.71304	2.78185	4.8637	3.07947	5.94042	4.50196
	155	0.961717	2.24214	4.69205	1.60411	1.72173	2.78633	4.87215	3.07947	5.9455	4.50319
	155.2	0.961717	2.24214	4.69453	1.60411	1.7296	2.79006	4.87215	3.08195	5.9455	4.50441
	155.4	0.961717	2.24214	4.69701	1.60411	1.73235	2.79131	4.87341	3.08472	5.94674	4.50441
	155.6	0.961717	2.24389	4.69701	1.60411	1.7351	2.79255	4.87341	3.09348	5.94797	4.50441
	155.8	0.961717	2.24512	4.69825	1.60533	1.73632	2.79812	4.87341	3.09523	5.94921	4.50441
	156	0.961717	2.24635	4.70196	1.60777	1.73632	2.80339	4.87845	3.09523	5.94921	4.50441
	156.2	0.961717	2.2481	4.71704	1.60777	1.73755	2.80339	4.89104	3.09647	5.95167	4.50441
	156.4	0.961717	2.25086	4.72571	1.60899	1.74144	2.80867	4.89503	3.09822	5.95414	4.50441
	156.6	0.961717	2.25435	4.72963	1.60899	1.74513	2.81815	4.89628	3.09822	5.96476	4.50564
	156.8	0.961717	2.25805	4.7383	1.61071	1.74687	2.82561	4.8991	3.09946	5.98359	4.50564
	157	0.961717	2.26314	4.7383	1.61071	1.7486	2.83811	4.90036	3.1007	5.99694	4.50564
	157.2	0.961717	2.26489	4.74706	1.61071	1.75034	2.8518	4.90414	3.1007	6.01549	4.50687
	157.4	0.961717	2.27012	4.74954	1.61071	1.75157	2.86051	4.90666	3.1007	6.03704	4.5081
	157.6	0.961717	2.27457	4.75922	1.61071	1.75432	2.86227	4.90792	3.1007	6.04321	4.50933
	157.8	0.961717	2.27631	4.76798	1.61193	1.75707	2.866	4.91246	3.1007	6.04597	4.50933
	158	0.961717	2.27755	4.77742	1.61193	1.76369	2.87098	4.91809	3.1007	6.04721	4.50933
	158.2	0.962941	2.27878	4.78113	1.61193	1.76369	2.87098	4.91987	3.1007	6.04844	4.51056
	158.4	0.962941	2.28269	4.78361	1.61193	1.76369	2.87346	4.92365	3.1007	6.05019	4.5123
	158.6	0.964672	2.28443	4.78536	1.61365	1.76614	2.88133	4.92617	3.1007	6.05142	4.5123
	158.8	0.965896	2.28443	4.78536	1.61487	1.77164	2.88382	4.92743	3.1007	6.05265	4.5123
	159	0.965896	2.28618	4.78887	1.61487	1.77439	2.88382	4.92869	3.10194	6.05656	4.5123
	159.2	0.96712	2.28618	4.79237	1.61487	1.77562	2.88506	4.92995	3.10318	6.05656	4.5123
	159.4	0.96712	2.28741	4.79869	1.61487	1.77736	2.88631	4.93121	3.10318	6.0583	4.5123
	159.6	0.96712	2.28864	4.80536	1.61487	1.78242	2.89004	4.93499	3.10566	6.05954	4.51404
	159.8	0.968344	2.29039	4.80813	1.61609	1.78517	2.89282	4.93677	3.10566	6.05954	4.51404
	160	0.969568	2.29286	4.8109	1.61609	1.78792	2.89407	4.93803	3.10566	6.06303	4.51527
	160.2	0.970792	2.29635	4.82336	1.61731	1.79235	2.89531	4.94055	3.1069	6.06303	4.51527
	160.4	0.972016	2.29758	4.83599	1.61731	1.7951	2.89655	4.94306	3.10865	6.06303	4.51649
	160.6	0.97324	2.29933	4.8411	1.61731	1.79684	2.89655	4.94949	3.10989	6.06578	4.51772
	160.8	0.97324	2.30484	4.84234	1.61731	1.79684	2.89655	4.95075	3.10989	6.06702	4.51772
	161	0.97324	2.30608	4.84234	1.61853	1.79958	2.8978	4.95253	3.10989	6.07592	4.51772
	161.2	0.97324	2.30884	4.84605	1.61853	1.80347	2.8978	4.95505	3.11164	6.08256	4.51772
	161.4	0.974465	2.31058	4.84997	1.61975	1.80521	2.8978	4.95683	3.11288	6.08765	4.51772
	161.6	0.976196	2.31334	4.85245	1.61975	1.80767	2.8978	4.95861	3.11536	6.10005	4.51772
	161.8	0.97742	2.31581	4.8542	1.62097	1.81429	2.8978	4.96259	3.1166	6.10992	4.51772
	162	0.978644	2.32599	4.85697	1.62219	1.81703	2.89956	4.96901	3.1166	6.11268	4.51895
	162.2	0.978644	2.32948	4.86574	1.62341	1.81877	2.9008	4.97258	3.11784	6.11268	4.52018
	162.4	0.978644	2.33688	4.87942	1.62463	1.82051	2.9008	4.97539	3.11784	6.11392	4.52141
	162.6	0.978644	2.33812	4.90106	1.62585	1.8242	2.9008	4.97938	3.11908	6.11392	4.52141
	162.8	0.978644	2.3471	4.91326	1.62706	1.82543	2.90358	4.98189	3.11908	6.12009	4.52141
	163	0.978644	2.35429	4.93641	1.62828	1.82543	2.90483	4.98189	3.12031	6.12454	4.52264
	163.2	0.978644	2.36547	4.95564	1.6295	1.82543	2.90659	4.99106	3.12207	6.15292	4.52264
	163.4	0.978644	2.36721	4.98271	1.6295	1.82543	2.90659	5.00618	3.12207	6.19611	4.52264
	163.6	0.978644	2.37112	4.98394	1.6295	1.82716	2.90783	5.00744	3.12207	6.2406	4.52264
	163.8	0.978644	2.37984	4.99148	1.63072	1.82991	2.90783	5.0087	3.12382	6.27145	4.52264
	164	0.978644	2.39347	4.9952	1.63316	1.83498	2.90783	5.01268	3.12557	6.27775	4.52264
	164.2	0.978644	2.41202	4.99892	1.6356	1.83621	2.90783	5.01394	3.12557	6.30736	4.52264
	164.4	0.978644	2.42688	5.00263	1.63682	1.8401	2.90908	5.0152	3.12557	6.32464	4.52264
	164.6	0.978644	2.42964	5.01879	1.63682	1.84184	2.91032	5.0152	3.12732	6.33945	4.52264
	164.8	0.978644	2.43139	5.03737	1.63682	1.84961	2.91156	5.01646	3.12732	6.35185	4.52264
	165	0.978644	2.43313	5.05724	1.63682	1.85084	2.91281	5.01824	3.12856	6.35308	4.52264
	165.2	0.978644	2.44671	5.08214	1.63682	1.85329	2.91405	5.02202	3.12856	6.36181	4.52264
	165.4	0.978644	2.46157	5.09329	1.63682	1.85503	2.91405	5.026	3.12856	6.3669	4.52264
	165.6	0.978644	2.47761	5.09825	1.63682	1.85892	2.9153	5.026	3.12856	6.3743	4.52264
	165.8	0.978644	2.4937	5.10196	1.63682	1.86066	2.9153	5.02778	3.12856	6.38258	4.52264
	166	0.978644	2.51344	5.1094	1.63682	1.86189	2.91654	5.0306	3.1298	6.39008	4.52264
	166.2	0.978644	2.53319	5.1094	1.63682	1.86363	2.91778	5.03458	3.1298	6.41433	4.52264
	166.4	0.978644	2.54942	5.11311	1.63804	1.86536	2.91903	5.03584	3.13104	6.44605	4.52264
	166.6	0.978644	2.56674	5.11435	1.63926	1.86659	2.91903	5.03983	3.13104	6.47122	4.52264
	166.8	0.978644	2.57661	5.11559	1.63926	1.86934	2.91903	5.04612	3.13104	6.4848	4.52264
	167	0.978644	2.57937	5.11931	1.64048	1.87209	2.91903	5.04612	3.13104	6.49097	4.52264
	167.2	0.978644	2.58111	5.11931	1.6417	1.87455	2.91903	5.05494	3.13104	6.4922	4.52264
	167.4	0.978644	2.58235	5.12055	1.6417	1.87802	2.91903	5.05746	3.13228	6.49343	4.52264
	167.6	0.978644	2.58358	5.12179	1.6417	1.88191	2.91903	5.05872	3.13352	6.49518	4.52264
	167.8	0.978644	2.58358	5.12179	1.6417	1.88314	2.91903	5.06153	3.13476	6.49794	4.52264
	168	0.978644	2.58481	5.12354	1.6417	1.88437	2.91903	5.06279	3.13476	6.50143	4.52387
	168.2	0.978644	2.58852	5.12631	1.6417	1.88437	2.91903	5.06457	3.13476	6.51377	4.52561
	168.4	0.978644	2.59098	5.12631	1.6417	1.88928	2.91903	5.07473	3.13476	6.54041	4.52684
	168.6	0.978644	2.59544	5.12806	1.6417	1.89051	2.91903	5.09241	3.13476	6.55152	4.52684
	168.8	0.978644	2.59667	5.12806	1.6417	1.89297	2.91903	5.11004	3.13476	6.55398	4.52806
	169	0.978644	2.60219	5.12806	1.64291	1.8942	2.91903	5.12767	3.13476	6.55843	4.52806
	169.2	0.978644	2.60664	5.1293	1.64413	1.8942	2.91903	5.13649	3.136	6.56018	4.52806
	169.4	0.978644	2.60787	5.13207	1.64535	1.8942	2.91903	5.13775	3.13723	6.56408	4.52929
	169.6	0.978644	2.61296	5.13484	1.64535	1.89666	2.91903	5.15166	3.13723	6.56582	4.52929
	169.8	0.978644	2.61848	5.1366	1.64657	1.90034	2.91903	5.15796	3.13723	6.56757	4.53052
	170	0.978644	2.62598	5.14536	1.64657	1.90208	2.92027	5.16315	3.13723	6.57004	4.53175
	170.2	0.978644	2.63388	5.15168	1.6493	1.90382	2.92027	5.19112	3.13723	6.57004	4.53175
	170.4	0.978644	2.63635	5.15539	1.65102	1.90382	2.92027	5.19867	3.13723	6.57251	4.53298
	170.6	0.978644	2.6408	5.15714	1.65224	1.90628	2.92027	5.20322	3.13723	6.57621	4.53421
	170.8	0.978644	2.64356	5.15714	1.65224	1.90802	2.92027	5.20825	3.13723	6.57795	4.53544
	171	0.978644	2.64479	5.15838	1.65224	1.91077	2.92027	5.21203	3.13723	6.58659	4.53667
	171.2	0.978644	2.64726	5.15962	1.65224	1.91351	2.92027	5.21601	3.13723	6.61521	4.53841
	171.4	0.978644	2.65446	5.16086	1.65346	1.91626	2.92027	5.21727	3.13723	6.65487	4.53963
	171.6	0.978644	2.65569	5.16363	1.65519	1.92321	2.92027	5.21853	3.13723	6.68819	4.54086
	171.8	0.978644	2.66186	5.16487	1.6564	1.92828	2.92027	5.22032	3.13847	6.70551	4.5426
	172	0.978644	2.66576	5.16487	1.6564	1.9332	2.92027	5.22032	3.13847	6.74009	4.54649
	172.2	0.978644	2.66751	5.16611	1.65762	1.93566	2.92027	5.22798	3.13971	6.75736	4.54772
	172.4	0.978644	2.66998	5.16611	1.65762	1.94057	2.92027	5.23317	3.13971	6.76012	4.54772
	172.6	0.978644	2.67172	5.16735	1.65935	1.94607	2.92027	5.23569	3.14095	6.77007	4.54946
	172.8	0.978644	2.67724	5.16735	1.66107	1.94781	2.92027	5.23695	3.14095	6.77283	4.55068
	173	0.978644	2.68711	5.16859	1.66107	1.95272	2.92027	5.24258	3.14219	6.77912	4.55191
	173.2	0.978644	2.68835	5.16859	1.6638	1.95822	2.92027	5.24992	3.14343	6.80938	4.55314
	173.4	0.978644	2.68835	5.16859	1.6638	1.95945	2.92027	5.25496	3.14467	6.8267	4.55314
	173.6	0.978644	2.6928	5.16983	1.66502	1.96682	2.92027	5.25496	3.14591	6.83287	4.55437
	173.8	0.978644	2.6967	5.17107	1.66502	1.97232	2.92027	5.25622	3.14715	6.84891	4.55437
	174	0.978644	2.70299	5.1723	1.66502	1.97406	2.92027	5.25904	3.14715	6.85014	4.5556
	174.2	0.978644	2.70916	5.1723	1.66624	1.9768	2.92027	5.26082	3.14715	6.85138	4.5556
	174.4	0.978644	2.7104	5.1723	1.66746	1.98307	2.92027	5.26645	3.14715	6.85583	4.5556
	174.6	0.978644	2.71163	5.1723	1.67185	1.99746	2.92027	5.28302	3.14715	6.86106	4.55683
	174.8	0.978644	2.71163	5.17354	1.67429	2.00114	2.92152	5.29309	3.14715	6.86615	4.55683
	175	0.978644	2.71338	5.17478	1.67551	2.00389	2.92152	5.29435	3.14715	6.8706	4.55806
	175.2	0.979868	2.71782	5.17478	1.67896	2.00664	2.92276	5.29717	3.14715	6.8833	4.55806
	175.4	0.981092	2.72533	5.17654	1.6814	2.00939	2.92276	5.29843	3.14715	6.88606	4.55806
	175.6	0.981092	2.73397	5.17777	1.68881	2.01328	2.92276	5.29969	3.14715	6.88781	4.55806
	175.8	0.982316	2.74535	5.18149	1.69125	2.01696	2.924	5.30095	3.14715	6.88904	4.55929
	176	0.982316	2.75769	5.18893	1.69125	2.01942	2.924	5.30221	3.14715	6.89027	4.56103
	176.2	0.982316	2.76786	5.18893	1.69125	2.02065	2.924	5.30221	3.14715	6.89274	4.56226
	176.4	0.98354	2.77781	5.1917	1.69247	2.02311	2.924	5.30399	3.14715	6.89719	4.56226
	176.6	0.984764	2.78799	5.19345	1.69247	2.02434	2.924	5.32697	3.14839	6.90089	4.56349
	176.8	0.985988	2.79292	5.19345	1.69247	2.02557	2.924	5.34012	3.14839	6.9046	4.56349
	177	0.985988	2.80672	5.19622	1.69247	2.02679	2.924	5.34642	3.14962	6.91514	4.56522
	177.2	0.988437	2.8181	5.1987	1.70101	2.02802	2.924	5.34642	3.14962	6.91637	4.56696
	177.4	0.990168	2.82864	5.19994	1.70466	2.03048	2.924	5.3502	3.14962	6.92146	4.56819
	177.6	0.991392	2.8314	5.19994	1.70639	2.03396	2.924	5.35198	3.14962	6.92422	4.56819
	177.8	0.992616	2.83314	5.19994	1.71004	2.03945	2.924	5.35376	3.14962	6.93321	4.56819
	178	0.99384	2.83438	5.19994	1.71126	2.04293	2.924	5.36661	3.14962	6.95555	4.57094
	178.2	0.996288	2.83808	5.19994	1.71126	2.04568	2.924	5.36839	3.14962	6.9815	4.57708
	178.4	0.998019	2.83931	5.19994	1.71299	2.04814	2.924	5.37091	3.14962	7.01379	4.57708
	178.6	0.999244	2.84207	5.20118	1.71471	2.04937	2.924	5.37216	3.14962	7.04487	4.57983
	178.8	1.00047	2.84331	5.20241	1.71644	2.05325	2.924	5.37343	3.14962	7.06982	4.58157
	179	1.00047	2.84578	5.20365	1.72083	2.05448	2.924	5.37343	3.14962	7.08714	4.58707
	179.2	1.00047	2.85476	5.2054	1.72205	2.05571	2.924	5.37521	3.14962	7.10459	4.5888
	179.4	1.00169	2.86174	5.20716	1.72327	2.06121	2.924	5.37899	3.14962	7.12082	4.5888
	179.6	1.00292	2.86683	5.21547	1.726	2.0667	2.924	5.38077	3.14962	7.15049	4.59003
	179.8	1.00292	2.86683	5.22841	1.72944	2.0722	2.924	5.38202	3.14962	7.17043	4.59177
	180	1.00414	2.86806	5.24291	1.73289	2.07343	2.924	5.38484	3.14962	7.17915	4.59915
	180.2	1.00414	2.8693	5.25044	1.73533	2.07343	2.924	5.39281	3.14962	7.17915	4.60358
	180.4	1.00414	2.88047	5.25168	1.73655	2.07343	2.924	5.40162	3.14962	7.1809	4.60984
	180.6	1.00414	2.89533	5.25445	1.73828	2.07343	2.924	5.40918	3.14962	7.18599	4.61373
	180.8	1.00414	2.914	5.25722	1.73949	2.07466	2.924	5.41715	3.14962	7.20518	4.61742
	181	1.00414	2.92758	5.26114	1.74071	2.07741	2.924	5.43352	3.14962	7.20867	4.61865
	181.2	1.00414	2.94244	5.26238	1.74315	2.07986	2.924	5.44611	3.14962	7.21114	4.62371
	181.4	1.00414	2.95601	5.26413	1.7486	2.0816	2.924	5.46501	3.14962	7.2139	4.62545
	181.6	1.00414	2.95971	5.26537	1.75104	2.08334	2.924	5.48143	3.14962	7.21666	4.62893
	181.8	1.00536	2.96341	5.26814	1.75377	2.08682	2.924	5.49785	3.14962	7.21841	4.63067
	182	1.00536	2.96588	5.27062	1.75377	2.08928	2.924	5.51674	3.14962	7.22117	4.63455
	182.2	1.0071	2.96712	5.27964	1.75743	2.08928	2.924	5.53456	3.14962	7.2224	4.63824
	182.4	1.00983	2.9869	5.28336	1.75865	2.09275	2.924	5.53634	3.15086	7.22516	4.63947
	182.6	1.0137	2.99801	5.28968	1.75865	2.09521	2.924	5.54032	3.15086	7.22639	4.63947
	182.8	1.01757	3.01035	5.30702	1.75987	2.09695	2.92576	5.54284	3.15086	7.22763	4.64121
	183	1.02002	3.01281	5.33136	1.76108	2.0997	2.92701	5.5441	3.15086	7.23208	4.64367
	183.2	1.02276	3.02022	5.34252	1.7623	2.10143	2.92701	5.54536	3.1521	7.23557	4.6565
	183.4	1.02521	3.02145	5.34252	1.76503	2.10317	2.92825	5.54788	3.1521	7.24001	4.66264
	183.6	1.02521	3.02535	5.34499	1.76625	2.10706	2.92825	5.55307	3.1521	7.24277	4.67397
	183.8	1.02521	3.02659	5.34499	1.76747	2.1088	2.92825	5.55589	3.1521	7.24277	4.67571
	184	1.02766	3.03399	5.34871	1.76747	2.11053	2.92825	5.55589	3.15334	7.24401	4.6794
	184.2	1.03255	3.03523	5.35986	1.76919	2.11401	2.92825	5.5587	3.15458	7.24677	4.68309
	184.4	1.03255	3.04152	5.3611	1.77041	2.11401	2.92825	5.55996	3.15582	7.25067	4.68583
	184.6	1.03642	3.04892	5.36234	1.77163	2.11524	2.92825	5.55996	3.15706	7.25732	4.69245
	184.8	1.03642	3.0601	5.36234	1.77163	2.1241	2.92825	5.56122	3.1583	7.27111	4.69419
	185	1.03916	3.06133	5.36606	1.77285	2.12799	2.92825	5.56374	3.1583	7.27663	4.69542
	185.2	1.0419	3.07614	5.37225	1.77407	2.12973	2.92825	5.56552	3.1583	7.30403	4.69665
	185.4	1.04463	3.09592	5.38224	1.77529	2.13247	2.92825	5.56678	3.1583	7.3351	4.69665
	185.6	1.04637	3.11073	5.39246	1.77801	2.13754	2.92825	5.56678	3.1583	7.36359	4.6994
	185.8	1.04759	3.1243	5.40113	1.78045	2.13877	2.9295	5.56678	3.1583	7.39077	4.70656
	186	1.04932	3.1243	5.40361	1.78289	2.14152	2.93074	5.56678	3.1583	7.40317	4.70931
	186.2	1.04932	3.12554	5.40485	1.78462	2.14427	2.93074	5.56678	3.1583	7.40707	4.71374
	186.4	1.04932	3.12677	5.40485	1.78584	2.14427	2.93074	5.56678	3.1583	7.45403	4.71649
	186.6	1.05055	3.13418	5.40609	1.78705	2.14918	2.93074	5.56678	3.1583	7.46783	4.72311
	186.8	1.05228	3.13418	5.40886	1.78827	2.15092	2.93074	5.56678	3.1583	7.47276	4.73564
	187	1.05228	3.14308	5.41134	1.78949	2.15266	2.93074	5.56856	3.1583	7.4851	4.74578
	187.2	1.05595	3.15006	5.41258	1.79071	2.15389	2.93074	5.57034	3.1583	7.489	4.74966
	187.4	1.05595	3.15499	5.41768	1.79193	2.15512	2.93074	5.57747	3.1583	7.50071	4.76132
	187.6	1.05595	3.15746	5.4214	1.79193	2.15787	2.93198	5.57999	3.1583	7.50736	4.76682
	187.8	1.05768	3.16269	5.42636	1.79315	2.1591	2.93198	5.58125	3.1583	7.51608	4.77071
	188	1.06258	3.17387	5.43131	1.79315	2.16298	2.93323	5.58251	3.1583	7.52053	4.77245
	188.2	1.06645	3.18382	5.43627	1.79437	2.1679	2.93447	5.58251	3.1583	7.52718	4.77519
	188.4	1.06767	3.19399	5.43875	1.79559	2.17065	2.93623	5.58429	3.1583	7.53712	4.78069
	188.6	1.06767	3.20029	5.44152	1.79803	2.17065	2.93748	5.58711	3.1583	7.54432	4.78243
	188.8	1.06767	3.20419	5.44429	1.80046	2.17238	2.93872	5.58711	3.1583	7.55213	4.78366
	189	1.06889	3.20542	5.44801	1.80168	2.17412	2.93996	5.58711	3.1583	7.55488	4.78754
	189.2	1.07134	3.20666	5.44925	1.8029	2.17658	2.93996	5.58711	3.1583	7.55982	4.79143
	189.4	1.07134	3.2166	5.45048	1.8029	2.17781	2.94121	5.58711	3.1583	7.56105	4.79418
	189.6	1.07408	3.22894	5.45172	1.80412	2.18056	2.94121	5.58711	3.1583	7.59686	4.79592
	189.8	1.07408	3.24135	5.45296	1.80412	2.18331	2.94245	5.58711	3.1583	7.60926	4.80141
	190	1.07408	3.25492	5.4542	1.80534	2.18576	2.94245	5.58711	3.15954	7.61202	4.80416
	190.2	1.07408	3.2663	5.4542	1.80656	2.1875	2.94245	5.58711	3.16078	7.61983	4.80805
	190.4	1.07408	3.27993	5.4542	1.80656	2.19611	2.94421	5.58836	3.16078	7.64301	4.81173
	190.6	1.07408	3.29322	5.4542	1.809	2.19979	2.94421	5.58962	3.16078	7.67559	4.82231
	190.8	1.07408	3.30945	5.4542	1.809	2.20422	2.94546	5.59361	3.16078	7.701	4.82578
	191	1.07408	3.31454	5.45544	1.81022	2.20596	2.9467	5.59739	3.16078	7.72259	4.83711
	191.2	1.07408	3.31701	5.45668	1.81022	2.20871	2.94919	5.59917	3.16078	7.72782	4.84338
	191.4	1.07408	3.32071	5.45792	1.81022	2.20994	2.95043	5.60043	3.16078	7.72957	4.84707
	191.6	1.08182	3.32194	5.45792	1.81022	2.21117	2.95168	5.60324	3.16078	7.75474	4.84982
	191.8	1.08305	3.32318	5.45792	1.81022	2.21291	2.95292	5.6045	3.16078	7.76337	4.84982
	192	1.08305	3.32318	5.45792	1.81022	2.21414	2.95292	5.60576	3.16078	7.78056	4.85105
	192.2	1.08478	3.32492	5.45792	1.81022	2.21536	2.95416	5.60576	3.16078	7.79345	4.85278
	192.4	1.086	3.33157	5.45967	1.81022	2.21659	2.95416	5.60858	3.16078	7.79694	4.85278
	192.6	1.08723	3.33937	5.46142	1.81144	2.21905	2.95541	5.60984	3.16078	7.79969	4.85278
	192.8	1.08723	3.34061	5.46318	1.81266	2.2218	2.95541	5.61162	3.16078	7.80964	4.85401
	193	1.08845	3.34336	5.46318	1.81266	2.22303	2.95541	5.61288	3.16202	7.81313	4.85401
	193.2	1.08845	3.34583	5.46493	1.81438	2.22477	2.95541	5.61288	3.16202	7.8156	4.85524
	193.4	1.08845	3.35135	5.47436	1.81611	2.2265	2.95717	5.61288	3.16202	7.81735	4.85524
	193.6	1.08845	3.35411	5.4799	1.81733	2.22773	2.9609	5.61288	3.16202	7.81982	4.85647
	193.8	1.08967	3.35534	5.49558	1.81854	2.23162	2.9609	5.61414	3.16202	7.83099	4.8577
	194	1.08967	3.35781	5.51332	1.81854	2.2351	2.9609	5.61414	3.16202	7.83608	4.8577
	194.2	1.08967	3.3629	5.52607	1.81854	2.23755	2.96214	5.61414	3.16202	7.84823	4.8577
	194.4	1.0909	3.36735	5.5464	1.81976	2.24103	2.96339	5.6154	3.16202	7.86314	4.8577
	194.6	1.0909	3.37011	5.56846	1.81976	2.24851	2.96339	5.6154	3.16202	7.86838	4.85944
	194.8	1.0909	3.37287	5.59339	1.82098	2.25465	2.96463	5.6154	3.16202	7.87588	4.85944
	195	1.0909	3.37985	5.61573	1.82098	2.25908	2.96463	5.6154	3.16202	7.88205	4.86067
	195.2	1.0909	3.38232	5.63887	1.82098	2.26031	2.96463	5.6154	3.16202	7.89343	4.86067
	195.4	1.0909	3.38508	5.66005	1.82098	2.26306	2.96463	5.61666	3.16202	7.89518	4.8619
	195.6	1.09212	3.38783	5.68221	1.82098	2.26581	2.96741	5.61792	3.16202	7.89963	4.86464
	195.8	1.09212	3.38907	5.70338	1.82098	2.26581	2.96866	5.61792	3.16202	7.90456	4.86587
	196	1.09335	3.39154	5.71679	1.8222	2.26581	2.97394	5.61792	3.16202	7.91207	4.8671
	196.2	1.09508	3.39677	5.73614	1.82464	2.26581	2.97518	5.61792	3.16202	7.92586	4.8671
	196.4	1.09508	3.40068	5.75981	1.82586	2.2697	2.97642	5.61792	3.16202	7.93875	4.86833
	196.6	1.09508	3.40576	5.76682	1.82708	2.27215	2.97642	5.61792	3.16202	7.94747	4.86833
	196.8	1.09508	3.40852	5.78174	1.8283	2.27338	2.97767	5.61918	3.16202	7.95687	4.87007
	197	1.09508	3.41128	5.79343	1.8283	2.27461	2.97767	5.62043	3.16202	7.96304	4.87007
	197.2	1.09508	3.41404	5.80174	1.82952	2.27736	2.97943	5.62222	3.16202	7.98278	4.8713
	197.4	1.09508	3.41579	5.80298	1.83074	2.27736	2.97943	5.62222	3.16202	8.00822	4.8713
	197.6	1.09508	3.41702	5.80422	1.83074	2.27736	2.98067	5.62222	3.16202	8.03461	4.87253
	197.8	1.09508	3.41702	5.80422	1.83074	2.27982	2.98243	5.62222	3.16202	8.05175	4.87253
	198	1.0963	3.42147	5.80546	1.83074	2.28105	2.98368	5.62348	3.16202	8.0639	4.87253
	198.2	1.0963	3.42592	5.80546	1.83074	2.28105	2.98368	5.62348	3.16202	8.0678	4.87253
	198.4	1.09753	3.42766	5.80546	1.83074	2.28228	2.98368	5.62474	3.16202	8.07129	4.87253
	198.6	1.09875	3.42766	5.80546	1.83074	2.2835	2.98368	5.62474	3.16202	8.0752	4.87376
	198.8	1.10048	3.43042	5.80546	1.83196	2.2835	2.98368	5.62599	3.16202	8.08137	4.87498
	199	1.10048	3.43166	5.8067	1.83317	2.2835	2.98492	5.62599	3.16202	8.08527	4.87498
	199.2	1.10048	3.43515	5.80947	1.83439	2.28473	2.9877	5.62599	3.16202	8.08701	4.87621
	199.4	1.10048	3.43689	5.81297	1.83561	2.28473	2.99048	5.62599	3.16325	8.09051	4.87744
	199.6	1.10048	3.44134	5.81297	1.83561	2.28719	2.9967	5.62599	3.16449	8.09174	4.87867
	199.8	1.10048	3.44924	5.81669	1.83561	2.28842	2.99795	5.62778	3.16449	8.09174	4.8799
	200	1.10221	3.45099	5.82165	1.83683	2.28842	2.99919	5.62904	3.16449	8.09174	4.8799
	200.2	1.10221	3.45818	5.82165	1.83805	2.28965	3.00044	5.63155	3.16449	8.09683	4.88113
	200.4	1.10221	3.45942	5.82515	1.83927	2.29088	3.00168	5.63281	3.16449	8.09929	4.88113
	200.6	1.10221	3.46218	5.82639	1.84171	2.29211	3.00168	5.63407	3.16449	8.10053	4.88113
	200.8	1.10221	3.46663	5.82639	1.84171	2.29457	3.00292	5.63533	3.16449	8.10176	4.88236
	201	1.10221	3.46939	5.82887	1.84171	2.2958	3.00292	5.63533	3.16449	8.10423	4.88359
	201.2	1.10221	3.47214	5.82887	1.84171	2.29702	3.00292	5.63659	3.16449	8.10699	4.88533
	201.4	1.10221	3.47338	5.83398	1.84171	2.29825	3.00292	5.63785	3.16573	8.11089	4.88656
	201.6	1.10344	3.47585	5.83398	1.84293	2.30071	3.00292	5.63785	3.16573	8.11809	4.88656
	201.8	1.10344	3.47759	5.83398	1.84293	2.30194	3.00292	5.63785	3.16573	8.12085	4.88656
	202	1.10344	3.47883	5.83521	1.84293	2.30317	3.00686	5.63911	3.16573	8.13249	4.88656
	202.2	1.10344	3.47883	5.83697	1.84293	2.30563	3.00862	5.64309	3.16573	8.13878	4.88779
	202.4	1.10466	3.47883	5.83872	1.84415	2.30809	3.01865	5.64435	3.16749	8.15645	4.88779
	202.6	1.10466	3.47883	5.84047	1.84415	2.31177	3.03855	5.64614	3.16872	8.17746	4.88779
	202.8	1.10588	3.48159	5.84222	1.84537	2.313	3.05726	5.64895	3.16996	8.19351	4.88779
	203	1.10711	3.48434	5.84346	1.84537	2.313	3.07968	5.65073	3.16996	8.2096	4.88779
	203.2	1.10711	3.48434	5.8447	1.84658	2.31423	3.10083	5.65073	3.1712	8.21083	4.88779
	203.4	1.10711	3.48558	5.84594	1.8478	2.31546	3.14072	5.65073	3.17244	8.21607	4.88779
	203.6	1.10711	3.48558	5.84594	1.84902	2.31669	3.16436	5.65073	3.17368	8.22357	4.88779
	203.8	1.10711	3.48732	5.84718	1.84902	2.31944	3.20293	5.65073	3.17368	8.22974	4.88779
	204	1.10711	3.48856	5.84718	1.85024	2.32118	3.22532	5.65073	3.17368	8.23603	4.88901
	204.2	1.10833	3.48979	5.84842	1.85146	2.32363	3.22656	5.65073	3.17368	8.2422	4.88901
	204.4	1.10833	3.49424	5.84966	1.85268	2.32486	3.23403	5.65073	3.17368	8.24729	4.89024
	204.6	1.10833	3.50041	5.8509	1.8539	2.32486	3.24896	5.6587	3.17368	8.25963	4.89147
	204.8	1.10833	3.50041	5.85367	1.85512	2.32732	3.26637	5.67031	3.17368	8.27567	4.8927
	205	1.10833	3.50317	5.85615	1.85512	2.32855	3.27031	5.67661	3.17368	8.27814	4.8927
	205.2	1.10833	3.50666	5.85738	1.85512	2.32855	3.27309	5.70684	3.17368	8.27989	4.89393
	205.4	1.10833	3.50666	5.86015	1.85634	2.32978	3.27433	5.71439	3.17368	8.28163	4.89516
	205.6	1.10833	3.50789	5.86139	1.85756	2.32978	3.2818	5.74087	3.17368	8.2841	4.8969
	205.8	1.10833	3.50913	5.86387	1.85756	2.33101	3.28356	5.75976	3.17368	8.28585	4.89813
	206	1.10956	3.51036	5.86635	1.85756	2.33101	3.28356	5.77614	3.17492	8.29249	4.89935
	206.2	1.11078	3.5116	5.87146	1.85878	2.33101	3.28729	5.79759	3.17492	8.30858	4.89935
	206.4	1.112	3.5116	5.8727	1.85878	2.33101	3.29102	5.80262	3.17492	8.31487	4.90058
	206.6	1.112	3.5116	5.87394	1.86	2.33224	3.29278	5.8064	3.17616	8.31734	4.90181
	206.8	1.11323	3.51334	5.87394	1.86	2.33469	3.29776	5.80766	3.17791	8.31908	4.90181
	207	1.11445	3.51509	5.87518	1.86	2.33469	3.3041	5.82026	3.17966	8.32032	4.90181
	207.2	1.11445	3.51509	5.87795	1.86122	2.33858	3.30688	5.83915	3.17966	8.32422	4.90181
	207.4	1.11445	3.51509	5.8797	1.86365	2.34206	3.30813	5.85552	3.1809	8.32545	4.90181
	207.6	1.11445	3.51509	5.88247	1.86487	2.34649	3.31684	5.86182	3.18214	8.32822	4.90355
	207.8	1.11568	3.51632	5.88495	1.86609	2.34997	3.32803	5.87568	3.18338	8.33097	4.90478
	208	1.11568	3.51756	5.8867	1.86731	2.3544	3.33052	5.88953	3.18338	8.33488	4.90601
	208.2	1.11568	3.52105	5.8867	1.86731	2.3544	3.33176	5.90213	3.18338	8.33981	4.90601
	208.4	1.11568	3.5238	5.88794	1.86731	2.35562	3.33301	5.9185	3.18338	8.36721	4.90724
	208.6	1.11568	3.5238	5.88918	1.86853	2.35685	3.33301	5.91976	3.18338	8.40795	4.90724
	208.8	1.11568	3.5238	5.89042	1.86975	2.35859	3.33579	5.92354	3.18338	8.4349	4.90847
	209	1.11568	3.5238	5.90063	1.87097	2.35982	3.33952	5.9248	3.18338	8.44042	4.9097
	209.2	1.11568	3.52627	5.90939	1.87097	2.36105	3.34346	5.92606	3.18338	8.44487	4.9097
	209.4	1.11568	3.52751	5.9145	1.87219	2.36279	3.35092	5.92858	3.18338	8.44611	4.9097
	209.6	1.11568	3.52874	5.92449	1.87341	2.36648	3.35217	5.935	3.18338	8.45851	4.91092
	209.8	1.11568	3.52997	5.93193	1.87463	2.36821	3.35465	5.93678	3.18338	8.46723	4.91215
	210	1.11568	3.53121	5.93825	1.87463	2.36944	3.35465	5.93804	3.18338	8.47072	4.91338
	210.2	1.1169	3.53121	5.94072	1.87585	2.37067	3.35465	5.94182	3.18338	8.47196	4.91727
	210.4	1.11813	3.53244	5.94072	1.87706	2.37342	3.3559	5.94182	3.18338	8.47443	4.91973
	210.6	1.11813	3.53368	5.94247	1.87828	2.37731	3.35714	5.94434	3.18338	8.47936	4.92096
	210.8	1.11813	3.53644	5.94619	1.88101	2.37905	3.36717	5.9456	3.18462	8.48809	4.92484
	211	1.11813	3.5392	5.94896	1.88223	2.38348	3.3709	5.94686	3.18462	8.49302	4.92759
	211.2	1.11813	3.54166	5.9502	1.88395	2.38521	3.37369	5.95084	3.18462	8.50166	4.93034
	211.4	1.11813	3.54341	5.95268	1.88517	2.38644	3.37493	5.95482	3.18462	8.50556	4.9328
	211.6	1.11813	3.54464	5.9564	1.88761	2.38767	3.37493	5.96327	3.18462	8.50947	4.93403
	211.8	1.11813	3.55337	5.95917	1.89034	2.38767	3.37493	5.96725	3.18586	8.51498	4.93576
	212	1.11935	3.56001	5.96092	1.89206	2.39013	3.37493	5.96903	3.1871	8.52279	4.94191
	212.2	1.12057	3.56372	5.96092	1.89206	2.39013	3.37493	5.96903	3.18834	8.5413	4.94466
	212.4	1.12057	3.56495	5.96092	1.89206	2.39136	3.37493	5.97029	3.18958	8.56554	4.94589
	212.6	1.12057	3.5667	5.96092	1.89328	2.39259	3.37493	5.97029	3.19133	8.59338	4.94589
	212.8	1.1218	3.56916	5.9634	1.89501	2.39505	3.37493	5.97155	3.19257	8.62305	4.94763
	213	1.1218	3.5704	5.96711	1.89623	2.39505	3.37669	5.97155	3.19504	8.64676	4.94936
	213.2	1.1218	3.5741	5.96711	1.90279	2.39505	3.38062	5.97281	3.19628	8.6601	4.95211
	213.4	1.12302	3.57686	5.96711	1.90719	2.39751	3.38187	5.97407	3.19752	8.67557	4.95486
	213.6	1.12302	3.57933	5.96835	1.9084	2.40242	3.38311	5.97407	3.19876	8.68347	4.95486
	213.8	1.12302	3.58303	5.96835	1.9084	2.40242	3.3856	5.97585	3.19876	8.68792	4.95609
	214	1.12302	3.5892	5.97619	1.90962	2.40242	3.39194	5.97763	3.19876	8.693	4.95732
	214.2	1.12302	3.59196	5.98403	1.91235	2.40488	3.39864	5.97763	3.19876	8.7002	4.95732
	214.4	1.12302	3.59443	5.99346	1.91235	2.40857	3.41115	5.97763	3.19876	8.70267	4.95732
	214.6	1.12302	3.59617	5.9947	1.91235	2.40979	3.42365	5.97763	3.19876	8.7039	4.95855
	214.8	1.12302	3.59741	5.99645	1.91357	2.41254	3.43821	5.97763	3.19876	8.70514	4.95855
	215	1.12302	3.59741	5.99645	1.91479	2.41529	3.4509	5.97763	3.2	8.70637	4.95855
	215.2	1.12302	3.60111	5.99769	1.91601	2.41652	3.46458	5.97763	3.2	8.70812	4.95855
	215.4	1.12302	3.60285	6.00046	1.91723	2.41775	3.47832	5.97763	3.20124	8.70935	4.95855
	215.6	1.12302	3.60532	6.00222	1.91723	2.41949	3.48008	5.97763	3.20248	8.70935	4.95855
	215.8	1.12302	3.60655	6.00613	1.91845	2.42224	3.48956	5.97763	3.20248	8.70935	4.95978
	216	1.12302	3.60779	6.00737	1.91845	2.42498	3.49308	5.97763	3.20248	8.70935	4.96101
	216.2	1.12425	3.60902	6.01405	1.91845	2.42773	3.49756	5.97763	3.20248	8.70935	4.96101
	216.4	1.12425	3.6173	6.01682	1.91967	2.43019	3.50543	5.97763	3.20248	8.7111	4.96101
	216.6	1.12425	3.62628	6.02053	1.92088	2.43388	3.50667	5.97763	3.20248	8.71233	4.96101
	216.8	1.12425	3.63137	6.02053	1.9221	2.43511	3.51061	5.97763	3.20248	8.7148	4.96101
	217	1.12425	3.63384	6.02177	1.92332	2.43511	3.51617	5.97763	3.20248	8.72109	4.96101
	217.2	1.12425	3.63558	6.02703	1.92332	2.43634	3.51742	5.97763	3.20248	8.72661	4.96101
	217.4	1.12425	3.63682	6.02878	1.92332	2.43756	3.51742	5.97763	3.20248	8.73601	4.96101
	217.6	1.12425	3.63805	6.03228	1.92454	2.43756	3.5199	5.97763	3.20372	8.74152	4.96101
	217.8	1.12425	3.63805	6.03228	1.92454	2.44031	3.52115	5.97942	3.20372	8.74903	4.96101
	218	1.12425	3.6398	6.03929	1.92454	2.44277	3.52671	5.9812	3.20496	8.76893	4.96101
	218.2	1.12425	3.64154	6.0444	1.92576	2.444	3.53551	5.9812	3.20496	8.77557	4.96101
	218.4	1.12425	3.64525	6.04951	1.92576	2.44675	3.53829	5.98246	3.20496	8.77681	4.96101
	218.6	1.12547	3.648	6.0595	1.9282	2.44849	3.54223	5.98246	3.20496	8.77855	4.96101
	218.8	1.12669	3.65795	6.06941	1.93206	2.45022	3.55562	5.98246	3.20496	8.77855	4.96101
	219	1.12669	3.67158	6.07065	1.93328	2.45145	3.56288	5.98246	3.20496	8.78364	4.96101
	219.2	1.12669	3.68146	6.07437	1.93571	2.45319	3.57532	5.98246	3.20496	8.7864	4.96101
	219.4	1.12669	3.69009	6.07685	1.93571	2.45442	3.59343	5.98246	3.2062	8.78815	4.96101
	219.6	1.12669	3.69882	6.07685	1.93693	2.45717	3.60612	5.98372	3.2062	8.79479	4.96101
	219.8	1.12792	3.70633	6.07685	1.93815	2.45992	3.6089	5.98498	3.2062	8.80144	4.96101
	220	1.12914	3.7125	6.07685	1.93937	2.46115	3.61388	5.98623	3.2062	8.80267	4.96101
	220.2	1.13037	3.71373	6.07685	1.94059	2.46389	3.61836	5.98749	3.2062	8.80776	4.96101
	220.4	1.13159	3.71867	6.07932	1.94181	2.46563	3.62562	5.98928	3.2062	8.8095	4.96101
	220.6	1.13159	3.72484	6.0821	1.94425	2.47006	3.63075	5.99054	3.2062	8.81823	4.96101
	220.8	1.13281	3.73101	6.08581	1.94547	2.47281	3.63199	5.99054	3.2062	8.82268	4.96101
	221	1.13281	3.73652	6.08581	1.94547	2.47773	3.63324	5.99179	3.2062	8.82544	4.96101
	221.2	1.13404	3.73652	6.08581	1.94669	2.4812	3.63448	5.99179	3.2062	8.82667	4.96101
	221.4	1.13404	3.74204	6.08581	1.94669	2.48243	3.6407	5.99305	3.2062	8.82943	4.96101
	221.6	1.13404	3.74821	6.08581	1.94669	2.48417	3.64519	5.99305	3.2062	8.83219	4.96101
	221.8	1.13404	3.75572	6.08756	1.94669	2.49312	3.64767	5.99484	3.2062	8.83342	4.96101
	222	1.13404	3.76017	6.09388	1.94669	2.49486	3.65665	5.99484	3.2062	8.84951	4.96101
	222.2	1.13404	3.76191	6.09835	1.94669	2.49929	3.65789	5.99484	3.2062	8.87913	4.96101
	222.4	1.13404	3.76366	6.09959	1.94912	2.50317	3.66141	5.9961	3.2062	8.91494	4.96101
	222.6	1.13404	3.76489	6.11101	1.94912	2.50563	3.66589	5.99735	3.2062	8.94581	4.96101
	222.8	1.13404	3.77362	6.11655	1.95185	2.50809	3.67736	5.99735	3.2062	8.98415	4.96223
	223	1.13404	3.78596	6.11932	1.95358	2.51178	3.67985	5.99735	3.2062	9.00038	4.96346
	223.2	1.13404	3.80082	6.12056	1.95358	2.51301	3.6811	5.99735	3.2062	9.00285	4.96346
	223.4	1.13404	3.81568	6.12428	1.95358	2.51546	3.68286	5.99735	3.2062	9.00408	4.96346
	223.6	1.13404	3.82185	6.13722	1.95479	2.51546	3.68564	5.99735	3.2062	9.00531	4.96346
	223.8	1.13404	3.82308	6.15289	1.95723	2.5199	3.69012	5.99735	3.2062	9.01148	4.96346
	224	1.13404	3.82555	6.15956	1.95967	2.52264	3.69291	5.99735	3.2062	9.02143	4.96346
	224.2	1.13404	3.82729	6.16131	1.96089	2.52264	3.69539	5.99735	3.2062	9.03041	4.96346
	224.4	1.13404	3.82976	6.16408	1.96089	2.52387	3.70336	5.99861	3.2062	9.04522	4.96346
	224.6	1.13404	3.83421	6.16584	1.96211	2.52561	3.71855	5.99987	3.2062	9.04893	4.96346
	224.8	1.13404	3.84285	6.16861	1.96211	2.53188	3.73273	6.00113	3.2062	9.06882	4.96469
	225	1.13404	3.84408	6.17882	1.96333	2.53737	3.74276	6.00113	3.2062	9.08245	4.96469
	225.2	1.13404	3.84532	6.19128	1.96606	2.54229	3.74452	6.00113	3.2062	9.09479	4.96469
	225.4	1.13577	3.84706	6.21145	1.96606	2.54977	3.74576	6.00239	3.2062	9.0987	4.96469
	225.6	1.13577	3.8483	6.22508	1.96727	2.55345	3.7497	6.00417	3.2062	9.10145	4.96643
	225.8	1.13577	3.84953	6.24123	1.96849	2.55468	3.75418	6.00543	3.2062	9.10536	4.96817
	226	1.13577	3.85077	6.25508	1.96849	2.5596	3.75418	6.00669	3.2062	9.10783	4.9694
	226.2	1.13699	3.85352	6.26753	1.96849	2.56349	3.75543	6.00669	3.2062	9.10957	4.97063
	226.4	1.13699	3.85476	6.27385	1.96849	2.56472	3.7649	6.00669	3.20743	9.11132	4.97186
	226.6	1.13699	3.85723	6.27736	1.96971	2.56594	3.77486	6.00669	3.20867	9.1164	4.97309
	226.8	1.13699	3.85723	6.28403	1.96971	2.56717	3.78984	6.00669	3.20867	9.11989	4.97482
	227	1.13699	3.85723	6.28753	1.97093	2.56992	3.80606	6.00669	3.20867	9.12265	4.97656
	227.2	1.13822	3.85999	6.28877	1.97215	2.57115	3.8198	6.00669	3.20867	9.12774	4.97656
	227.4	1.13822	3.86122	6.28877	1.97337	2.57115	3.82975	6.00795	3.20867	9.13403	4.97779
	227.6	1.13822	3.86512	6.28877	1.97459	2.5739	3.83224	6.00795	3.20867	9.13912	4.97902
	227.8	1.13944	3.86512	6.29249	1.97703	2.57513	3.8378	6.00921	3.20867	9.14632	4.97902
	228	1.13944	3.86687	6.29916	1.97703	2.57881	3.84927	6.00921	3.20867	9.1631	4.97902
	228.2	1.13944	3.86861	6.3067	1.97947	2.58373	3.8593	6.00921	3.20867	9.18493	4.98025
	228.4	1.13944	3.86985	6.32904	1.98069	2.58496	3.8681	6.01099	3.20867	9.20064	4.98025
	228.6	1.13944	3.87261	6.35043	1.98069	2.58619	3.87444	6.01099	3.20867	9.20729	4.98148
	228.8	1.13944	3.87261	6.35919	1.98191	2.58894	3.87693	6.01099	3.20867	9.21099	4.98148
	229	1.13944	3.87435	6.36094	1.98191	2.59169	3.87869	6.01099	3.20867	9.23918	4.98271
	229.2	1.13944	3.87559	6.36486	1.98191	2.59291	3.87869	6.01225	3.20867	9.24708	4.98271
	229.4	1.13944	3.87733	6.36661	1.98463	2.59414	3.87993	6.01351	3.20867	9.25325	4.98271
	229.6	1.13944	3.87733	6.36785	1.98636	2.59906	3.87993	6.01351	3.20867	9.25449	4.98271
	229.8	1.13944	3.87733	6.37296	1.99001	2.60643	3.87993	6.01477	3.20867	9.25893	4.98271
	230	1.13944	3.87733	6.37963	1.99123	2.60766	3.87993	6.01655	3.20867	9.26613	4.98271
	230.2	1.13944	3.87733	6.40469	1.99245	2.61012	3.87993	6.01907	3.20867	9.28291	4.98271
	230.4	1.13944	3.87857	6.42702	1.99367	2.61012	3.88118	6.02033	3.20867	9.31031	4.98393
	230.6	1.13944	3.87857	6.45017	1.99367	2.61504	3.88566	6.02159	3.20867	9.33021	4.98567
	230.8	1.13944	3.88031	6.47368	1.9964	2.61504	3.88815	6.02285	3.20867	9.34876	4.98567
	231	1.13944	3.88307	6.47987	1.99812	2.61779	3.8894	6.02463	3.20991	9.3598	4.98567
	231.2	1.13944	3.88554	6.48379	2.00085	2.61952	3.89313	6.02715	3.20991	9.36256	4.98567
	231.4	1.13944	3.88677	6.49281	2.00085	2.62474	3.90769	6.02893	3.20991	9.36503	4.98567
	231.6	1.13944	3.88801	6.49728	2.00328	2.62648	3.92019	6.03428	3.21115	9.36948	4.98567
	231.8	1.13944	3.88801	6.49903	2.00328	2.62922	3.93146	6.03709	3.21115	9.37195	4.98567
	232	1.13944	3.88801	6.50275	2.00501	2.63045	3.94644	6.03991	3.21115	9.37471	4.98567
	232.2	1.13944	3.88975	6.50786	2.00501	2.6332	3.95616	6.03991	3.21115	9.37819	4.9869
	232.4	1.14067	3.89098	6.51569	2.00501	2.63566	3.96238	6.04117	3.21115	9.38095	4.9869
	232.6	1.14067	3.89222	6.51745	2.00867	2.63841	3.96751	6.04243	3.21115	9.39233	4.98813
	232.8	1.14189	3.89222	6.51745	2.00989	2.64229	3.97102	6.04524	3.21115	9.39742	4.98813
	233	1.14189	3.89345	6.52136	2.00989	2.64736	3.97381	6.04524	3.21115	9.39742	4.98813
	233.2	1.14189	3.89469	6.52414	2.01233	2.65727	3.99162	6.04524	3.21115	9.39742	4.98936
	233.4	1.14189	3.89469	6.53033	2.01405	2.66116	4.00921	6.04524	3.21115	9.39916	4.98936
	233.6	1.14189	3.89745	6.53281	2.01527	2.66863	4.02947	6.04524	3.21115	9.40307	4.98936
	233.8	1.14189	3.90094	6.53405	2.01771	2.67232	4.04998	6.0465	3.21115	9.41179	4.98936
	234	1.14189	3.90268	6.53529	2.02014	2.67601	4.05174	6.04776	3.21115	9.41569	4.98936
	234.2	1.14189	3.90762	6.53776	2.02014	2.67724	4.05796	6.04902	3.21239	9.41569	4.98936
	234.4	1.14189	3.91009	6.54148	2.02187	2.67969	4.08036	6.0508	3.21239	9.4194	4.98936
	234.6	1.14189	3.91399	6.54396	2.02309	2.68092	4.09795	6.0508	3.21239	9.43586	4.98936
	234.8	1.14189	3.91646	6.54396	2.02553	2.68092	4.11726	6.05206	3.21239	9.44251	4.99059
	235	1.14189	3.91769	6.55387	2.02675	2.68092	4.12239	6.05384	3.21239	9.44621	4.99182
	235.2	1.14189	3.92016	6.56772	2.02847	2.68215	4.13119	6.05384	3.21239	9.45519	4.99182
	235.4	1.14311	3.92139	6.57771	2.02969	2.68215	4.13471	6.0551	3.21239	9.46926	4.99182
	235.6	1.14434	3.92768	6.58947	2.03091	2.68584	4.13471	6.0551	3.21239	9.47921	4.99182
	235.8	1.14434	3.92768	6.6099	2.03213	2.69091	4.13844	6.05636	3.21363	9.48641	4.99305
	236	1.14556	3.93015	6.62353	2.03213	2.69213	4.14122	6.05636	3.21487	9.4899	4.99305
	236.2	1.14556	3.93139	6.62477	2.03335	2.70264	4.14474	6.05762	3.21611	9.49817	4.99305
	236.4	1.14679	3.93262	6.62601	2.03457	2.70437	4.15109	6.06281	3.21611	9.51536	4.99428
	236.6	1.14679	3.93262	6.63432	2.03457	2.71064	4.16499	6.06816	3.21735	9.53215	4.99428
	236.8	1.14801	3.93262	6.63824	2.03457	2.71571	4.1768	6.06994	3.21735	9.55316	4.99551
	237	1.14801	3.93262	6.63948	2.03579	2.7194	4.18799	6.07513	3.21859	9.56311	4.99551
	237.2	1.14801	3.93385	6.64225	2.037	2.72287	4.18975	6.08143	3.21859	9.5666	4.99674
	237.4	1.14801	3.93385	6.64502	2.03822	2.7241	4.19349	6.08521	3.21859	9.5705	4.99796
	237.6	1.14924	3.94015	6.64626	2.03822	2.72656	4.19349	6.09025	3.21983	9.57326	4.9997
	237.8	1.14924	3.94679	6.65379	2.03944	2.72779	4.19349	6.09821	3.21983	9.57602	5.00093
	238	1.14924	3.9616	6.66606	2.04188	2.72779	4.19473	6.10356	3.22106	9.57972	5.00093
	238.2	1.14924	3.96911	6.6673	2.04188	2.73167	4.19473	6.10534	3.22106	9.58248	5.00093
	238.4	1.14924	3.98643	6.66905	2.04188	2.73515	4.19473	6.10815	3.22383	9.58877	5.00093
	238.6	1.14924	4.01114	6.67029	2.0431	2.73638	4.19473	6.10994	3.22559	9.59597	5.00093
	238.8	1.14924	4.02224	6.67204	2.0431	2.73812	4.19597	6.11172	3.22559	9.61177	5.00093
	239	1.14924	4.04079	6.6738	2.04432	2.73986	4.19846	6.11298	3.22559	9.61453	5.00093
	239.2	1.14924	4.06671	6.6738	2.04554	2.73986	4.19971	6.11423	3.22559	9.61843	5.00216
	239.4	1.14924	4.08892	6.6773	2.04554	2.73986	4.20249	6.11602	3.22559	9.62234	5.00216
	239.6	1.14924	4.10624	6.67854	2.04554	2.73986	4.20249	6.11602	3.22559	9.62742	5.00216
	239.8	1.14924	4.11241	6.68102	2.04676	2.74108	4.20249	6.11602	3.22559	9.65972	5.00216
	240	1.14924	4.12599	6.68548	2.04676	2.74552	4.20249	6.11602	3.22559	9.69313	5.00216
	240.2	1.14924	4.13709	6.6892	2.04798	2.74797	4.20425	6.11728	3.22683	9.71793	5.00216
	240.4	1.14924	4.15807	6.69095	2.04798	2.75166	4.20549	6.12084	3.22806	9.74018	5.00339
	240.6	1.14924	4.16924	6.69219	2.04798	2.75555	4.20674	6.12603	3.22806	9.74141	5.00513
	240.8	1.14924	4.17418	6.69839	2.04798	2.76169	4.20798	6.13166	3.22806	9.7465	5.00513
	241	1.14924	4.17541	6.70286	2.04798	2.76784	4.20974	6.13845	3.22806	9.74897	5.00687
	241.2	1.14924	4.18158	6.70636	2.04798	2.76907	4.21098	6.1469	3.2293	9.75514	5.00809
	241.4	1.15046	4.18775	6.7076	2.04798	2.77413	4.21098	6.15368	3.23054	9.78132	5.00932
	241.6	1.15046	4.18899	6.7076	2.04798	2.77587	4.21098	6.15766	3.23054	9.80122	5.01055
	241.8	1.15046	4.19146	6.70884	2.0492	2.77833	4.21098	6.15944	3.23178	9.80994	5.01055
	242	1.15046	4.1932	6.71008	2.05042	2.78108	4.21098	6.16343	3.23178	9.81488	5.01055
	242.2	1.15046	4.19567	6.71183	2.05042	2.78497	4.21098	6.16521	3.23178	9.81878	5.01055
	242.4	1.15168	4.19567	6.71307	2.05164	2.78497	4.21223	6.16647	3.23178	9.82507	5.01055
	242.6	1.15291	4.19937	6.71307	2.05164	2.78742	4.22226	6.17276	3.23302	9.82507	5.01055
	242.8	1.15413	4.19937	6.71431	2.05436	2.78742	4.2235	6.18919	3.23302	9.82754	5.01055
	243	1.15535	4.19937	6.71555	2.05608	2.78865	4.22526	6.19631	3.23302	9.82877	5.01178
	243.2	1.15535	4.19937	6.71555	2.05881	2.7914	4.22804	6.19757	3.23302	9.83268	5.01301
	243.4	1.15658	4.20307	6.71832	2.06003	2.79386	4.23426	6.20009	3.23302	9.83514	5.01424
	243.6	1.1578	4.20678	6.72203	2.06276	2.79632	4.23675	6.20993	3.23426	9.84509	5.01424
	243.8	1.1578	4.20801	6.72327	2.06398	2.80123	4.23675	6.22252	3.23426	9.849	5.01547
	244	1.1578	4.20924	6.72451	2.06398	2.80246	4.238	6.23549	3.23426	9.85023	5.0167
	244.2	1.1578	4.21295	6.72575	2.06398	2.80369	4.23924	6.2471	3.2355	9.85517	5.01793
	244.4	1.15903	4.21541	6.72575	2.06398	2.80492	4.23924	6.24888	3.2355	9.86267	5.01915
	244.6	1.15903	4.21788	6.72823	2.0652	2.81119	4.23924	6.2514	3.2355	9.87674	5.01915
	244.8	1.15903	4.21912	6.72823	2.06763	2.81119	4.23924	6.26048	3.2355	9.89235	5.01915
	245	1.15903	4.22086	6.73071	2.06763	2.81242	4.23924	6.26965	3.2355	9.89625	5.01915
	245.2	1.15903	4.22209	6.73246	2.06885	2.81242	4.23924	6.27091	3.2355	9.90177	5.01915
	245.4	1.15903	4.22761	6.73246	2.06885	2.81415	4.24048	6.27217	3.2355	9.90177	5.01915
	245.6	1.15903	4.23977	6.7337	2.07007	2.81784	4.24048	6.27595	3.23674	9.90424	5.01915
	245.8	1.15903	4.24252	6.73494	2.07129	2.81958	4.24297	6.27721	3.23674	9.90547	5.01915
	246	1.15903	4.24376	6.73669	2.07129	2.82132	4.24932	6.28119	3.23798	9.91164	5.01915
	246.2	1.15903	4.25005	6.74223	2.07302	2.82255	4.25678	6.28885	3.23922	9.91288	5.01915
	246.4	1.16025	4.25622	6.75222	2.07302	2.82378	4.26673	6.29263	3.24045	9.91905	5.01915
	246.6	1.16025	4.25869	6.75669	2.07545	2.825	4.2742	6.29515	3.24045	9.92295	5.01915
	246.8	1.16025	4.26145	6.76194	2.07545	2.82775	4.2742	6.30034	3.24045	9.92418	5.02038
	247	1.16025	4.26145	6.7809	2.07718	2.82898	4.27544	6.30316	3.24045	9.92665	5.02038
	247.2	1.16148	4.26268	6.79743	2.08103	2.83287	4.2772	6.30994	3.24045	9.92789	5.02038
	247.4	1.16148	4.26515	6.81882	2.08103	2.83533	4.2884	6.3226	3.24045	9.93065	5.02038
	247.6	1.1627	4.27067	6.84756	2.08225	2.83706	4.29353	6.33772	3.24045	9.93188	5.02038
	247.8	1.16392	4.2719	6.87261	2.08347	2.83706	4.30472	6.35037	3.24045	9.93311	5.02038
	248	1.16392	4.27635	6.89478	2.0852	2.8388	4.31592	6.35834	3.24045	9.93486	5.02038
	248.2	1.16392	4.27911	6.89653	2.0852	2.84003	4.32861	6.3596	3.24045	9.94843	5.02038
	248.4	1.16392	4.28158	6.9032	2.08792	2.84126	4.32861	6.36086	3.24169	9.95961	5.02038
	248.6	1.16392	4.28281	6.90597	2.09065	2.84401	4.33139	6.36264	3.24169	9.96135	5.02038
	248.8	1.16392	4.28405	6.90721	2.09187	2.84524	4.33388	6.3639	3.24169	9.9631	5.02038
	249	1.16392	4.28681	6.90998	2.09359	2.84912	4.34656	6.36672	3.24169	9.96659	5.02161
	249.2	1.16392	4.28957	6.9137	2.09725	2.85086	4.35413	6.36798	3.24169	9.96782	5.02284
	249.4	1.16392	4.29204	6.91762	2.09725	2.85209	4.36416	6.36976	3.24169	9.96906	5.02407
	249.6	1.16392	4.30076	6.91886	2.09725	2.85652	4.37173	6.3743	3.24293	9.97296	5.0253
	249.8	1.16392	4.31063	6.92061	2.09847	2.85826	4.38286	6.37711	3.24293	10.002	5.0253
	250	1.16392	4.3205	6.92411	2.10232	2.86072	4.38908	6.37837	3.24293	10.0313	5.02653
	250.2	1.16392	4.3205	6.92587	2.11095	2.86195	4.39084	6.37837	3.24417	10.0424	5.02776
	250.4	1.16392	4.32559	6.93033	2.11267	2.86369	4.39208	6.37963	3.24541	10.0496	5.02899
	250.6	1.16392	4.33188	6.93935	2.11612	2.86737	4.39332	6.37963	3.24665	10.0612	5.03073
	250.8	1.16392	4.33697	6.95894	2.11612	2.8686	4.39457	6.38089	3.24665	10.0874	5.03246
	251	1.16392	4.33973	6.98569	2.11784	2.8686	4.39457	6.38719	3.24665	10.1085	5.03369
	251.2	1.16515	4.34363	7.01123	2.11784	2.8686	4.39633	6.39734	3.24665	10.146	5.03492
	251.4	1.16637	4.34808	7.03255	2.11784	2.8686	4.39757	6.39986	3.24789	10.1768	5.03492
	251.6	1.16637	4.35425	7.04424	2.11784	2.87229	4.39882	6.40112	3.24913	10.1768	5.03615
	251.8	1.16637	4.36315	7.04701	2.11906	2.87475	4.39882	6.40112	3.24913	10.183	5.03789
	252	1.16637	4.3676	7.05843	2.11906	2.87598	4.40006	6.40112	3.24913	10.1865	5.03912
	252.2	1.16637	4.3676	7.06354	2.1215	2.87598	4.40182	6.40238	3.24913	10.1883	5.03912
	252.4	1.16637	4.37109	7.07138	2.12322	2.87598	4.4046	6.40364	3.24913	10.192	5.03912
	252.6	1.16637	4.37233	7.08588	2.12566	2.87598	4.4046	6.4049	3.25037	10.192	5.03912
	252.8	1.16637	4.37509	7.10527	2.12688	2.87721	4.40585	6.40616	3.25037	10.197	5.03912
	253	1.16637	4.37632	7.12634	2.1281	2.87721	4.40585	6.40616	3.25037	10.2044	5.03912
	253.2	1.16637	4.37807	7.13145	2.12932	2.87844	4.40585	6.40742	3.25161	10.2081	5.03912
	253.4	1.16637	4.37807	7.13392	2.13104	2.87844	4.40585	6.41372	3.25285	10.2081	5.03912
	253.6	1.1676	4.37981	7.1367	2.13348	2.88089	4.40585	6.41498	3.25285	10.212	5.04035
	253.8	1.1676	4.38155	7.1402	2.13521	2.88212	4.41532	6.41624	3.25285	10.2138	5.04035
	254	1.16933	4.386	7.14195	2.13693	2.88212	4.42659	6.41905	3.2546	10.2213	5.04158
	254.2	1.16933	4.38876	7.14443	2.13815	2.88458	4.44033	6.4275	3.25584	10.2225	5.04281
	254.4	1.16933	4.39	7.15442	2.13815	2.88581	4.44912	6.43758	3.25707	10.2288	5.04281
	254.6	1.17055	4.39123	7.16557	2.13815	2.8895	4.45161	6.45024	3.25707	10.2323	5.04403
	254.8	1.17178	4.39298	7.17004	2.13815	2.89073	4.45286	6.46929	3.25707	10.2323	5.04577
	255	1.17178	4.39421	7.17179	2.13937	2.89195	4.4541	6.49477	3.25707	10.236	5.04751
	255.2	1.17178	4.39596	7.17571	2.13937	2.89318	4.45534	6.52008	3.25707	10.2413	5.04925
	255.4	1.17178	4.3977	7.1857	2.13937	2.89564	4.46369	6.54039	3.25707	10.2452	5.05048
	255.6	1.17351	4.4014	7.19081	2.13937	2.89839	4.47638	6.55299	3.25707	10.2686	5.05171
	255.8	1.17351	4.40264	7.19329	2.14181	2.90013	4.49384	6.55818	3.25707	10.2895	5.05294
	256	1.17351	4.4054	7.19329	2.14303	2.90187	4.50758	6.561	3.25707	10.315	5.05417
	256.2	1.17351	4.40714	7.19606	2.14425	2.9036	4.52297	6.56278	3.25707	10.3324	5.05417
	256.4	1.17351	4.40838	7.1973	2.14547	2.90534	4.53914	6.56559	3.25707	10.3411	5.05417
	256.6	1.17351	4.40838	7.20121	2.14547	2.90809	4.54811	6.56685	3.25831	10.3438	5.05417
	256.8	1.17351	4.41012	7.20513	2.14669	2.90932	4.55924	6.57189	3.25831	10.3466	5.05539
	257	1.17351	4.41457	7.20637	2.14669	2.91106	4.56048	6.57471	3.25955	10.3644	5.05662
	257.2	1.17351	4.41827	7.21009	2.14669	2.91229	4.56327	6.58604	3.26079	10.3812	5.05662
	257.4	1.17351	4.42336	7.21286	2.14669	2.91503	4.5703	6.58886	3.26079	10.3867	5.05785
	257.6	1.17351	4.42459	7.21534	2.1479	2.91503	4.577	6.59064	3.26079	10.3892	5.05959
	257.8	1.17351	4.42459	7.21534	2.1479	2.91677	4.58052	6.59064	3.26079	10.3909	5.05959
	258	1.17351	4.42634	7.21709	2.15034	2.918	4.5955	6.5919	3.26079	10.3921	5.06133
	258.2	1.17351	4.42881	7.21986	2.15156	2.91923	4.60576	6.59316	3.26079	10.3921	5.06256
	258.4	1.17351	4.43128	7.22234	2.15156	2.92198	4.60949	6.59714	3.26079	10.3939	5.06379
	258.6	1.17351	4.43128	7.22358	2.15156	2.92372	4.61074	6.59714	3.26079	10.3951	5.06501
	258.8	1.17351	4.43374	7.22481	2.15278	2.92495	4.62414	6.60168	3.26254	10.3963	5.06501
	259	1.17351	4.43621	7.22657	2.15278	2.92769	4.62807	6.60798	3.26378	10.3976	5.06501
	259.2	1.17351	4.44485	7.22781	2.1545	2.92892	4.62932	6.61428	3.26502	10.4072	5.06501
	259.4	1.17351	4.44659	7.22905	2.15572	2.93015	4.62932	6.62319	3.26626	10.41	5.06501
	259.6	1.17351	4.44783	7.22905	2.15694	2.93261	4.62932	6.62717	3.2675	10.4127	5.06624
	259.8	1.17351	4.44906	7.22905	2.15938	2.93261	4.62932	6.65488	3.26874	10.414	5.06624
	260	1.17473	4.4503	7.22905	2.15938	2.93384	4.63108	6.6801	3.26874	10.4167	5.06624
	260.2	1.17596	4.45153	7.23028	2.15938	2.93384	4.63356	6.69773	3.26874	10.418	5.06747
	260.4	1.17596	4.454	7.23152	2.15938	2.93659	4.63635	6.71788	3.26874	10.4231	5.06747
	260.6	1.17596	4.454	7.23327	2.1606	2.93905	4.65877	6.71788	3.26874	10.4282	5.06747
	260.8	1.17596	4.454	7.23451	2.16304	2.94411	4.66053	6.71914	3.26874	10.4321	5.0687
	261	1.17596	4.45523	7.23451	2.16304	2.94411	4.6684	6.72292	3.26874	10.4483	5.0687
	261.2	1.17596	4.45523	7.23451	2.16426	2.94657	4.66964	6.72574	3.26874	10.4829	5.0687
	261.4	1.17596	4.45647	7.23451	2.16426	2.94657	4.67243	6.72855	3.26874	10.5213	5.06993
	261.6	1.17596	4.45893	7.23451	2.16548	2.9478	4.67367	6.73622	3.26874	10.5496	5.07167
	261.8	1.17596	4.46017	7.23451	2.16548	2.95149	4.67645	6.74538	3.26874	10.5719	5.07167
	262	1.17596	4.46387	7.23451	2.1667	2.95424	4.6777	6.74538	3.26998	10.586	5.0729
	262.2	1.17718	4.46663	7.23451	2.16792	2.95698	4.68796	6.74538	3.26998	10.586	5.0729
	262.4	1.1784	4.46786	7.23451	2.16913	2.95872	4.6943	6.74664	3.26998	10.5887	5.0729
	262.6	1.1784	4.46961	7.23451	2.17035	2.96379	4.69928	6.74916	3.26998	10.6146	5.07413
	262.8	1.17963	4.47084	7.23451	2.17157	2.96502	4.70425	6.75094	3.26998	10.6357	5.07413
	263	1.17963	4.4736	7.23575	2.17157	2.96777	4.7106	6.7522	3.26998	10.6392	5.07536
	263.2	1.17963	4.4736	7.23823	2.17401	2.9695	4.71184	6.75346	3.26998	10.6629	5.07658
	263.4	1.17963	4.47535	7.23947	2.17401	2.97124	4.71184	6.75472	3.26998	10.6979	5.07782
	263.6	1.17963	4.47811	7.24071	2.17645	2.97124	4.71462	6.75598	3.26998	10.7162	5.07782
	263.8	1.17963	4.48428	7.24246	2.17645	2.97247	4.71587	6.7588	3.26998	10.7333	5.07782
	264	1.18085	4.48921	7.2437	2.17645	2.9737	4.71587	6.76161	3.26998	10.7634	5.07904
	264.2	1.18207	4.5018	7.24721	2.17645	2.97544	4.71587	6.76161	3.26998	10.7748	5.07904
	264.4	1.18207	4.5142	7.24844	2.17767	2.9826	4.71763	6.76161	3.26998	10.7834	5.07904
	264.6	1.18381	4.5221	7.25092	2.18011	2.99251	4.71763	6.7634	3.26998	10.7909	5.07904
	264.8	1.18381	4.52486	7.25092	2.18011	3.00364	4.72041	6.76621	3.26998	10.7988	5.07904
	265	1.18554	4.52876	7.25464	2.18133	3.00979	4.72041	6.76903	3.26998	10.8025	5.07904
	265.2	1.18554	4.53123	7.26463	2.18133	3.01153	4.72165	6.77862	3.26998	10.805	5.07904
	265.4	1.18554	4.53246	7.2691	2.18255	3.01398	4.72559	6.78946	3.26998	10.8078	5.07904
	265.6	1.18554	4.5337	7.27435	2.18255	3.01572	4.73429	6.794	3.27122	10.8105	5.07904
	265.8	1.18554	4.53493	7.27559	2.18255	3.01695	4.75669	6.79934	3.27122	10.813	5.07904
	266	1.18554	4.53668	7.27683	2.18255	3.0259	4.78554	6.8006	3.27122	10.8142	5.07904
	266.2	1.18554	4.54176	7.27683	2.18255	3.03217	4.81092	6.80238	3.27246	10.8181	5.07904
	266.4	1.18554	4.56032	7.27858	2.18377	3.04446	4.82218	6.80238	3.27246	10.822	5.08027
	266.6	1.18554	4.58133	7.27982	2.18377	3.04834	4.84506	6.8052	3.27246	10.8238	5.08027
	266.8	1.18554	4.59391	7.27982	2.18499	3.05203	4.86515	6.80646	3.27246	10.8277	5.08027
	267	1.18554	4.6111	7.27982	2.18499	3.05326	4.87028	6.80646	3.27246	10.8413	5.0815
	267.2	1.18554	4.62281	7.27982	2.1862	3.06063	4.88141	6.81044	3.27246	10.8468	5.0815
	267.4	1.18554	4.64349	7.28157	2.1862	3.07047	4.88888	6.82576	3.2737	10.8493	5.0815
	267.6	1.18554	4.64901	7.28157	2.18742	3.07916	4.88888	6.83342	3.2737	10.8752	5.0815
	267.8	1.18676	4.67088	7.28435	2.18864	3.08465	4.89064	6.84608	3.2737	10.916	5.0815
	268	1.18799	4.68734	7.28558	2.19108	3.08854	4.89767	6.8713	3.2737	10.9407	5.0815
	268.2	1.18799	4.69729	7.28835	2.19108	3.09361	4.91711	6.88539	3.27494	10.9444	5.0815
	268.4	1.18799	4.71738	7.29361	2.19108	3.10474	4.94071	6.91603	3.27617	10.9444	5.0815
	268.6	1.18799	4.73505	7.29536	2.19108	3.10719	4.96438	6.95013	3.27617	10.9471	5.0815
	268.8	1.18799	4.75031	7.29928	2.19108	3.10842	4.98304	6.95265	3.27617	10.9484	5.0815
	269	1.18799	4.75155	7.30052	2.19108	3.11349	5.00174	6.95663	3.27617	10.9511	5.0815
	269.2	1.18972	4.75431	7.303	2.1923	3.11523	5.01294	6.95789	3.27617	10.955	5.0815
	269.4	1.19094	4.75554	7.30424	2.19352	3.11892	5.0147	6.95789	3.27617	10.9656	5.0815
	269.6	1.19267	4.75554	7.30424	2.19352	3.12166	5.01595	6.97945	3.27617	10.9871	5.0815
	269.8	1.1939	4.75678	7.30424	2.19352	3.12441	5.01873	6.99587	3.27617	11.0004	5.0815
	270	1.1939	4.76418	7.30548	2.19352	3.12564	5.02386	7.00107	3.27741	11.0029	5.0815
	270.2	1.1939	4.76665	7.30671	2.19474	3.12738	5.02562	7.01366	3.27741	11.0236	5.0815
	270.4	1.19512	4.76788	7.30795	2.19596	3.12912	5.02562	7.03008	3.27741	11.0447	5.08273
	270.6	1.19512	4.76788	7.30795	2.19718	3.14392	5.02686	7.0465	3.27865	11.0549	5.08396
	270.8	1.19634	4.76963	7.30919	2.19718	3.14898	5.0281	7.04776	3.27865	11.0576	5.08396
	271	1.19634	4.77137	7.31291	2.1984	3.15676	5.0281	7.05058	3.27865	11.0594	5.08396
	271.2	1.19757	4.77413	7.31415	2.1984	3.15849	5.03059	7.05236	3.27989	11.0777	5.08396
	271.4	1.19757	4.7766	7.31539	2.19962	3.16124	5.03557	7.05362	3.28113	11.104	5.08396
	271.6	1.19757	4.7803	7.31714	2.20083	3.16513	5.03557	7.05362	3.28237	11.1106	5.08519
	271.8	1.19879	4.78379	7.31838	2.20083	3.173	5.03557	7.05362	3.28361	11.1157	5.08642
	272	1.19879	4.78503	7.31962	2.20327	3.18037	5.03557	7.05362	3.28361	11.1246	5.08642
	272.2	1.19879	4.78778	7.31962	2.20449	3.18785	5.03681	7.05488	3.28485	11.1312	5.08816
	272.4	1.19879	4.79272	7.32086	2.20449	3.19031	5.0393	7.05614	3.28485	11.1387	5.09061
	272.6	1.19879	4.79717	7.32086	2.20449	3.194	5.04179	7.0574	3.28485	11.1461	5.09184
	272.8	1.19879	4.7984	7.3221	2.20571	3.19522	5.04179	7.05918	3.28485	11.1489	5.09307
	273	1.19879	4.7984	7.3221	2.20571	3.19768	5.04179	7.05918	3.28485	11.1524	5.0943
	273.2	1.19879	4.79964	7.3221	2.20571	3.20637	5.04179	7.06044	3.28609	11.1536	5.09604
	273.4	1.19879	4.80087	7.3221	2.20693	3.2175	5.04707	7.06044	3.28733	11.1564	5.09778
	273.6	1.19879	4.80211	7.3221	2.20693	3.22025	5.05329	7.06044	3.28856	11.1608	5.09952
	273.8	1.19879	4.80487	7.3221	2.20815	3.22517	5.05505	7.0617	3.2898	11.1633	5.10074
	274	1.19879	4.8061	7.3221	2.20937	3.23746	5.05505	7.06452	3.29104	11.1688	5.10248
	274.2	1.19879	4.80733	7.3221	2.20937	3.24852	5.05505	7.0749	3.29228	11.1723	5.10371
	274.4	1.20002	4.80857	7.3221	2.20937	3.26018	5.05505	7.08256	3.29228	11.1985	5.10494
	274.6	1.20002	4.8098	7.3221	2.21059	3.26264	5.05505	7.08434	3.29228	11.1997	5.10617
	274.8	1.20002	4.81227	7.3221	2.21181	3.26538	5.05629	7.08613	3.29228	11.2072	5.1074
	275	1.20002	4.81401	7.3221	2.21181	3.26712	5.06002	7.08739	3.29228	11.2159	5.10863
	275.2	1.20002	4.81648	7.3221	2.21181	3.26835	5.06127	7.09258	3.29228	11.2387	5.10986
	275.4	1.20124	4.81924	7.3221	2.21181	3.27009	5.06251	7.09792	3.29228	11.2653	5.10986
	275.6	1.20124	4.82048	7.3221	2.21303	3.27132	5.06376	7.09918	3.29228	11.2671	5.11109
	275.8	1.20246	4.82294	7.3221	2.21425	3.27306	5.065	7.10044	3.29228	11.271	5.11109
	276	1.20246	4.82418	7.3221	2.21547	3.27428	5.06624	7.1017	3.29228	11.2749	5.11354
	276.2	1.20369	4.82592	7.3221	2.21668	3.27428	5.068	7.10452	3.29228	11.2786	5.11528
	276.4	1.20491	4.82716	7.3221	2.21668	3.27428	5.06976	7.11218	3.29228	11.283	5.11803
	276.6	1.20491	4.8289	7.3221	2.21668	3.27935	5.07254	7.12358	3.29352	11.2892	5.11803
	276.8	1.20614	4.83384	7.32334	2.22034	3.28181	5.07254	7.13767	3.29352	11.3009	5.11803
	277	1.20614	4.83631	7.32334	2.22156	3.28624	5.07254	7.14782	3.29352	11.3021	5.11803
	277.2	1.20614	4.83631	7.32458	2.22522	3.2887	5.07254	7.15797	3.29352	11.3137	5.11803
	277.4	1.20736	4.83754	7.32458	2.22644	3.29239	5.07254	7.17511	3.29352	11.3387	5.11803
	277.6	1.20736	4.83877	7.32581	2.22766	3.29485	5.07254	7.18526	3.29352	11.3697	5.11803
	277.8	1.20736	4.84153	7.32705	2.22766	3.2973	5.07254	7.19434	3.29352	11.3943	5.11803
	278	1.20736	4.84429	7.32881	2.22888	3.29976	5.07254	7.20113	3.29352	11.418	5.11926
	278.2	1.20736	4.84429	7.32881	2.22888	3.29976	5.07254	7.21372	3.29476	11.4294	5.12049
	278.4	1.20736	4.84553	7.32881	2.22888	3.29976	5.07254	7.22499	3.29476	11.4355	5.12049
	278.6	1.20736	4.84676	7.32881	2.22888	3.30099	5.07254	7.23389	3.29476	11.4368	5.12172
	278.8	1.20736	4.84676	7.32881	2.22888	3.30099	5.07254	7.23843	3.29476	11.4429	5.12295
	279	1.20859	4.84676	7.32881	2.22888	3.30273	5.07254	7.24406	3.29476	11.457	5.12295
	279.2	1.20981	4.84851	7.32881	2.23009	3.3078	5.07254	7.25881	3.29476	11.4615	5.12295
	279.4	1.20981	4.85241	7.32881	2.23009	3.31168	5.07254	7.27243	3.296	11.4664	5.12295
	279.6	1.20981	4.85364	7.32881	2.23131	3.3183	5.07254	7.2805	3.29724	11.4689	5.12295
	279.8	1.20981	4.85488	7.33056	2.23375	3.32076	5.07254	7.29799	3.29724	11.48	5.12295
	280	1.20981	4.85488	7.33231	2.23497	3.32199	5.07254	7.30253	3.29724	11.4812	5.12295
	280.2	1.20981	4.85488	7.33231	2.23497	3.32813	5.07254	7.30379	3.29848	11.4812	5.12295
	280.4	1.20981	4.85611	7.33355	2.23619	3.32813	5.07254	7.30631	3.30023	11.4812	5.12295
	280.6	1.20981	4.85734	7.33355	2.23741	3.33182	5.07254	7.30757	3.30147	11.4887	5.12295
	280.8	1.21103	4.85981	7.33355	2.23863	3.33182	5.07254	7.30757	3.30271	11.4924	5.12418
	281	1.21226	4.85981	7.33355	2.23985	3.33305	5.07379	7.30757	3.30395	11.4949	5.12591
	281.2	1.21348	4.86105	7.33355	2.23985	3.33305	5.07503	7.30883	3.30395	11.5023	5.12591
	281.4	1.21348	4.86228	7.33355	2.23985	3.33428	5.07503	7.31009	3.30642	11.5128	5.12591
	281.6	1.21348	4.86598	7.33355	2.24229	3.33797	5.07503	7.31387	3.30766	11.5299	5.12714
	281.8	1.21348	4.86598	7.33479	2.24351	3.3392	5.07503	7.331	3.30766	11.5603	5.12714
	282	1.21348	4.86598	7.33756	2.24473	3.34165	5.07503	7.33382	3.30766	11.5812	5.12714
	282.2	1.21348	4.86845	7.33756	2.24473	3.34288	5.07503	7.3376	3.30766	11.6004	5.12714
	282.4	1.21348	4.86968	7.3388	2.24594	3.34677	5.07503	7.33938	3.3089	11.6219	5.12714
	282.6	1.21348	4.86968	7.3388	2.24716	3.34952	5.07503	7.34336	3.3089	11.6298	5.12714
	282.8	1.21521	4.86968	7.3388	2.24716	3.35075	5.07503	7.34714	3.3089	11.6326	5.12714
	283	1.21644	4.86968	7.3388	2.24838	3.35197	5.07503	7.34966	3.3089	11.6338	5.12714
	283.2	1.21644	4.86968	7.3388	2.24838	3.35566	5.07628	7.3547	3.31014	11.6421	5.12837
	283.4	1.21644	4.87092	7.34004	2.24838	3.35812	5.07804	7.37611	3.31138	11.6631	5.12837
	283.6	1.21644	4.87215	7.34004	2.25011	3.35812	5.07804	7.37789	3.31262	11.6754	5.1296
	283.8	1.21644	4.87462	7.34128	2.25011	3.35812	5.07804	7.38167	3.31262	11.6816	5.1296
	284	1.21644	4.87956	7.34251	2.25011	3.35935	5.07928	7.38809	3.31539	11.6843	5.1296
	284.2	1.21766	4.88079	7.34643	2.25133	3.36109	5.07928	7.38935	3.31663	11.6871	5.13083
	284.4	1.21888	4.88079	7.3492	2.25255	3.36232	5.07928	7.39061	3.31787	11.6898	5.13083
	284.6	1.22011	4.88202	7.35197	2.25377	3.36405	5.07928	7.3958	3.31911	11.6911	5.13083
	284.8	1.22011	4.88202	7.35445	2.25377	3.36579	5.08052	7.39862	3.32158	11.6928	5.13083
	285	1.22133	4.88449	7.35569	2.25377	3.36579	5.08052	7.409	3.32282	11.6983	5.13083
	285.2	1.22256	4.88449	7.35693	2.25498	3.36579	5.08052	7.41404	3.32458	11.7061	5.13083
	285.4	1.22256	4.88573	7.35693	2.25742	3.36753	5.08052	7.41404	3.32581	11.7074	5.13083
	285.6	1.22256	4.88696	7.35693	2.25742	3.37368	5.08052	7.41923	3.32581	11.7101	5.13083
	285.8	1.22256	4.88871	7.35693	2.25742	3.37736	5.08052	7.43189	3.32581	11.7126	5.13083
	286	1.22256	4.89147	7.35693	2.25986	3.37982	5.08052	7.43588	3.32581	11.7177	5.13083
	286.2	1.22256	4.89147	7.35693	2.26108	3.38973	5.08052	7.43986	3.32581	11.7264	5.13206
	286.4	1.22429	4.8927	7.35693	2.2623	3.39096	5.08052	7.44164	3.32581	11.7292	5.13206
	286.6	1.22429	4.89444	7.35693	2.2623	3.39096	5.08177	7.4429	3.32581	11.7331	5.13329
	286.8	1.22429	4.89568	7.35693	2.2623	3.3971	5.08301	7.44646	3.32581	11.7331	5.13329
	287	1.22429	4.89691	7.35817	2.26352	3.3971	5.08301	7.44772	3.32581	11.7331	5.13329
	287.2	1.22551	4.89691	7.36209	2.26352	3.39956	5.08301	7.45024	3.32581	11.7331	5.13503
	287.4	1.22551	4.89815	7.36384	2.26352	3.4013	5.08301	7.45276	3.32581	11.7331	5.13503
	287.6	1.22551	4.89938	7.36632	2.26352	3.40651	5.08301	7.45276	3.32581	11.7343	5.13626
	287.8	1.22551	4.89938	7.37003	2.26352	3.40926	5.08477	7.45402	3.32581	11.7343	5.13748
	288	1.22674	4.89938	7.37179	2.26474	3.411	5.08477	7.4558	3.32581	11.7343	5.13748
	288.2	1.22847	4.90061	7.37179	2.26596	3.4165	5.08477	7.45706	3.32581	11.7457	5.13748
	288.4	1.22847	4.90185	7.37354	2.26596	3.42093	5.08477	7.45706	3.32581	11.7494	5.13748
	288.6	1.22969	4.90308	7.37478	2.26718	3.426	5.08477	7.45832	3.32581	11.7531	5.13748
	288.8	1.23092	4.90584	7.37602	2.26839	3.43261	5.08477	7.4601	3.32705	11.7568	5.13748
	289	1.23092	4.90759	7.3785	2.26839	3.43384	5.08477	7.46136	3.32705	11.7617	5.13748
	289.2	1.23214	4.91035	7.38126	2.27083	3.43558	5.08477	7.46514	3.32829	11.7656	5.13748
	289.4	1.23387	4.9131	7.38518	2.27205	3.43558	5.08477	7.46766	3.32829	11.7669	5.13748
	289.6	1.23387	4.91485	7.38642	2.27205	3.43558	5.08477	7.48408	3.32829	11.7708	5.13748
	289.8	1.23387	4.91608	7.38766	2.27327	3.43558	5.08602	7.48786	3.32829	11.7747	5.13748
	290	1.23387	4.91732	7.3889	2.27449	3.43732	5.08726	7.48912	3.32829	11.7813	5.13748
	290.2	1.23387	4.92225	7.39644	2.27449	3.44101	5.08726	7.49164	3.32829	11.7951	5.13748
	290.4	1.23632	4.92349	7.40511	2.27571	3.44224	5.08726	7.49342	3.32829	11.8018	5.13748
	290.6	1.23754	4.92472	7.41143	2.27815	3.44961	5.08726	7.49594	3.32829	11.8097	5.13748
	290.8	1.23877	4.92472	7.42285	2.28059	3.45084	5.0885	7.50223	3.32829	11.8169	5.13748
	291	1.23877	4.92596	7.44934	2.28181	3.4533	5.08975	7.50475	3.32829	11.8196	5.13748
	291.2	1.23877	4.92719	7.47055	2.28303	3.45821	5.08975	7.50727	3.32953	11.8214	5.13748
	291.4	1.23877	4.92842	7.47922	2.28303	3.45995	5.08975	7.50853	3.33077	11.8226	5.13748
	291.6	1.23999	4.92966	7.50028	2.28303	3.46855	5.08975	7.50979	3.33077	11.8277	5.13748
	291.8	1.23999	4.93089	7.52135	2.28303	3.47593	5.08975	7.51157	3.33077	11.8302	5.13748
	292	1.23999	4.93365	7.55232	2.28424	3.481	5.08975	7.51439	3.33077	11.8354	5.13871
	292.2	1.23999	4.93489	7.58826	2.28424	3.48468	5.08975	7.51617	3.33077	11.8371	5.13871
	292.4	1.24122	4.93489	7.61554	2.28546	3.48714	5.08975	7.52121	3.33077	11.8528	5.13871
	292.6	1.24122	4.93838	7.63537	2.2879	3.48837	5.08975	7.52887	3.33077	11.8719	5.13871
	292.8	1.24122	4.94588	7.63661	2.28912	3.4896	5.08975	7.5528	3.33201	11.886	5.13994
	293	1.24122	4.95082	7.63784	2.29034	3.49329	5.08975	7.58054	3.33325	11.9117	5.14117
	293.2	1.24244	4.95472	7.64156	2.29034	3.49835	5.08975	7.60447	3.33325	11.9258	5.14117
	293.4	1.24244	4.95596	7.64548	2.29156	3.50497	5.08975	7.61203	3.33325	11.9408	5.1424
	293.6	1.24366	4.95842	7.64796	2.29278	3.50671	5.08975	7.61999	3.33325	11.9408	5.1424
	293.8	1.24366	4.96017	7.64796	2.294	3.50946	5.08975	7.62397	3.33325	11.9436	5.1424
	294	1.2454	4.96017	7.65518	2.29522	3.51192	5.08975	7.62649	3.33325	11.9453	5.1424
	294.2	1.2454	4.9614	7.65518	2.29644	3.51741	5.08975	7.63291	3.33325	11.9466	5.1424
	294.4	1.24713	4.96387	7.65642	2.29644	3.51915	5.08975	7.63417	3.33449	11.949	5.1424
	294.6	1.24713	4.9651	7.65642	2.29766	3.52161	5.08975	7.64096	3.33449	11.9518	5.14363
	294.8	1.24835	4.96634	7.65766	2.29766	3.52908	5.08975	7.64738	3.33449	11.9584	5.14363
	295	1.25008	4.96757	7.6589	2.30009	3.53892	5.08975	7.64738	3.33449	11.9695	5.14363
	295.2	1.25131	4.96881	7.66167	2.30131	3.54383	5.08975	7.64864	3.33449	11.9969	5.14363
	295.4	1.25131	4.97251	7.66167	2.30253	3.54998	5.08975	7.6499	3.33573	12.0241	5.14363
	295.6	1.25131	4.97621	7.66291	2.30497	3.55505	5.08975	7.65116	3.33573	12.0564	5.14363
	295.8	1.25131	4.97744	7.66291	2.30497	3.56011	5.08975	7.65242	3.33573	12.0751	5.14363
	296	1.25253	4.97744	7.66466	2.30497	3.56257	5.08975	7.65523	3.33573	12.0813	5.14486
	296.2	1.25253	4.97991	7.66714	2.30497	3.56974	5.08975	7.65805	3.33573	12.0868	5.14486
	296.4	1.25253	4.98238	7.66714	2.30863	3.57148	5.08975	7.67824	3.33573	12.0931	5.14486
	296.6	1.25253	4.98238	7.66962	2.31135	3.57321	5.08975	7.68328	3.33573	12.0948	5.14486
	296.8	1.25253	4.98238	7.67408	2.31379	3.57495	5.08975	7.68958	3.33573	12.0966	5.14609
	297	1.25426	4.98238	7.67584	2.31652	3.58002	5.08975	7.69084	3.33573	12.1005	5.14732
	297.2	1.25599	4.98361	7.67861	2.32018	3.58629	5.08975	7.69084	3.33697	12.1032	5.14732
	297.4	1.25599	4.98485	7.68253	2.3229	3.58874	5.08975	7.69262	3.33697	12.1032	5.14732
	297.6	1.25599	4.98608	7.685	2.32778	3.58997	5.08975	7.69388	3.33697	12.1067	5.14855
	297.8	1.25599	4.98608	7.685	2.32951	3.5912	5.08975	7.69766	3.3382	12.138	5.14855
	298	1.25722	4.98855	7.68748	2.33804	3.5912	5.08975	7.69892	3.33944	12.1392	5.14977
	298.2	1.25844	4.98978	7.68872	2.34779	3.59243	5.08975	7.70346	3.34068	12.1429	5.151
	298.4	1.25844	4.99349	7.68996	2.35052	3.59243	5.08975	7.70472	3.34192	12.1456	5.151
	298.6	1.25844	4.99472	7.69171	2.35397	3.59417	5.08975	7.70723	3.34316	12.1518	5.151
	298.8	1.25966	4.99719	7.69295	2.35397	3.59692	5.08975	7.70849	3.3444	12.1531	5.151
	299	1.26089	4.99966	7.69419	2.35519	3.60039	5.08975	7.71028	3.34564	12.1548	5.15223
	299.2	1.26089	5.00212	7.69543	2.35904	3.60314	5.08975	7.71153	3.34564	12.1548	5.15346
	299.4	1.26089	5.00212	7.69543	2.36026	3.60314	5.08975	7.71153	3.34688	12.1548	5.15469
	299.6	1.26089	5.00459	7.69543	2.36026	3.60488	5.08975	7.71279	3.34688	12.1623	5.15643
	299.8	1.26089	5.00583	7.69543	2.36026	3.60488	5.08975	7.71405	3.34812	12.1752	5.15643
	300	1.26089	5.00706	7.70038	2.36198	3.60734	5.08975	7.71405	3.34812	12.1824	5.15766
	300.2	1.26211	5.00706	7.70286	2.3632	3.60857	5.08975	7.71531	3.34812	12.1836	5.15766
	300.4	1.26334	5.00829	7.7041	2.36442	3.60857	5.08975	7.71657	3.34812	12.1861	5.16012
	300.6	1.26456	5.00953	7.7041	2.36442	3.61031	5.08975	7.72177	3.34812	12.191	5.16286
	300.8	1.26456	5.01076	7.7041	2.36442	3.61153	5.08975	7.75199	3.34812	12.1988	5.16286
	301	1.26578	5.01323	7.70534	2.36715	3.61327	5.08975	7.76711	3.34812	12.2088	5.16409
	301.2	1.26701	5.01693	7.70534	2.36837	3.61602	5.08975	7.76889	3.34812	12.2236	5.16409
	301.4	1.26823	5.0194	7.70658	2.36837	3.61602	5.08975	7.77015	3.34812	12.2299	5.16409
	301.6	1.26946	5.0194	7.70833	2.37009	3.61602	5.08975	7.77781	3.34812	12.235	5.16409
	301.8	1.27068	5.02063	7.70833	2.37009	3.61602	5.08975	7.77907	3.34812	12.2387	5.16532
	302	1.27068	5.02063	7.70957	2.37009	3.61848	5.08975	7.78033	3.34812	12.24	5.16532
	302.2	1.27068	5.02063	7.70957	2.37131	3.61971	5.08975	7.78033	3.34812	12.251	5.16532
	302.4	1.27068	5.02063	7.71081	2.37131	3.61971	5.08975	7.78211	3.34812	12.2561	5.16532
	302.6	1.27068	5.0231	7.71205	2.37131	3.62597	5.09099	7.78389	3.34812	12.26	5.16532
	302.8	1.27068	5.02557	7.71329	2.37304	3.62966	5.09099	7.78515	3.34812	12.2652	5.16532
	303	1.27068	5.02557	7.71329	2.37426	3.6314	5.09224	7.79397	3.34812	12.2707	5.16532
	303.2	1.27068	5.02804	7.71329	2.37598	3.63386	5.09224	7.82545	3.34812	12.2779	5.16532
	303.4	1.27068	5.03174	7.71453	2.3777	3.63829	5.09224	7.8472	3.34812	12.2804	5.16532
	303.6	1.27068	5.03174	7.71577	2.37892	3.64104	5.09348	7.84846	3.34936	12.2804	5.16532
	303.8	1.27068	5.03297	7.71577	2.38014	3.64227	5.09472	7.85127	3.34936	12.291	5.16532
	304	1.27068	5.03421	7.71701	2.38014	3.6435	5.09472	7.85253	3.34936	12.2947	5.16532
	304.2	1.27068	5.03668	7.71824	2.38136	3.65087	5.09597	7.85505	3.34936	12.3049	5.16532
	304.4	1.27068	5.03914	7.71824	2.3838	3.65456	5.09721	7.85883	3.3506	12.31	5.16655
	304.6	1.27068	5.03914	7.71824	2.38502	3.65456	5.09846	7.85883	3.35235	12.3178	5.16655
	304.8	1.27068	5.03914	7.71824	2.38775	3.65701	5.0997	7.85883	3.35235	12.3233	5.16778
	305	1.27068	5.03914	7.71824	2.38775	3.65701	5.10094	7.85883	3.35359	12.3311	5.16901
	305.2	1.27068	5.04038	7.71948	2.38775	3.65947	5.10219	7.86009	3.35483	12.3383	5.16901
	305.4	1.27068	5.04161	7.72072	2.38896	3.65947	5.10219	7.86009	3.35607	12.34	5.17024
	305.6	1.27068	5.04161	7.72072	2.38896	3.66316	5.10219	7.86009	3.35607	12.3456	5.17024
	305.8	1.27191	5.04161	7.72248	2.39018	3.66439	5.10219	7.86135	3.35607	12.3456	5.17024
	306	1.27313	5.04285	7.72371	2.39018	3.66562	5.10219	7.86135	3.3573	12.3468	5.17147
	306.2	1.27313	5.04408	7.72371	2.3914	3.66562	5.10219	7.86135	3.3573	12.3485	5.1727
	306.4	1.27435	5.04408	7.72495	2.39413	3.66562	5.10219	7.86261	3.3573	12.3498	5.1727
	306.6	1.27558	5.04655	7.72495	2.39413	3.66685	5.10219	7.86387	3.3573	12.351	5.17392
	306.8	1.2768	5.04902	7.72495	2.39657	3.66808	5.10219	7.86513	3.35854	12.3522	5.17392
	307	1.27803	5.04902	7.72495	2.39901	3.66931	5.10219	7.86691	3.35854	12.3522	5.17566
	307.2	1.27925	5.04902	7.72495	2.40023	3.66931	5.10219	7.86817	3.35978	12.3522	5.17566
	307.4	1.28098	5.05025	7.72495	2.40023	3.67054	5.10219	7.87195	3.36102	12.3547	5.17566
	307.6	1.28098	5.05148	7.72495	2.40144	3.67176	5.10219	7.87373	3.36226	12.3559	5.17689
	307.8	1.28098	5.05272	7.72495	2.40144	3.67176	5.10219	7.87373	3.36503	12.3559	5.17689
	308	1.28098	5.05642	7.72495	2.40317	3.67299	5.10219	7.87373	3.36678	12.3559	5.17689
	308.2	1.28098	5.05889	7.72495	2.40317	3.67422	5.10219	7.87373	3.36678	12.3559	5.17689
	308.4	1.28221	5.05889	7.72619	2.40439	3.67545	5.10343	7.87625	3.36678	12.3559	5.17689
	308.6	1.28343	5.05889	7.72743	2.40561	3.67791	5.10468	7.87625	3.36802	12.3559	5.17689
	308.8	1.28343	5.06012	7.72743	2.40733	3.67914	5.10468	7.87751	3.36802	12.3587	5.17689
	309	1.28343	5.06012	7.72743	2.40977	3.68037	5.10592	7.88107	3.36802	12.3599	5.17689
	309.2	1.28343	5.06136	7.72743	2.4148	3.68282	5.10717	7.88389	3.36802	12.3612	5.17689
	309.4	1.28343	5.06259	7.72743	2.41723	3.68405	5.10717	7.88514	3.36802	12.3656	5.17812
	309.6	1.28343	5.06382	7.72743	2.41896	3.68774	5.10717	7.8864	3.36802	12.386	5.17935
	309.8	1.28343	5.06629	7.72867	2.42068	3.69143	5.10841	7.89283	3.36802	12.3905	5.18058
	310	1.28343	5.06999	7.72867	2.42312	3.69389	5.10965	7.89639	3.37194	12.394	5.18058
	310.2	1.28465	5.07246	7.72991	2.42556	3.69511	5.1109	7.90158	3.37471	12.4003	5.18058
	310.4	1.28465	5.07246	7.72991	2.42678	3.69757	5.11214	7.90677	3.37595	12.4042	5.18058
	310.6	1.28588	5.07246	7.72991	2.4285	3.69757	5.11214	7.90856	3.3777	12.4077	5.18058
	310.8	1.28588	5.0737	7.72991	2.42972	3.70003	5.11214	7.91108	3.37894	12.4089	5.18181
	311	1.2871	5.07493	7.73115	2.43216	3.70126	5.11214	7.91562	3.37894	12.4164	5.18181
	311.2	1.28833	5.07616	7.73239	2.43338	3.70126	5.11463	7.92723	3.37894	12.4313	5.18181
	311.4	1.28955	5.07616	7.73414	2.43511	3.70126	5.11463	7.9397	3.37894	12.4442	5.18181
	311.6	1.28955	5.07863	7.73414	2.43511	3.70372	5.11463	7.94887	3.38018	12.4652	5.18304
	311.8	1.28955	5.0811	7.73589	2.43632	3.70741	5.11463	7.96075	3.38018	12.4852	5.18304
	312	1.28955	5.08233	7.73589	2.43754	3.70864	5.11587	7.96983	3.38018	12.493	5.18427
	312.2	1.28955	5.08233	7.73589	2.43754	3.70864	5.11712	7.97361	3.38018	12.4992	5.1855
	312.4	1.28955	5.08233	7.73713	2.43754	3.70864	5.11712	7.97613	3.38018	12.5019	5.18672
	312.6	1.28955	5.08233	7.73837	2.43876	3.70986	5.11836	7.98696	3.38018	12.5031	5.18846
	312.8	1.28955	5.08233	7.73837	2.44262	3.71109	5.11961	8.00409	3.38018	12.5066	5.18969
	313	1.28955	5.08233	7.73837	2.44647	3.71232	5.11961	8.01947	3.38018	12.5101	5.18969
	313.2	1.28955	5.08357	7.73961	2.4482	3.71601	5.11961	8.03641	3.38018	12.5138	5.19092
	313.4	1.28955	5.08357	7.73961	2.44992	3.71847	5.11961	8.04486	3.38018	12.5166	5.19092
	313.6	1.28955	5.08604	7.73961	2.45114	3.72092	5.11961	8.05403	3.38018	12.5193	5.19215
	313.8	1.28955	5.08727	7.73961	2.45114	3.72461	5.11961	8.05801	3.38193	12.5221	5.19215
	314	1.28955	5.0885	7.74085	2.45114	3.72461	5.11961	8.05927	3.38317	12.5233	5.19338
	314.2	1.28955	5.08974	7.74209	2.45236	3.72461	5.11961	8.06326	3.38317	12.5258	5.19461
	314.4	1.28955	5.09221	7.74209	2.45236	3.72461	5.11961	8.07963	3.38441	12.5286	5.19461
	314.6	1.28955	5.09344	7.74209	2.45358	3.72707	5.11961	8.09039	3.38565	12.5313	5.19584
	314.8	1.29077	5.09344	7.74209	2.45358	3.7283	5.11961	8.10299	3.38689	12.535	5.19757
	315	1.29077	5.09344	7.74209	2.45358	3.73199	5.11961	8.11815	3.38966	12.5363	5.19757
	315.2	1.29077	5.09467	7.74209	2.4548	3.73813	5.11961	8.13721	3.39214	12.5397	5.1988
	315.4	1.29077	5.09467	7.74209	2.45602	3.73813	5.11961	8.16495	3.39338	12.5437	5.20003
	315.6	1.29077	5.09714	7.74209	2.45774	3.74059	5.11961	8.19014	3.39585	12.5476	5.20126
	315.8	1.29077	5.09838	7.74209	2.4616	3.74182	5.11961	8.20022	3.39585	12.5503	5.20249
	316	1.29077	5.10084	7.74209	2.46404	3.74457	5.11961	8.20274	3.39862	12.5558	5.20372
	316.2	1.29077	5.10331	7.74209	2.46404	3.74457	5.11961	8.20793	3.39862	12.5576	5.20372
	316.4	1.29077	5.10455	7.74209	2.46404	3.7458	5.12085	8.21171	3.39986	12.5613	5.20372
	316.6	1.29077	5.10701	7.74209	2.46647	3.74702	5.12209	8.21349	3.39986	12.5652	5.20495
	316.8	1.29077	5.10825	7.74209	2.46769	3.74825	5.12209	8.22115	3.39986	12.5689	5.20495
	317	1.29077	5.10948	7.74209	2.46891	3.74948	5.12334	8.22634	3.4011	12.5714	5.20495
	317.2	1.29077	5.11072	7.74209	2.47013	3.74948	5.12334	8.23525	3.4011	12.5726	5.20495
	317.4	1.29077	5.11072	7.74209	2.47135	3.74948	5.12334	8.23807	3.40387	12.5743	5.20618
	317.6	1.29077	5.11195	7.74209	2.47135	3.75194	5.12334	8.23932	3.41007	12.5842	5.20741
	317.8	1.29077	5.11318	7.74209	2.47135	3.75317	5.12458	8.24111	3.41502	12.6039	5.20864
	318	1.29077	5.11318	7.74209	2.47135	3.75686	5.12583	8.24362	3.41874	12.6243	5.20864
	318.2	1.29077	5.11565	7.74209	2.47257	3.75931	5.12583	8.24644	3.42122	12.6416	5.20864
	318.4	1.29077	5.11689	7.74209	2.47379	3.76105	5.12583	8.25098	3.42297	12.6505	5.20864
	318.6	1.29077	5.11689	7.74209	2.47501	3.7638	5.12707	8.2535	3.42297	12.6522	5.20864
	318.8	1.29077	5.11812	7.74209	2.47623	3.76503	5.12831	8.25632	3.42421	12.6535	5.20986
	319	1.29077	5.11935	7.74209	2.47745	3.76626	5.12956	8.25913	3.42545	12.659	5.2116
	319.2	1.292	5.12059	7.74209	2.47745	3.76626	5.1308	8.2735	3.42545	12.668	5.21283
	319.4	1.29322	5.12306	7.74209	2.47745	3.76749	5.13205	8.28084	3.42822	12.6758	5.21283
	319.6	1.29322	5.12429	7.74209	2.47745	3.76872	5.13205	8.28365	3.42946	12.6782	5.21283
	319.8	1.29322	5.12429	7.74209	2.47745	3.77118	5.13329	8.28491	3.43318	12.68	5.21406
	320	1.29445	5.12429	7.74209	2.47989	3.77118	5.13453	8.28773	3.43565	12.6812	5.21529
	320.2	1.29445	5.12676	7.74209	2.48161	3.77118	5.13453	8.29171	3.44061	12.6812	5.21652
	320.4	1.29567	5.12923	7.74209	2.48283	3.77118	5.13578	8.2935	3.44309	12.6882	5.21775
	320.6	1.2974	5.12923	7.74209	2.48405	3.77241	5.13754	8.29727	3.44433	12.6894	5.21898
	320.8	1.29862	5.12923	7.74209	2.48527	3.77363	5.13754	8.30291	3.4471	12.6919	5.22072
	321	1.29862	5.13169	7.74209	2.48527	3.77486	5.13878	8.30469	3.44958	12.6919	5.22072
	321.2	1.29862	5.13663	7.74209	2.48699	3.77486	5.13878	8.31111	3.45235	12.6931	5.22072
	321.4	1.29985	5.1391	7.74209	2.48972	3.77486	5.13878	8.32519	3.45235	12.6949	5.22072
	321.6	1.29985	5.14157	7.74333	2.49094	3.77486	5.13878	8.3341	3.45235	12.6966	5.22072
	321.8	1.30107	5.14157	7.74456	2.49216	3.77732	5.13878	8.3546	3.45358	12.7028	5.22072
	322	1.30107	5.1428	7.74456	2.49216	3.77855	5.13878	8.36226	3.45482	12.7067	5.22072
	322.2	1.30107	5.14527	7.7458	2.49459	3.77978	5.13878	8.37617	3.45606	12.7079	5.22072
	322.4	1.3023	5.14527	7.74704	2.49581	3.78101	5.13878	8.38758	3.4573	12.7217	5.22072
	322.6	1.3023	5.14527	7.7488	2.49703	3.78224	5.13878	8.39524	3.46007	12.7295	5.22072
	322.8	1.3023	5.14527	7.7488	2.49825	3.7847	5.13878	8.39922	3.46284	12.7308	5.22072
	323	1.3023	5.1465	7.75003	2.50098	3.78643	5.13878	8.40376	3.46408	12.7342	5.22194
	323.2	1.30352	5.14897	7.75003	2.50098	3.78643	5.13878	8.40658	3.46532	12.7342	5.22194
	323.4	1.30475	5.15391	7.75003	2.5022	3.78643	5.13878	8.41112	3.46532	12.7355	5.22194
	323.6	1.30597	5.15637	7.75003	2.50464	3.78817	5.13878	8.41742	3.46656	12.7367	5.22194
	323.8	1.30597	5.15637	7.75127	2.50585	3.7894	5.13878	8.4212	3.46904	12.7379	5.22194
	324	1.30597	5.15637	7.75303	2.50585	3.79186	5.14003	8.42246	3.47028	12.7392	5.22194
	324.2	1.30597	5.16008	7.75303	2.50707	3.79186	5.14003	8.42498	3.47028	12.7404	5.22194
	324.4	1.30597	5.16254	7.75426	2.5088	3.79186	5.14003	8.42624	3.47152	12.7404	5.22194
	324.6	1.30597	5.16625	7.7555	2.51152	3.79309	5.14127	8.4275	3.47327	12.7416	5.22194
	324.8	1.30597	5.17118	7.75674	2.51274	3.79432	5.14127	8.4275	3.47327	12.7434	5.22194
	325	1.30597	5.17365	7.75798	2.51396	3.79432	5.14251	8.42876	3.47327	12.7446	5.22317
	325.2	1.30597	5.17365	7.75922	2.51518	3.79605	5.14251	8.43001	3.47451	12.7446	5.22491
	325.4	1.30719	5.17365	7.7617	2.5164	3.79605	5.14376	8.43001	3.47575	12.7459	5.22737
	325.6	1.30842	5.17365	7.76294	2.51762	3.79728	5.145	8.43001	3.4775	12.757	5.2286
	325.8	1.30842	5.17365	7.76294	2.51884	3.79851	5.145	8.4318	3.47874	12.7941	5.2286
	326	1.30964	5.17612	7.76294	2.52006	3.80025	5.145	8.43305	3.47998	12.825	5.22983
	326.2	1.30964	5.17982	7.76294	2.52128	3.803	5.145	8.43431	3.48275	12.8374	5.23106
	326.4	1.30964	5.18105	7.76294	2.5225	3.80689	5.145	8.4361	3.4845	12.8435	5.23106
	326.6	1.30964	5.18105	7.76294	2.52522	3.80934	5.14625	8.445	3.4845	12.8511	5.23106
	326.8	1.30964	5.18105	7.76294	2.52644	3.81057	5.14749	8.45178	3.4845	12.8648	5.23229
	327	1.30964	5.18105	7.76294	2.52766	3.81057	5.14874	8.45178	3.48574	12.8748	5.23351
	327.2	1.30964	5.18229	7.76294	2.52939	3.81057	5.14874	8.4546	3.48574	12.88	5.23525
	327.4	1.31087	5.18352	7.76294	2.53061	3.81057	5.14874	8.46023	3.48698	12.8887	5.23648
	327.6	1.31087	5.18352	7.76294	2.53061	3.81549	5.14874	8.47338	3.48698	12.9032	5.23648
	327.8	1.31087	5.18352	7.76418	2.53333	3.81672	5.14874	8.48976	3.48822	12.9131	5.23771
	328	1.31087	5.18352	7.76541	2.53455	3.81795	5.14874	8.50882	3.48946	12.9193	5.23771
	328.2	1.31087	5.18352	7.76665	2.53577	3.81918	5.14998	8.52147	3.49337	12.9205	5.23771
	328.4	1.31087	5.18476	7.76665	2.53699	3.81918	5.14998	8.52682	3.49337	12.9217	5.23771
	328.6	1.31209	5.18476	7.76665	2.53972	3.82424	5.15122	8.53697	3.49461	12.9235	5.23894
	328.8	1.31209	5.18476	7.76665	2.54094	3.82931	5.15122	8.53979	3.49461	12.9252	5.23894
	329	1.31382	5.18476	7.76665	2.54215	3.83054	5.15122	8.54105	3.49637	12.9252	5.23894
	329.2	1.31382	5.18969	7.76665	2.54337	3.83228	5.15247	8.54839	3.49637	12.9303	5.23894
	329.4	1.31505	5.19339	7.76665	2.54337	3.83474	5.15247	8.55402	3.49637	12.9331	5.24017
	329.6	1.31627	5.19339	7.76665	2.54459	3.83748	5.15247	8.57422	3.49637	12.9348	5.2414
	329.8	1.31749	5.19339	7.76789	2.54459	3.83871	5.15247	8.59703	3.49637	12.9366	5.24263
	330	1.31749	5.19463	7.76913	2.54459	3.83871	5.15371	8.61383	3.49637	12.9378	5.24263
	330.2	1.31749	5.19833	7.77037	2.54459	3.83871	5.15371	8.62342	3.49637	12.9427	5.24263
	330.4	1.31749	5.19833	7.77161	2.54459	3.83871	5.15371	8.62468	3.49637	12.944	5.24386
	330.6	1.31749	5.2008	7.77161	2.54459	3.84363	5.15371	8.62468	3.49761	12.9492	5.24386
	330.8	1.31749	5.20203	7.77285	2.54581	3.84732	5.15371	8.6275	3.49884	12.9531	5.24509
	331	1.31749	5.2045	7.77409	2.54703	3.84855	5.15371	8.62876	3.49884	12.9543	5.24682
	331.2	1.31749	5.20573	7.77409	2.54703	3.84977	5.15371	8.6416	3.50008	12.9543	5.24682
	331.4	1.31749	5.20697	7.77533	2.54703	3.84977	5.15496	8.64839	3.50132	12.9605	5.24682
	331.6	1.31872	5.20944	7.77533	2.54825	3.85223	5.1562	8.64964	3.50132	12.9667	5.24805
	331.8	1.31994	5.20944	7.77533	2.55069	3.85498	5.15744	8.65419	3.50256	12.9773	5.24928
	332	1.31994	5.21067	7.77533	2.55191	3.85498	5.15869	8.66048	3.50504	12.9863	5.24928
	332.2	1.31994	5.2119	7.77533	2.55191	3.85498	5.15993	8.66048	3.50504	12.9989	5.25102
	332.4	1.31994	5.21314	7.77533	2.55191	3.85773	5.15993	8.663	3.50679	13.035	5.25225
	332.6	1.31994	5.21314	7.77533	2.55191	3.86387	5.15993	8.663	3.50679	13.0619	5.25348
	332.8	1.31994	5.21314	7.77533	2.55313	3.86633	5.15993	8.663	3.50927	13.0826	5.25348
	333	1.31994	5.21314	7.77533	2.55313	3.86879	5.15993	8.66478	3.50927	13.0931	5.25348
	333.2	1.31994	5.21314	7.77533	2.55435	3.86879	5.15993	8.66478	3.51175	13.108	5.25471
	333.4	1.31994	5.21437	7.77533	2.55435	3.87002	5.16118	8.66604	3.5135	13.1224	5.25471
	333.6	1.31994	5.21561	7.77533	2.55557	3.87248	5.16118	8.66604	3.51861	13.1273	5.25645
	333.8	1.31994	5.21931	7.77533	2.55557	3.87522	5.16118	8.6673	3.51985	13.1445	5.25645
	334	1.31994	5.22425	7.77657	2.55678	3.87797	5.16242	8.67443	3.52109	13.1617	5.25767
	334.2	1.31994	5.22548	7.77657	2.55678	3.8792	5.16242	8.67443	3.52862	13.1661	5.25767
	334.4	1.31994	5.22548	7.77657	2.558	3.88043	5.16242	8.67569	3.53373	13.1696	5.25767
	334.6	1.31994	5.22548	7.77781	2.558	3.88166	5.16242	8.67569	3.54005	13.1714	5.25941
	334.8	1.31994	5.22795	7.77781	2.56044	3.88412	5.16366	8.67569	3.55027	13.1807	5.26115
	335	1.31994	5.22795	7.77781	2.56166	3.88801	5.16366	8.67695	3.5578	13.1918	5.26115
	335.2	1.31994	5.22795	7.77781	2.56166	3.89046	5.16366	8.67976	3.55956	13.1993	5.26115
	335.4	1.31994	5.22918	7.77781	2.56288	3.89169	5.16491	8.67976	3.55956	13.2083	5.26238
	335.6	1.31994	5.22918	7.77781	2.56288	3.89444	5.16491	8.67976	3.55956	13.2158	5.26361
	335.8	1.31994	5.22918	7.77904	2.5646	3.89618	5.16491	8.67976	3.56233	13.2257	5.26607
	336	1.31994	5.23042	7.78028	2.56582	3.90125	5.16491	8.67976	3.56852	13.2285	5.26729
	336.2	1.31994	5.23288	7.78152	2.56704	3.90493	5.16491	8.67976	3.57595	13.2359	5.27004
	336.4	1.31994	5.23535	7.78152	2.56704	3.90739	5.16491	8.68102	3.58654	13.2403	5.27178
	336.6	1.31994	5.23535	7.78152	2.56704	3.90913	5.16491	8.68102	3.58654	13.2475	5.27352
	336.8	1.31994	5.23782	7.78327	2.56826	3.91036	5.16491	8.68102	3.58902	13.2628	5.27526
	337	1.31994	5.23782	7.78503	2.56948	3.91311	5.16491	8.68102	3.59294	13.281	5.277
	337.2	1.31994	5.23905	7.78678	2.5707	3.91311	5.16491	8.68102	3.59418	13.3026	5.27822
	337.4	1.31994	5.24029	7.78678	2.57314	3.91485	5.16491	8.68102	3.59418	13.3149	5.27822
	337.6	1.31994	5.24152	7.78802	2.57558	3.91853	5.16491	8.68102	3.59695	13.3227	5.27822
	337.8	1.31994	5.24152	7.78926	2.5768	3.91976	5.16491	8.68102	3.59972	13.3255	5.27822
	338	1.32117	5.24276	7.7905	2.57802	3.92099	5.16491	8.68102	3.60096	13.3395	5.27822
	338.2	1.32239	5.24399	7.79174	2.58045	3.92222	5.16491	8.68102	3.6022	13.3529	5.27822
	338.4	1.32361	5.24769	7.79174	2.58045	3.92345	5.16491	8.68228	3.60497	13.3653	5.27945
	338.6	1.32484	5.25016	7.79298	2.58045	3.92591	5.16491	8.68228	3.60672	13.3794	5.28068
	338.8	1.32484	5.25016	7.79298	2.58167	3.92836	5.16615	8.68354	3.6092	13.39	5.28191
	339	1.32484	5.25139	7.79298	2.5834	3.93082	5.16791	8.6848	3.61663	13.3979	5.28314
	339.2	1.32484	5.25263	7.79298	2.58512	3.93082	5.16916	8.68606	3.61838	13.4128	5.28437
	339.4	1.32484	5.25263	7.79298	2.58878	3.93082	5.1704	8.68606	3.62086	13.4145	5.2856
	339.6	1.32484	5.25386	7.79298	2.59151	3.93328	5.1704	8.68606	3.62086	13.4195	5.2856
	339.8	1.32606	5.2551	7.79298	2.59151	3.93328	5.1704	8.68606	3.6221	13.4207	5.2856
	340	1.32729	5.25633	7.79421	2.59423	3.93574	5.1704	8.68606	3.62334	13.4269	5.2856
	340.2	1.32851	5.25756	7.79421	2.59809	3.9382	5.1704	8.68606	3.62334	13.4296	5.28683
	340.4	1.32851	5.2588	7.79421	2.6054	3.9382	5.1704	8.68732	3.62334	13.4331	5.28683
	340.6	1.32973	5.26003	7.79421	2.60926	3.94066	5.1704	8.68858	3.62509	13.4349	5.28806
	340.8	1.32973	5.26003	7.79421	2.61292	3.94239	5.1704	8.68984	3.62901	13.4361	5.28806
	341	1.32973	5.26003	7.79545	2.61794	3.94362	5.1704	8.68984	3.63025	13.4373	5.28929
	341.2	1.33096	5.2625	7.79669	2.6216	3.94362	5.17164	8.6911	3.63149	13.4386	5.28929
	341.4	1.33096	5.26373	7.79669	2.63022	3.94485	5.17164	8.6911	3.63426	13.443	5.29052
	341.6	1.33218	5.26373	7.79669	2.63295	3.95233	5.17164	8.69236	3.63818	13.4493	5.29052
	341.8	1.33218	5.26497	7.79669	2.6366	3.95233	5.17164	8.69236	3.64168	13.4605	5.29174
	342	1.33218	5.26497	7.79793	2.63782	3.95356	5.17164	8.69236	3.64168	13.4864	5.29297
	342.2	1.33218	5.2662	7.79917	2.64514	3.95724	5.17164	8.69236	3.64168	13.5346	5.29471
	342.4	1.33218	5.2662	7.79917	2.64758	3.95847	5.17164	8.69236	3.64788	13.5791	5.29594
	342.6	1.33218	5.26744	7.80041	2.65245	3.96354	5.1734	8.69362	3.65407	13.61	5.29594
	342.8	1.33341	5.26867	7.80041	2.65611	3.97016	5.17516	8.6954	3.66309	13.6347	5.29594
	343	1.33463	5.2699	7.80041	2.65977	3.97139	5.17641	8.6954	3.67554	13.6421	5.29594
	343.2	1.33463	5.27237	7.80041	2.66221	3.97313	5.17641	8.6954	3.69184	13.6484	5.29594
	343.4	1.33463	5.27484	7.80165	2.66465	3.97486	5.17641	8.6954	3.7006	13.6558	5.29717
	343.6	1.33463	5.27978	7.80289	2.66967	3.97486	5.17641	8.6954	3.70556	13.6685	5.2984
	343.8	1.33463	5.27978	7.80413	2.68071	3.97761	5.17641	8.6954	3.70556	13.6697	5.29963
	344	1.33463	5.28224	7.80537	2.68193	3.97884	5.17765	8.6954	3.71387	13.6725	5.29963
	344.2	1.33463	5.28471	7.8066	2.68559	3.97884	5.17765	8.6954	3.72355	13.6725	5.29963
	344.4	1.33463	5.28471	7.80784	2.70998	3.97884	5.17765	8.6954	3.73148	13.6762	5.30086
	344.6	1.33463	5.28471	7.81032	2.71241	3.98007	5.17889	8.6954	3.73396	13.6797	5.30086
	344.8	1.33463	5.28471	7.81207	2.71586	3.9813	5.17889	8.6954	3.7352	13.6863	5.30086
	345	1.33463	5.28471	7.81382	2.72089	3.98253	5.17889	8.6954	3.74152	13.6875	5.30086
	345.2	1.33463	5.28595	7.81506	2.72211	3.98253	5.17889	8.6954	3.74429	13.6875	5.30086
	345.4	1.33463	5.28718	7.81506	2.72383	3.98253	5.17889	8.6954	3.74604	13.6875	5.30209
	345.6	1.33463	5.28718	7.8163	2.72556	3.98376	5.17889	8.6954	3.7505	13.6875	5.30209
	345.8	1.33586	5.28718	7.81806	2.72677	3.98498	5.17889	8.6954	3.75298	13.6875	5.30209
	346	1.33586	5.28841	7.81806	2.73063	3.98498	5.17889	8.6954	3.75474	13.6875	5.30331
	346.2	1.33708	5.28965	7.81981	2.73236	3.98621	5.17889	8.69718	3.75597	13.6875	5.30454
	346.4	1.33881	5.28965	7.82105	2.73753	3.98621	5.17889	8.69718	3.75597	13.6875	5.30454
	346.6	1.34004	5.29088	7.82105	2.74255	3.98744	5.18014	8.69718	3.75773	13.6875	5.30454
	346.8	1.34177	5.29212	7.82105	2.74528	3.98744	5.18138	8.69718	3.7605	13.6888	5.30454
	347	1.34177	5.29335	7.82229	2.74801	3.98867	5.18263	8.69718	3.76174	13.6927	5.30454
	347.2	1.34299	5.29335	7.82229	2.75186	3.9899	5.18263	8.69718	3.76297	13.6927	5.30454
	347.4	1.34299	5.29458	7.82229	2.75674	3.9899	5.18263	8.69718	3.76648	13.6927	5.30577
	347.6	1.34421	5.29582	7.82229	2.75796	3.9899	5.18263	8.69718	3.77202	13.6951	5.307
	347.8	1.34421	5.29829	7.82229	2.76141	3.99236	5.18387	8.69718	3.77479	13.6989	5.30823
	348	1.34544	5.29829	7.82229	2.76959	3.99236	5.18387	8.69718	3.77727	13.7223	5.30823
	348.2	1.34666	5.29952	7.82229	2.77942	3.99236	5.18387	8.69718	3.77902	13.7251	5.30946
	348.4	1.34789	5.30075	7.82229	2.78063	3.99236	5.18387	8.69896	3.78077	13.729	5.31069
	348.6	1.34789	5.30075	7.82229	2.78449	3.99236	5.18387	8.70022	3.78253	13.7302	5.31069
	348.8	1.34789	5.30075	7.82229	2.78952	3.99359	5.18387	8.70148	3.78253	13.7315	5.31069
	349	1.34789	5.30075	7.82229	2.79391	3.99482	5.18387	8.70274	3.78428	13.7327	5.31069
	349.2	1.34789	5.30446	7.82229	2.80859	3.99482	5.18512	8.704	3.78676	13.7327	5.31192
	349.4	1.34789	5.30816	7.82229	2.81347	3.99605	5.18512	8.704	3.79295	13.7339	5.31192
	349.6	1.34911	5.30939	7.82229	2.81713	3.99728	5.18636	8.704	3.79646	13.7367	5.31192
	349.8	1.34911	5.31186	7.82229	2.81835	3.99901	5.18636	8.704	3.79646	13.7461	5.31192
	350	1.34911	5.31309	7.82229	2.822	4.00075	5.18636	8.704	3.7977	13.7619	5.31315
	350.2	1.35034	5.31309	7.82353	2.82322	4.0035	5.18636	8.70526	3.79945	13.7801	5.31315
	350.4	1.35034	5.31309	7.82476	2.82444	4.00596	5.1876	8.70526	3.80069	13.7939	5.31438
	350.6	1.35034	5.31433	7.82652	2.82566	4.00964	5.18885	8.70526	3.80069	13.8039	5.3156
	350.8	1.35034	5.31433	7.82775	2.82566	4.01087	5.18885	8.70526	3.80193	13.8121	5.31683
	351	1.35034	5.31433	7.82775	2.82688	4.01087	5.19061	8.70526	3.80543	13.8146	5.31683
	351.2	1.35034	5.31556	7.82775	2.82861	4.0121	5.19185	8.70526	3.80791	13.8208	5.31683
	351.4	1.35034	5.31556	7.82775	2.82861	4.01579	5.19185	8.70526	3.81039	13.8235	5.31806
	351.6	1.35034	5.3168	7.82899	2.82861	4.01579	5.19185	8.70652	3.82278	13.828	5.31806
	351.8	1.35034	5.31926	7.83075	2.82861	4.01825	5.19185	8.70778	3.83031	13.8359	5.3198
	352	1.35034	5.3205	7.83075	2.82861	4.02071	5.1931	8.70956	3.83031	13.8434	5.32103
	352.2	1.35034	5.32173	7.83199	2.82983	4.02316	5.19434	8.71082	3.84153	13.8647	5.32226
	352.4	1.35034	5.32173	7.83199	2.83104	4.02439	5.19434	8.71082	3.84153	13.8845	5.32226
	352.6	1.35034	5.32297	7.83322	2.83104	4.02714	5.19434	8.71082	3.84277	13.8969	5.32226
	352.8	1.35034	5.32543	7.83322	2.83226	4.02837	5.19434	8.71082	3.84401	13.9018	5.32226
	353	1.35034	5.32543	7.83322	2.8347	4.03083	5.19434	8.71082	3.84401	13.9117	5.32226
	353.2	1.35034	5.32667	7.83446	2.8347	4.03257	5.19558	8.71082	3.84793	13.9154	5.32226
	353.4	1.35034	5.33284	7.8357	2.83592	4.03257	5.19558	8.71082	3.8507	13.9154	5.32226
	353.6	1.35034	5.33901	7.8357	2.83937	4.03625	5.19558	8.71082	3.8507	13.9191	5.32349
	353.8	1.35034	5.34024	7.8357	2.83937	4.03625	5.19558	8.71208	3.85347	13.923	5.32349
	354	1.35034	5.34148	7.8357	2.84059	4.03748	5.19558	8.71208	3.8676	13.9274	5.32472
	354.2	1.35034	5.34271	7.8357	2.84181	4.03871	5.19558	8.71208	3.87902	13.9371	5.32595
	354.4	1.35034	5.34271	7.8357	2.84181	4.04045	5.19558	8.71208	3.89141	13.9445	5.32595
	354.6	1.35034	5.34394	7.83694	2.84181	4.04537	5.19683	8.71208	3.89972	13.9632	5.32595
	354.8	1.35034	5.34765	7.83694	2.84353	4.04905	5.19683	8.71208	3.90364	13.9756	5.32595
	355	1.35034	5.34765	7.83694	2.84526	4.05079	5.19683	8.71208	3.91118	14.0065	5.32718
	355.2	1.35034	5.35135	7.83694	2.84798	4.05202	5.19683	8.71208	3.92993	14.046	5.32718
	355.4	1.35034	5.35135	7.83694	2.85184	4.05325	5.19683	8.71208	3.95254	14.0707	5.3284
	355.6	1.35034	5.35258	7.83694	2.85729	4.05325	5.19807	8.71208	3.96617	14.0905	5.3284
	355.8	1.35034	5.35382	7.83694	2.86217	4.05325	5.19807	8.71208	3.9674	14.13	5.3284
	356	1.35034	5.35382	7.83694	2.86948	4.05673	5.19807	8.71334	3.97132	14.1406	5.3284
	356.2	1.35034	5.35505	7.83694	2.87924	4.05795	5.19807	8.71334	3.97504	14.1455	5.3284
	356.4	1.35034	5.35505	7.83694	2.88289	4.05918	5.19807	8.7146	3.98867	14.149	5.3284
	356.6	1.35034	5.35628	7.83694	2.88533	4.06041	5.19932	8.7146	4.00478	14.1553	5.3284
	356.8	1.35034	5.35628	7.83818	2.88706	4.06041	5.20056	8.7146	4.01717	14.1598	5.3284
	357	1.35034	5.35628	7.83818	2.88828	4.06164	5.20056	8.7146	4.0395	14.1816	5.32963
	357.2	1.35034	5.35628	7.83942	2.89	4.06164	5.20056	8.7146	4.06564	14.2082	5.32963
	357.4	1.35034	5.35628	7.83942	2.89122	4.06164	5.20056	8.7146	4.08071	14.2298	5.33086
	357.6	1.35156	5.35752	7.83942	2.89394	4.06287	5.20056	8.7146	4.08567	14.2597	5.33086
	357.8	1.35278	5.35752	7.83942	2.89882	4.06656	5.20056	8.7146	4.09311	14.2871	5.33086
	358	1.35401	5.36122	7.83942	2.90986	4.06779	5.20056	8.71586	4.09702	14.2932	5.33209
	358.2	1.35401	5.36369	7.83942	2.92205	4.06902	5.20056	8.71586	4.0995	14.3032	5.33209
	358.4	1.35523	5.36492	7.83942	2.92378	4.06902	5.20056	8.71712	4.10461	14.311	5.33209
	358.6	1.35523	5.36739	7.83942	2.93231	4.07024	5.20056	8.71712	4.10636	14.3145	5.33332
	358.8	1.35523	5.36862	7.83942	2.93504	4.07198	5.20056	8.71838	4.11256	14.3184	5.33332
	359	1.35523	5.36986	7.83942	2.93943	4.07198	5.20056	8.71838	4.11888	14.327	5.33332
	359.2	1.35523	5.36986	7.83942	2.94383	4.07473	5.20056	8.71838	4.12165	14.3282	5.33506
	359.4	1.35523	5.37109	7.83942	2.94749	4.07748	5.20056	8.71838	4.12918	14.3481	5.33629
	359.6	1.35523	5.37109	7.83942	2.94871	4.08117	5.20056	8.71838	4.13538	14.3537	5.33629
	359.8	1.35523	5.37109	7.83942	2.95143	4.08485	5.20056	8.71964	4.13538	14.3722	5.33629
	360	1.35523	5.37109	7.84066	2.95265	4.08731	5.20056	8.7209	4.14157	14.3801	5.33629
	360.2	1.35523	5.37356	7.8419	2.95387	4.08854	5.20056	8.7209	4.14777	14.3862	5.33629
	360.4	1.35523	5.37726	7.8419	2.9675	4.08854	5.20056	8.7209	4.15444	14.3945	5.33629
	360.6	1.35523	5.3785	7.8419	2.97733	4.09028	5.20056	8.7209	4.16064	14.4032	5.33629
	360.8	1.35523	5.3785	7.8419	2.98251	4.09151	5.2018	8.7209	4.16455	14.4156	5.33629
	361	1.35523	5.3785	7.8419	2.9894	4.09274	5.2018	8.7209	4.17331	14.4317	5.33629
	361.2	1.35645	5.38096	7.84314	2.99213	4.09397	5.2018	8.7209	4.17963	14.4465	5.33752
	361.4	1.35645	5.3822	7.84438	2.99385	4.0952	5.2018	8.7209	4.18459	14.452	5.33875
	361.6	1.35768	5.38467	7.84561	2.99888	4.09642	5.2018	8.7209	4.1897	14.468	5.33875
	361.8	1.35768	5.38467	7.84685	3.00578	4.09765	5.2018	8.7209	4.1897	14.4979	5.33875
	362	1.35768	5.38467	7.84809	3.0085	4.09939	5.2018	8.7209	4.19247	14.5238	5.33997
	362.2	1.35768	5.3859	7.84809	3.0146	4.10062	5.2018	8.7209	4.19371	14.546	5.34171
	362.4	1.35768	5.3859	7.84809	3.02322	4.10185	5.2018	8.7209	4.19494	14.5634	5.34171
	362.6	1.35768	5.38837	7.84933	3.03663	4.10359	5.20305	8.7209	4.19494	14.57	5.34171
	362.8	1.35768	5.38837	7.85108	3.0537	4.10482	5.20305	8.72215	4.19941	14.5826	5.34171
	363	1.35768	5.39084	7.85108	3.05873	4.10605	5.20429	8.72341	4.20218	14.5909	5.34294
	363.2	1.35768	5.39207	7.85108	3.06258	4.10879	5.20429	8.72341	4.20342	14.6021	5.34417
	363.4	1.35768	5.39207	7.85108	3.0638	4.11002	5.20554	8.72341	4.20466	14.6071	5.3454
	363.6	1.35768	5.39454	7.85108	3.06502	4.11617	5.20554	8.72467	4.20992	14.6246	5.34663
	363.8	1.3589	5.39454	7.85108	3.06775	4.12108	5.20554	8.72593	4.21116	14.6298	5.34663
	364	1.36013	5.39577	7.85108	3.06947	4.12497	5.20554	8.72719	4.22231	14.6316	5.34663
	364.2	1.36013	5.39701	7.85108	3.07069	4.1262	5.20554	8.72719	4.22623	14.6355	5.34663
	364.4	1.36135	5.39824	7.85108	3.07069	4.12866	5.20554	8.72845	4.229	14.6367	5.34663
	364.6	1.36258	5.39824	7.85108	3.07191	4.13141	5.20554	8.72845	4.23075	14.6404	5.34663
	364.8	1.36258	5.39824	7.85232	3.07191	4.13529	5.20554	8.72845	4.23323	14.6491	5.34663
	365	1.36258	5.39824	7.85232	3.07191	4.13529	5.20554	8.72845	4.23673	14.6535	5.34663
	365.2	1.36258	5.39824	7.85356	3.07191	4.13652	5.20678	8.72845	4.23848	14.6649	5.34663
	365.4	1.36258	5.39824	7.85356	3.07313	4.13826	5.20678	8.72845	4.24024	14.6773	5.34663
	365.6	1.36258	5.39947	7.8548	3.07435	4.14072	5.20678	8.72845	4.24817	14.6911	5.34663
	365.8	1.36258	5.40318	7.8548	3.07557	4.14318	5.20678	8.72845	4.2623	14.7051	5.34663
	366	1.36258	5.40564	7.8548	3.07679	4.1444	5.20678	8.72845	4.27915	14.7079	5.34663
	366.2	1.36258	5.40688	7.8548	3.07801	4.14715	5.20678	8.72971	4.2953	14.7134	5.34909
	366.4	1.36258	5.40688	7.85604	3.07973	4.14715	5.20802	8.73097	4.30943	14.7162	5.35032
	366.6	1.36258	5.40811	7.85604	3.08095	4.1499	5.20802	8.73223	4.32085	14.7228	5.35032
	366.8	1.36258	5.40811	7.85779	3.08095	4.1499	5.20802	8.73349	4.33137	14.7318	5.35032
	367	1.36258	5.40811	7.85954	3.08217	4.15236	5.20802	8.73475	4.34195	14.7498	5.35032
	367.2	1.36258	5.40935	7.86078	3.08217	4.15236	5.20802	8.73601	4.35194	14.751	5.35032
	367.4	1.36258	5.41058	7.86202	3.08217	4.15359	5.20802	8.73601	4.36026	14.7538	5.35032
	367.6	1.36258	5.41181	7.86326	3.08339	4.15747	5.20802	8.73601	4.36303	14.755	5.35032
	367.8	1.3638	5.41305	7.8645	3.08582	4.1587	5.20802	8.73601	4.37096	14.755	5.35154
	368	1.36553	5.41428	7.8645	3.08704	4.16145	5.20927	8.73727	4.38883	14.7633	5.35277
	368.2	1.36553	5.41552	7.86574	3.08704	4.16391	5.20927	8.73727	4.39515	14.7743	5.354
	368.4	1.36726	5.41675	7.86698	3.08704	4.16883	5.21051	8.73853	4.39639	14.783	5.35523
	368.6	1.36971	5.41675	7.86822	3.08704	4.17157	5.21176	8.73853	4.39916	14.8002	5.35523
	368.8	1.36971	5.41798	7.86822	3.08704	4.17432	5.21176	8.73979	4.40039	14.8173	5.35523
	369	1.36971	5.41798	7.86997	3.08704	4.17432	5.21176	8.73979	4.40039	14.8587	5.35523
	369.2	1.36971	5.41922	7.87121	3.08826	4.17555	5.21176	8.74105	4.40163	14.8879	5.35523
	369.4	1.36971	5.41922	7.87245	3.08948	4.17729	5.21176	8.74105	4.40163	14.9006	5.35646
	369.6	1.37093	5.41922	7.87369	3.0907	4.17975	5.21176	8.74231	4.40287	14.9123	5.35769
	369.8	1.37093	5.41922	7.87369	3.09243	4.18098	5.21176	8.74231	4.40411	14.9162	5.36015
	370	1.37338	5.41922	7.87493	3.09243	4.18589	5.213	8.74231	4.40411	14.9224	5.36138
	370.2	1.37338	5.42045	7.87493	3.09364	4.18712	5.21424	8.74357	4.40411	14.9373	5.36261
	370.4	1.37338	5.42045	7.87493	3.09364	4.18958	5.21549	8.74357	4.40803	14.9469	5.36608
	370.6	1.37338	5.42045	7.87493	3.09486	4.1945	5.21549	8.74357	4.41825	14.9494	5.3713
	370.8	1.37338	5.42045	7.87493	3.09608	4.19573	5.21549	8.74357	4.42	14.9506	5.37303
	371	1.37338	5.42169	7.87493	3.09608	4.19573	5.21673	8.74357	4.42392	14.9543	5.37303
	371.2	1.37338	5.42169	7.87493	3.0973	4.19695	5.21798	8.74357	4.42669	14.9556	5.37303
	371.4	1.37338	5.42292	7.87617	3.0973	4.19941	5.21922	8.74357	4.43041	14.959	5.37426
	371.6	1.37338	5.42539	7.87617	3.0973	4.20187	5.21922	8.74357	4.43041	14.959	5.37672
	371.8	1.37338	5.42662	7.87617	3.09852	4.20187	5.21922	8.74357	4.43288	14.9641	5.37672
	372	1.37338	5.42662	7.87617	3.09974	4.20187	5.21922	8.74483	4.43412	14.9676	5.37672
	372.2	1.37338	5.42909	7.8774	3.10096	4.2031	5.21922	8.74483	4.43588	14.9721	5.37672
	372.4	1.37338	5.43156	7.87864	3.10218	4.20484	5.21922	8.74483	4.43588	14.9882	5.37672
	372.6	1.37338	5.43279	7.87864	3.10462	4.20607	5.21922	8.74483	4.43588	15.0043	5.37795
	372.8	1.37338	5.43526	7.87864	3.10584	4.2073	5.21922	8.74483	4.43588	15.0207	5.37795
	373	1.37338	5.43649	7.87988	3.10706	4.20975	5.22098	8.74609	4.43711	15.0246	5.37795
	373.2	1.37338	5.43649	7.87988	3.10949	4.21482	5.22222	8.74734	4.43711	15.0264	5.37795
	373.4	1.37461	5.43773	7.87988	3.11071	4.21656	5.22471	8.74734	4.43887	15.0281	5.37795
	373.6	1.37461	5.43896	7.87988	3.11244	4.21779	5.22865	8.74734	4.44062	15.0318	5.3849
	373.8	1.37461	5.43896	7.88112	3.11366	4.21779	5.23217	8.74734	4.44339	15.0343	5.38879
	374	1.37461	5.43896	7.88236	3.11488	4.21902	5.23341	8.74734	4.44339	15.036	5.39002
	374.2	1.37461	5.4402	7.88236	3.1166	4.22025	5.23517	8.74734	4.4485	15.0482	5.39176
	374.4	1.37461	5.44143	7.88236	3.11782	4.22199	5.23766	8.7486	4.45361	15.0517	5.39349
	374.6	1.37461	5.44143	7.88236	3.12026	4.22199	5.2389	8.74986	4.46237	15.0592	5.39349
	374.8	1.37461	5.44266	7.88236	3.12148	4.22372	5.2389	8.75112	4.47113	15.0655	5.39697
	375	1.37461	5.44513	7.88236	3.12148	4.22546	5.24015	8.75238	4.4756	15.0722	5.39871
	375.2	1.37461	5.44637	7.88236	3.1227	4.22669	5.24139	8.75238	4.47684	15.0739	5.40045
	375.4	1.37461	5.4476	7.88236	3.12392	4.22669	5.24263	8.75416	4.47684	15.0788	5.40045
	375.6	1.37461	5.4476	7.88236	3.12514	4.22944	5.24388	8.75416	4.47859	15.0833	5.40168
	375.8	1.37634	5.4476	7.88236	3.12514	4.23219	5.24512	8.75416	4.48034	15.0833	5.40341
	376	1.37634	5.4476	7.8836	3.12635	4.23219	5.24637	8.75542	4.4891	15.0845	5.40464
	376.2	1.37756	5.44883	7.8836	3.12635	4.23219	5.24637	8.75542	4.4891	15.0858	5.40638
	376.4	1.37756	5.44883	7.8836	3.12757	4.23464	5.24637	8.75542	4.49034	15.0909	5.40638
	376.6	1.37756	5.44883	7.8836	3.12879	4.2371	5.24761	8.75542	4.49034	15.0964	5.40913
	376.8	1.37756	5.45007	7.8836	3.13001	4.23956	5.24761	8.75542	4.50419	15.0976	5.41188
	377	1.37929	5.45007	7.8836	3.13123	4.23956	5.24761	8.75542	4.51804	15.0989	5.41311
	377.2	1.38102	5.45254	7.88484	3.13123	4.24202	5.24761	8.75542	4.53539	15.1039	5.41434
	377.4	1.38225	5.45377	7.88484	3.13123	4.24325	5.24885	8.75668	4.56017	15.1074	5.41434
	377.6	1.38347	5.455	7.88484	3.13123	4.24448	5.24885	8.75668	4.57139	15.1137	5.41557
	377.8	1.38347	5.455	7.88608	3.13123	4.24723	5.24885	8.75668	4.59617	15.1165	5.41557
	378	1.3847	5.45747	7.88732	3.13245	4.24723	5.24885	8.75794	4.61724	15.1165	5.41802
	378.2	1.3847	5.45871	7.88732	3.13367	4.24723	5.24885	8.75794	4.63339	15.1165	5.41925
	378.4	1.3847	5.45871	7.88856	3.13367	4.24845	5.24885	8.7592	4.63616	15.1165	5.42048
	378.6	1.3847	5.45994	7.8898	3.13367	4.25091	5.24885	8.76046	4.63791	15.1182	5.42294
	378.8	1.38592	5.45994	7.89103	3.13367	4.25091	5.24885	8.76046	4.64068	15.1182	5.42417
	379	1.38714	5.46117	7.89103	3.13367	4.25337	5.24885	8.76046	4.64316	15.1381	5.42417
	379.2	1.38714	5.46364	7.89103	3.13489	4.25511	5.24885	8.76046	4.6444	15.171	5.4254
	379.4	1.38714	5.46539	7.89103	3.13489	4.25634	5.24885	8.76172	4.6444	15.1833	5.42663
	379.6	1.38837	5.46539	7.89103	3.13611	4.25807	5.24885	8.76172	4.64717	15.1868	5.42786
	379.8	1.38837	5.46662	7.89227	3.13733	4.25807	5.2501	8.76172	4.6586	15.1893	5.42786
	380	1.38837	5.46909	7.89227	3.13855	4.2593	5.25134	8.76172	4.65983	15.1956	5.42786
	380.2	1.38837	5.47538	7.89227	3.13977	4.26205	5.25259	8.76298	4.66859	15.2028	5.42786
	380.4	1.38837	5.48168	7.89227	3.14099	4.26832	5.25259	8.76424	4.67414	15.2285	5.42786
	380.6	1.38837	5.48414	7.89351	3.1422	4.27201	5.25259	8.7655	4.68731	15.231	5.42908
	380.8	1.38837	5.48414	7.89351	3.14342	4.27569	5.25259	8.77069	4.69951	15.2335	5.42908
	381	1.38959	5.48661	7.89475	3.14464	4.27692	5.25259	8.77711	4.71127	15.2407	5.42908
	381.2	1.39082	5.48785	7.89599	3.14586	4.28184	5.25259	8.79354	4.72372	15.2523	5.42908
	381.4	1.39082	5.49031	7.89723	3.14708	4.28307	5.25259	8.81121	4.72722	15.2612	5.42908
	381.6	1.39082	5.49031	7.89847	3.1483	4.29044	5.25259	8.818	4.73342	15.2708	5.43031
	381.8	1.39082	5.49031	7.89847	3.1483	4.29167	5.25259	8.81926	4.73619	15.2721	5.43031
	382	1.39082	5.49031	7.89847	3.15002	4.29167	5.25259	8.82178	4.73794	15.2721	5.43154
	382.2	1.39082	5.49206	7.89971	3.15002	4.29413	5.25259	8.82178	4.74241	15.2808	5.43154
	382.4	1.39082	5.49206	7.89971	3.15002	4.29782	5.25383	8.82178	4.76646	15.3009	5.43661
	382.6	1.39082	5.49206	7.89971	3.15002	4.30273	5.25383	8.82304	4.78309	15.3158	5.44168
	382.8	1.39082	5.49329	7.90095	3.15124	4.30396	5.25507	8.82555	4.80083	15.3281	5.44443
	383	1.39082	5.49329	7.90095	3.15124	4.30642	5.25507	8.8301	4.82042	15.337	5.44886
	383.2	1.39082	5.49329	7.90219	3.15246	4.30765	5.25507	8.83261	4.83281	15.3457	5.45633
	383.4	1.39082	5.49453	7.90342	3.15246	4.30765	5.25632	8.83513	4.83456	15.3484	5.46022
	383.6	1.39082	5.49576	7.90342	3.15368	4.30765	5.25756	8.83513	4.83704	15.3497	5.46196
	383.8	1.39082	5.49576	7.90342	3.15368	4.31011	5.25756	8.84077	4.84606	15.3509	5.46319
	384	1.39082	5.49699	7.90342	3.15612	4.31011	5.25756	8.84358	4.85851	15.3521	5.46593
	384.2	1.39082	5.49823	7.90342	3.15612	4.31011	5.25756	8.84484	4.86202	15.3556	5.46868
	384.4	1.39082	5.49946	7.90342	3.15612	4.31257	5.25881	8.84766	4.87095	15.363	5.47114
	384.6	1.39082	5.49946	7.90342	3.15734	4.31502	5.26005	8.85047	4.87714	15.3669	5.4736
	384.8	1.39082	5.5007	7.90342	3.15734	4.31871	5.26005	8.85173	4.87992	15.3936	5.47534
	385	1.39082	5.5044	7.90342	3.15734	4.31871	5.26129	8.85299	4.88167	15.4133	5.47657
	385.2	1.39082	5.50687	7.90466	3.15734	4.31871	5.26129	8.85677	4.88342	15.4294	5.4783
	385.4	1.39082	5.51304	7.90466	3.15856	4.31871	5.26408	8.86818	4.88619	15.4312	5.48178
	385.6	1.39082	5.51304	7.90466	3.15856	4.3224	5.26532	8.87979	4.88743	15.4398	5.48178
	385.8	1.39082	5.51304	7.90466	3.15978	4.3224	5.26532	8.8826	4.89497	15.467	5.4867
	386	1.39082	5.51304	7.9059	3.15978	4.32486	5.26532	8.88439	4.90496	15.477	5.4867
	386.2	1.39082	5.51304	7.9059	3.161	4.32608	5.26708	8.8872	4.91115	15.4807	5.49219
	386.4	1.39082	5.51304	7.90714	3.16344	4.32608	5.26832	8.88972	4.92726	15.494	5.49342
	386.6	1.39082	5.51427	7.90714	3.16466	4.32608	5.26832	8.8915	4.94341	15.4968	5.5009
	386.8	1.39082	5.51427	7.90714	3.16587	4.32977	5.26832	8.8978	4.95971	15.5054	5.50213
	387	1.39082	5.5155	7.90714	3.16709	4.33469	5.26957	8.89906	4.9721	15.5054	5.50336
	387.2	1.39082	5.51674	7.90714	3.16709	4.33469	5.27081	8.90084	4.97458	15.5066	5.50459
	387.4	1.39082	5.51797	7.90838	3.16831	4.33592	5.27206	8.90262	4.9783	15.5264	5.50582
	387.6	1.39082	5.51797	7.90838	3.16953	4.3398	5.27206	8.90766	4.98221	15.5326	5.50755
	387.8	1.39082	5.51797	7.90838	3.17075	4.34154	5.2733	8.90766	4.98221	15.5365	5.51472
	388	1.39204	5.51921	7.90838	3.17197	4.34328	5.2733	8.91164	4.98345	15.5415	5.52189
	388.2	1.39326	5.52044	7.90838	3.17197	4.34603	5.2733	8.9129	4.98345	15.5428	5.53013
	388.4	1.39449	5.52291	7.90838	3.17319	4.34776	5.2733	8.91468	4.98469	15.5455	5.53187
	388.6	1.39571	5.52414	7.90838	3.17491	4.35022	5.2733	8.91594	4.98469	15.5483	5.53187
	388.8	1.39571	5.52538	7.90962	3.17613	4.35145	5.2733	8.91594	4.98469	15.5483	5.53433
	389	1.39571	5.52661	7.90962	3.17735	4.35268	5.27454	8.92048	4.98469	15.5495	5.53433
	389.2	1.39571	5.52661	7.90962	3.17857	4.35391	5.27579	8.92855	4.98469	15.5508	5.54257
	389.4	1.39571	5.52908	7.91086	3.1803	4.35391	5.27703	8.94387	4.98469	15.5571	5.54872
	389.6	1.39571	5.52908	7.91086	3.18151	4.3576	5.27828	8.94906	4.98469	15.5846	5.55378
	389.8	1.39571	5.53155	7.91086	3.18273	4.36006	5.27952	8.95284	4.98469	15.612	5.55378
	390	1.39571	5.53155	7.91086	3.18273	4.36006	5.28128	8.95566	4.99838	15.63	5.55501
	390.2	1.39571	5.53155	7.91086	3.18273	4.3628	5.28377	8.95964	5.00013	15.6374	5.55624
	390.4	1.39571	5.53155	7.91334	3.18395	4.36403	5.28874	8.96216	5.01398	15.6387	5.55972
	390.6	1.39571	5.53278	7.91611	3.18395	4.36772	5.29153	8.96498	5.01675	15.6387	5.57029
	390.8	1.39571	5.53401	7.91611	3.18517	4.36946	5.29546	8.9678	5.02295	15.6424	5.57304
	391	1.39571	5.53525	7.91735	3.18639	4.36946	5.29722	8.97061	5.04029	15.6474	5.57427
	391.2	1.39571	5.53525	7.91859	3.18761	4.36946	5.3	8.97061	5.05275	15.6562	5.57702
	391.4	1.39571	5.53525	7.91982	3.18761	4.37192	5.30125	8.97239	5.0639	15.6911	5.57875
	391.6	1.39571	5.53525	7.92106	3.18933	4.37315	5.30249	8.97365	5.06901	15.7209	5.58121
	391.8	1.39571	5.53648	7.9223	3.19055	4.37315	5.30249	8.97743	5.07024	15.753	5.58244
	392	1.39571	5.53648	7.92354	3.19177	4.37437	5.30498	8.97869	5.07416	15.7804	5.58244
	392.2	1.39571	5.53772	7.92478	3.19177	4.3756	5.30622	8.97995	5.07664	15.7804	5.58633
	392.4	1.39571	5.53772	7.92755	3.19867	4.37683	5.30747	8.98121	5.08786	15.7816	5.58807
	392.6	1.39571	5.53895	7.92879	3.19867	4.37806	5.30747	8.98519	5.09297	15.8056	5.59328
	392.8	1.39571	5.54018	7.92879	3.19989	4.37806	5.30747	8.98645	5.09472	15.8107	5.59574
	393	1.39571	5.54018	7.93054	3.19989	4.38052	5.30747	8.98771	5.09472	15.8132	5.59748
	393.2	1.39694	5.54018	7.93054	3.20355	4.38175	5.31303	8.98949	5.09749	15.8144	5.60191
	393.4	1.39694	5.54018	7.93178	3.20477	4.38298	5.31925	8.99075	5.10141	15.8171	5.60817
	393.6	1.39867	5.54018	7.93302	3.20749	4.38298	5.3292	8.99075	5.11163	15.8199	5.62297
	393.8	1.39867	5.54018	7.93302	3.20871	4.38421	5.35545	8.99075	5.12162	15.8216	5.64268
	394	1.39867	5.54142	7.93477	3.20871	4.38595	5.38033	8.99075	5.12905	15.8255	5.66606
	394.2	1.39867	5.54142	7.93477	3.20993	4.38717	5.39899	8.99201	5.14397	15.8306	5.68818
	394.4	1.39867	5.54142	7.93477	3.21538	4.3884	5.42639	8.99705	5.14789	15.8319	5.72016
	394.6	1.39867	5.54142	7.93477	3.2166	4.39014	5.43261	9.0072	5.153	15.8331	5.74966
	394.8	1.4004	5.54142	7.93477	3.21933	4.39188	5.45625	9.02676	5.16322	15.8359	5.7755
	395	1.40162	5.54265	7.93477	3.22205	4.39188	5.47495	9.04032	5.18056	15.8403	5.79148
	395.2	1.40162	5.54512	7.93477	3.22815	4.39188	5.4849	9.0443	5.19543	15.8454	5.80017
	395.4	1.40162	5.54635	7.93477	3.22987	4.39434	5.49361	9.0443	5.19791	15.8498	5.80566
	395.6	1.40162	5.55129	7.93477	3.2316	4.4006	5.49639	9.04712	5.20423	15.8543	5.82426
	395.8	1.40162	5.55129	7.93477	3.23282	4.40234	5.49639	9.0509	5.20423	15.8543	5.83417
	396	1.40162	5.55129	7.93477	3.23648	4.40357	5.49639	9.07906	5.20814	15.8555	5.83908
	396.2	1.40162	5.55129	7.93477	3.23891	4.4048	5.49764	9.11328	5.20814	15.8618	5.84415
	396.4	1.40162	5.55129	7.93652	3.24064	4.40603	5.514	9.1498	5.21482	15.8663	5.84538
	396.6	1.40285	5.55129	7.93776	3.24236	4.40992	5.53283	9.16637	5.22384	15.8702	5.84661
	396.8	1.40285	5.55129	7.939	3.24358	4.41266	5.53795	9.17403	5.22559	15.8714	5.85774
	397	1.40285	5.55129	7.939	3.2448	4.4144	5.54074	9.17801	5.22559	15.8732	5.86401
	397.2	1.40407	5.55129	7.94024	3.2448	4.41686	5.54198	9.17801	5.22683	15.8781	5.86524
	397.4	1.4053	5.55129	7.94024	3.2448	4.41809	5.55572	9.18444	5.22683	15.8833	5.86646
	397.6	1.4053	5.55129	7.94024	3.24602	4.41932	5.55572	9.18725	5.23682	15.8883	5.86646
	397.8	1.4053	5.55252	7.94148	3.24875	4.423	5.55697	9.21102	5.24236	15.9018	5.86769
	398	1.40652	5.55499	7.94272	3.25147	4.42669	5.55821	9.23424	5.24236	15.9154	5.86769
	398.2	1.40652	5.55869	7.94396	3.25269	4.42669	5.56319	9.25037	5.24513	15.9377	5.86892
	398.4	1.40825	5.55993	7.9452	3.25269	4.42669	5.57044	9.28065	5.24761	15.9401	5.87138
	398.6	1.40825	5.56116	7.9452	3.25391	4.42792	5.57437	9.29778	5.24761	15.9414	5.88024
	398.8	1.40825	5.5624	7.9452	3.25513	4.42792	5.57562	9.31019	5.24885	15.9503	5.88531
	399	1.40948	5.5624	7.9452	3.25635	4.43067	5.57562	9.31785	5.25009	15.9675	5.88705
	399.2	1.41121	5.56486	7.9452	3.25757	4.43067	5.57562	9.31911	5.25009	15.9801	5.88951
	399.4	1.41243	5.56486	7.9452	3.25879	4.4319	5.57686	9.31911	5.25009	16.0038	5.89565
[truncated: 1,035 more rows]
