# Supplementary material for: Antiviral drugs prolong survival in murine recessive dystrophic epidermolysis bullosa
Source: EMBO Mol Med. 2024 Mar 10;16(4):870–84. doi: 10.1038/s44321-024-00048-8 (PMC11018630; doi:10.1038/s44321-024-00048-8)
Supplement: Supplementary file 6 — Source Data Fig. 5 [file 44321_2024_48_MOESM6_ESM.zip › Figure 5/5C/Weight of mice.xlsx]

## Sheet: Sheet1
	Untreated	Daclatasvir
	7.07	9.5
	9	10.2
	8.44	11
	7.7	10.11
	8.1	10.92
	6.8	12.12
	9.43	10.58
	11.2	11.96
		10.83
		11.79
		13.45
