# Supplementary material for: Antiviral drugs prolong survival in murine recessive dystrophic epidermolysis bullosa
Source: EMBO Mol Med. 2024 Mar 10;16(4):870–84. doi: 10.1038/s44321-024-00048-8 (PMC11018630; doi:10.1038/s44321-024-00048-8)
Supplement: Supplementary file 6 — Source Data Fig. 5 [file 44321_2024_48_MOESM6_ESM.zip › Figure 5/5D/Hair Loss Scoring.xlsx]

## Sheet: Sheet1
	Untreated	Daclatasvir-Treated
	0.5	0
	0.5	1.5
	3.5	1
	0	0
	0	0.5
	3	0
	3	0
	3	0
		0
