# Supplementary material for: Antiviral drugs prolong survival in murine recessive dystrophic epidermolysis bullosa
Source: EMBO Mol Med. 2024 Mar 10;16(4):870–84. doi: 10.1038/s44321-024-00048-8 (PMC11018630; doi:10.1038/s44321-024-00048-8)
Supplement: Supplementary file 6 — Source Data Fig. 5 [file 44321_2024_48_MOESM6_ESM.zip › Figure 5/5E/Digit Numbers.xlsx]

## Sheet: Sheet1
	Untreated	Daclatasvir-Treated
	3	4
	3	3
	4	3
	2	4
	2	2
	1	3
	2	3
	1	3
		3
