# Supplementary material for: Antiviral drugs prolong survival in murine recessive dystrophic epidermolysis bullosa
Source: EMBO Mol Med. 2024 Mar 10;16(4):870–84. doi: 10.1038/s44321-024-00048-8 (PMC11018630; doi:10.1038/s44321-024-00048-8)
Supplement: Supplementary file 6 — Source Data Fig. 5 [file 44321_2024_48_MOESM6_ESM.zip › Figure 5/5F/pSMAD3 IMF quantification.xlsx]

## Sheet: Sheet1
	Untreated	Daclatasvir-Treated
	1.06051	0.075906
	0.741092	0.048304
	1.33462	0.10262
	0.162748	0.085576
	1.70104	0.133832
		0.149459
		0.190377
