# Supplementary material for: Antiviral drugs prolong survival in murine recessive dystrophic epidermolysis bullosa
Source: EMBO Mol Med. 2024 Mar 10;16(4):870–84. doi: 10.1038/s44321-024-00048-8 (PMC11018630; doi:10.1038/s44321-024-00048-8)
Supplement: Supplementary file 6 — Source Data Fig. 5 [file 44321_2024_48_MOESM6_ESM.zip › Figure 5/5G/Collagen 1 IMF quantification.xlsx]

## Sheet: Sheet1
	Untreated	Daclatasvir-Treated
	0.214516	0.400056
	1.22277	0.326114
	0.652075	0.509556
	0.84834	0.394697
	2.0623	0.127959
		0.471205
		0.590975
